# Supplementary material for: Knowledge mapping of DNGR-1 on dendritic cells in immunotherapy: a review and bibliometric study
Source: Front Immunol. 2026 May 1;17:1748597. doi: 10.3389/fimmu.2026.1748597 (PMC13176295; doi:10.3389/fimmu.2026.1748597)
Supplement: Supplementary file 1 [file Table1.xlsx]

## Sheet: Sheet 1
AU	AF	CR	AB	AR	BE	BN	BP	C1	C3	D2	DA	DE	DI	DT	EA	EF	EI	EM	EP	ER	FU	FX	GA	ID	IS	J9	JI	LA	NR	OA	OI	PA	PD	PG	PI	PM	PN	PT	PU	PY	RI	RP	SC	SE	SI	SN	SO	TC	TI
JANA D;HERDES E;MOUSTOUKA J;MASH KM;CHEN JG;EBEID K;SALLAM M;ABBASI A;DESAI T	JANA, DEBLIN;HERDES, EMILIA;MOUSTOUKA, JUSTIN;MASH, KAYLA M.;CHEN, JINGGE;EBEID, KAREEM;SALLAM, MARWA;ABBASI, AKRAM;DESAI, TEJAL	CANCEL JC, 2019, FRONT IMMUNOL, V10, DOI 10.3389/FIMMU.2019.00009;CHEN XA, 2023, NAT COMMUN, V14, DOI 10.1038/S41467-023-40312-Y;CHENG XX, 2023, FRONT BIOENG BIOTECH, V11, DOI 10.3389/FBIOE.2023.1177151;DANE EL, 2022, NAT MATER, V21, P710, DOI 10.1038/S41563-022-01251-Z;DONG H, 2023, ADV SCI, V10, DOI 10.1002/ADVS.202301339;DOSTA P, 2023, NAT NANOTECHNOL, V18, P1351, DOI 10.1038/S41565-023-01447-…	ACTIVATING THE STIMULATOR OF INTERFERON GENES (STING) PATHWAY IN CONVENTIONAL TYPE I DENDRITIC CELLS (CDC1S) IS CRUCIAL FOR INHIBITING SOLID TUMOR METASTASIS. A MAJOR HURDLE IS THE CELL TYPE-SPECIFIC DELIVERY OF IMMUNE AGONISTS. TO OVERCOME THIS, WE CREATED A DNA-SCAFFOLDED POLY(LACTIC-CO-GLYCOLIC ACID) NANOPARTICLE PLATFORM FOR PRECISELY LOADING ANTIBODIES TARGETING CDC1 RECEPTORS, SPECIFICALLY …	EAEB0452				BROWN UNIV, INST BIOL ENGN & MED, SCH ENGN, PROVIDENCE, RI 02912 USA.; UNIV COLORADO, DEPT BIOCHEM, BOULDER, CO 80308 USA.;	BROWN UNIVERSITY; UNIVERSITY OF COLORADO SYSTEM; UNIVERSITY OF COLORADO BOULDER		2026-01-31		10.1126/sciadv.aeb0452	ARTICLE			2375-2548	TEJAL_DESAI@BROWN.EDU			F. HOFFMANN-LA ROCHE AG [MBTDSIO44]; NATIONAL CENTER FOR RESEARCH RESOURCES (NCRR) FROM THE NATIONAL INSTITUTES OF HEALTH [1S10RR021051]; BROWN UNIVERSITY'S DIVISION OF BIOLOGY AND MEDICINE; PROVOST'S OFFICE	WE THANK FINANCIAL SUPPORT FROM F. HOFFMANN-LA ROCHE AG (MBTDSIO44) (TO T.D.) AND PARTIAL SUPPORT FROM R25 HL088992TRAINING GRANT (TOT.D.AND K.M.M.). THE FLOW CYTOMETRY FACILITY USED IN THIS PROJECT WAS SUPPORTED IN PART BY A GRANT FROM THE NATIONAL CENTER FOR RESEARCH RESOURCES (NCRR) (GRANT 1S10RR021051) FROM THE NATIONAL INSTITUTES OF HEALTH, BROWN UNIVERSITY'S DIVISION OF BIOLOGY AND MEDICINE…	AN8VA		1	SCI ADV	SCI. ADV.	ENGLISH	39	GREEN SUBMITTED, GOLD	JANA, DEBLIN/0000-0003-2157-724X; HERDES, EMILIA/0009-0009-8848-7362; ABBASI, AKRAM/0000-0003-2877-8204; MOUSTOUKA, JUSTIN/0009-0003-1622-0171; EBEID, KAREEM/0000-0002-8063-5449; DESAI, TEJAL/0000-0003-3409-9208; MASH, KAYLA/0009-0002-3542-7592	1200 NEW YORK AVE, NW, WASHINGTON, DC 20005 USA	JAN 2	13	WASHINGTON	41481710		J	AMER ASSOC ADVANCEMENT SCIENCE	2026	SALLAM, MARWA/AAY-9786-2021; CHEN, JINGGE/HGA-3649-2022; JANA, DEBLIN/MTA-5177-2025	DESAI, T (CORRESPONDING AUTHOR), BROWN UNIV, INST BIOL ENGN & MED, SCH ENGN, PROVIDENCE, RI 02912 USA.	SCIENCE & TECHNOLOGY - OTHER TOPICS				SCIENCE ADVANCES	0	DUAL-RECEPTOR TARGETING OF TYPE I DENDRITIC CELLS WITH DNA-SCAFFOLDED NANOPARTICLES ENHANCES STING-LICENSED ANTITUMOR IMMUNITY
LIM KHJ;SCHULZ O;LOBON I;CASTRO-DOPICO T;ZAPATA L;GIAMPAZOLIAS E;FREDERICO B;CASTELLANOS CA;BUCK MD;STAINIER W;CHAKRAVARTY P;KELLY G;ROGERS NC;CARDOSO A;LEE S;VASH B;MAIOCCO S;MEHTA R;STRID J;TURAJLIC S;SOUSA CRE	LIM, KOK HAW JONATHAN;SCHULZ, OLIVER;LOBON, IRENE;CASTRO-DOPICO, TOMAS;ZAPATA, LUIS;GIAMPAZOLIAS, EVANGELOS;FREDERICO, BRUNO;CASTELLANOS, CARLOS A.;BUCK, MICHAEL D.;STAINIER, WILLIAM;CHAKRAVARTY, PROBIR;KELLY, GAVIN;ROGERS, NEIL C.;CARDOSO, ANA;LEE, SONIA;VASH, BRIAN;MAIOCCO, STEPHANIE;MEHTA, RAJ;STRID, JESSICA;TURAJLIC, SAMRA;REIS E SOUSA, CAETANO	ALLOATTI A, 2017, J EXP MED, V214, P2231, DOI 10.1084/JEM.20170229;ALMEIDA JL, 2019, PLOS ONE, V14, DOI 10.1371/JOURNAL.PONE.0218412;BELYY A, 2020, PLOS BIOL, V18, DOI 10.1371/JOURNAL.PBIO.3000925;BÖTTCHER JP, 2018, TRENDS CANCER, V4, P784, DOI 10.1016/J.TRECAN.2018.09.001;BÖTTCHER JP, 2018, CELL, V172, P1022, DOI 10.1016/J.CELL.2018.01.004;BROZ ML, 2014, CANCER CELL, V26, P638, DOI 10.1016/J.CCE…	TYPE 1 CONVENTIONAL DENDRITIC CELLS (CDC1S) ACQUIRE AND CROSS-PRESENT TUMOR ANTIGENS TO PRIME CD8(+) T CELLS. WHETHER THIS SELECTS FOR SPECIFIC NEOANTIGENS IS UNCLEAR. DNGR-1 (CLEC9A), A CDC1 RECEPTOR FOR F-ACTIN EXPOSED ON DEAD CELLS, PROMOTES CROSS-PRESENTATION OF CELL-ASSOCIATED ANTIGENS. HERE WE SHOW THAT DNGR-1-DEFICIENT MICE DEVELOP CHEMICALLY INDUCED TUMORS MORE RAPIDLY AND AT HIGHER INCID…					FRANCIS CRICK INST, IMMUNOBIOL LAB, LONDON, ENGLAND.; IMPERIAL COLL LONDON, DEPT IMMUNOL & INFLAMMAT, LONDON, ENGLAND.; FRANCIS CRICK INST, CANC DYNAM LAB, LONDON, ENGLAND.; UNIV MANCHESTER, FAC BIOL MED & HLTH, DIV CANC SCI, MANCHESTER, ENGLAND.; CHRISTIE NHS FDN TRUST, ADV IMMUNOTHERAPY & CELL THERAPY TEAM, MANCHESTER, ENGLAND.; INST CANC RES, CTR EVOLUT & CANC, LONDON, ENGLAND.; UNIV CHILE, CT…	FRANCIS CRICK INSTITUTE; IMPERIAL COLLEGE LONDON; FRANCIS CRICK INSTITUTE; UNIVERSITY OF MANCHESTER; CHRISTIE NHS FOUNDATION TRUST; ROYAL MARSDEN NHS FOUNDATION TRUST; UNIVERSITY OF LONDON; INSTITUTE OF CANCER RESEARCH - UK; UNIVERSIDAD DE CHILE; FRANCIS CRICK INSTITUTE; ROYAL MARSDEN NHS FOUNDATION TRUST; CANCER RESEARCH UK; UNIVERSITY OF MANCHESTER; CHRISTIE NHS FOUNDATION TRUST; UNIVERSITY OF …		2026-01-31		10.1038/s41590-025-02354-w	ARTICLE	JAN 2026		1529-2916	CAETANO@CRICK.AC.UK			RCUK | MEDICAL RESEARCH COUNCIL (MRC) [CC2090]; ADENDRA THERAPEUTICS; LOUIS-JEANTET FOUNDATION (FONDATION LOUIS-JEANTET); WELLCOME TRUST (WELLCOME) [CC2090, 106973/Z/15/Z, 216327/Z/19/Z]; EC | EU FRAMEWORK PROGRAMME FOR RESEARCH AND INNOVATION H2020 | H2020 PRIORITY EXCELLENT SCIENCE | H2020 EUROPEAN RESEARCH COUNCIL (H2020 EXCELLENT SCIENCE -EUROPEAN RESEARCH COUNCIL) [ADG 268670]; BOEHRINGER IN…	OPEN ACCESS FUNDING PROVIDED BY THE FRANCIS CRICK INSTITUTE.	AO9QO	DENDRITIC CELLS; INTERFERON-GAMMA; NK CELLS; RECEPTOR; REVEALS; LYMPHOCYTES; ACTIVATION; MECHANISM; RESPONSES; COMPLEX	1	NAT IMMUNOL	NAT. IMMUNOL.	ENGLISH	67	GREEN SUBMITTED, HYBRID	CASTELLANOS, CARLOS/0000-0003-3615-2009; STAINIER, WILLIAM/0009-0003-6182-4003; BUCK, MICHAEL/0000-0002-9611-1199; MATOS CARDOSO, ANA/0000-0002-4610-4337; ROGERS, NEIL/0000-0001-8977-7585; LIM, KOK HAW JONATHAN/0000-0002-6544-9218;	HEIDELBERGER PLATZ 3, BERLIN, 14197, GERMANY	JAN	31	BERLIN	41482545		J	NATURE PORTFOLIO	2026	; ZAPATA, LUIS/M-6751-2015; CASTRO-DOPICO, TOMAS/AAN-2643-2021; LIM, JONATHAN/GQZ-4232-2022	SOUSA, CRE (CORRESPONDING AUTHOR), FRANCIS CRICK INST, IMMUNOBIOL LAB, LONDON, ENGLAND.	IMMUNOLOGY			1529-2908	NATURE IMMUNOLOGY	1	CROSS-PRESENTATION OF DEAD CELL-ASSOCIATED ANTIGENS SHAPES THE NEOANTIGENIC LANDSCAPE OF TUMOR IMMUNITY
WANG MF;YE XY;LI WQ;CHEN DH;ZHAO X;SHI PS;SUI XH;LIU J;LUO FY;YANG X;NIU XS;XIAO YM;QIAN YZ;NING HM;HE ZY;LI HH;SU Y;ZENG WX;CHEN GY;GAO YF	WANG, MENGFAN;YE, XIAOYUN;LI, WANQIONG;CHEN, DANHONG;ZHAO, XIN;SHI, PEISHANG;SUI, XINGHUA;LIU, JUAN;LUO, FEIYU;YANG, XIN;NIU, XIAOSHUANG;XIAO, YOUMEI;QIAN, YUZHEN;NING, HAOMING;HE, ZHUOYING;LI, HUIHAO;SU, YE;ZENG, WENXUAN;CHEN, GUANYU;GAO, YANFENG	BHARDWAJ N, 2020, NAT CANCER, V1, P1204, DOI 10.1038/S43018-020-00143-Y;BONIFAZ LC, 2004, J EXP MED, V199, P815, DOI 10.1084/JEM.20032220;BONNARDEL J, 2017, MUCOSAL IMMUNOL, V10, P1412, DOI 10.1038/MI.2017.30;BORGES O, 2007, EUR J PHARM SCI, V32, P278, DOI 10.1016/J.EJPS.2007.08.005;BOSTEELS V, 2025, NAT REV IMMUNOL, V25, P125, DOI 10.1038/S41577-024-01079-5;CARROLL EC, 2016, IMMUNITY, V44, P597,…	THE DEVELOPMENT OF ORAL VACCINES FACES SIGNIFICANT CHALLENGES MAINLY DUE TO THE HARSH GASTROINTESTINAL ENVIRONMENT AND LOW ANTIGEN-UPTAKE EFFICIENCY. THE GUT-ASSOCIATED LYMPHOID TISSUE (GALT), PARTICULARLY PEYER'S PATCHES (PPS), CONTAINS ABUNDANT IMMUNE CELLS, AMONG WHICH DENDRITIC CELLS (DCS) SERVE AS PROFESSIONAL ANTIGENPRESENTING CELLS (APCS) TO INITIATE SPECIFIC IMMUNE RESPONSES. IN THIS STUD…	114416				SUN YAT SEN UNIV, SCH PHARMACEUT SCI SHENZHEN, SHENZHEN CAMPUS, SHENZHEN 518107, PEOPLES R CHINA.; ZHENGZHOU UNIV, SCH LIFE SCI, ZHENGZHOU 450001, PEOPLES R CHINA.;	SUN YAT SEN UNIVERSITY; ZHENGZHOU UNIVERSITY		2026-01-31	CANCER IMMUNOTHERAPY; ORAL VACCINE; DEC-205; PEPTIDE; CHITOSAN	10.1016/j.jconrel.2025.114416	ARTICLE	NOV 2025		1873-4995	CHENGY239@MAIL.SYSU.EDU.CN; GAOYF29@MAIL.SYSU.EDU.CN			SHENZHEN SCIENCE AND TECHNOLOGY PROGRAM [JCYJ20241202130045054]; SHENZHEN MEDICAL RESEARCH FUND [D2403007]; GUANGDONG BASIC AND APPLIED BASIC RESEARCH FOUNDATION [2022B1515120085]; FUNDAMENTAL RESEARCH FUNDS FOR THE CENTRAL UNIVERSITIES [24XKJC021]; NATIONAL NATURAL SCIENCE FOUNDATION OF CHINA [82273871]; EXIST OF POSTDOCTORAL RESEARCH FUNDING PROJECT [SZBO202315]	THIS WORK WAS SUPPORTED BY GRANTS FROM THE SHENZHEN SCIENCE AND TECHNOLOGY PROGRAM (JCYJ20241202130045054) , SHENZHEN MEDICAL RESEARCH FUND (D2403007) , THE GUANGDONG BASIC AND APPLIED BASIC RESEARCH FOUNDATION (2022B1515120085) , FUNDAMENTAL RESEARCH FUNDS FOR THE CENTRAL UNIVERSITIES (24XKJC021) , THE NATIONAL NATURAL SCIENCE FOUNDATION OF CHINA (82273871) , AND THE EXIST OF POSTDOCTORAL RESEAR…	N5547	DENDRITIC CELLS; IMMUNE-RESPONSE; DELIVERY; ANTIGENS; NANOPARTICLES; CARRIERS; PATCHES; CLEC9A		J CONTROL RELEASE	J. CONTROL. RELEASE	ENGLISH	71			RADARWEG 29, 1043 NX AMSTERDAM, NETHERLANDS	JAN 10	19	AMSTERDAM	41276186		J	ELSEVIER	2026	GAO, YANFENG/E-1461-2014; SUI, XINGHUA/B-9675-2008	CHEN, GY; GAO, YF (CORRESPONDING AUTHOR), SUN YAT SEN UNIV, SCH PHARMACEUT SCI SHENZHEN, SHENZHEN CAMPUS, SHENZHEN 518107, PEOPLES R CHINA.	CHEMISTRY; PHARMACOLOGY & PHARMACY			0168-3659	JOURNAL OF CONTROLLED RELEASE	0	AN ORAL VACCINE BASED ON STABLE PEPTIDE-CHITOSAN CONJUGATE TARGETING DEC-205 FOR CANCER IMMUNOTHERAPY
NGUYEN AA;FISHER L;AHN JSY;ZUO M;PARK T;YADAV A;GAMS MS;HANIUDA K;DASOVEANU DC;LI CL;WARD LA;WANG AA;TAYYEBI Z;TROFIMOVA D;MCKEE T;MENDELSOHN CL;ALLINGHAM JS;GUIDOS CJ;MAÎTRE B;GOMMERMAN JL;BROWN CC	NGUYEN, ALBERT A.;FISHER, LOGAN;AHN, JENNIFER S. Y.;ZUO, MICHELLE;PARK, TYLER;YADAV, ANUSHKA;GAMS, MIKI S.;HANIUDA, KEI;DASOVEANU, DRAGOS C.;LI, CONGLEI;WARD, LESLEY A.;WANG, ANGELA A.;TAYYEBI, ZAKIEH;TROFIMOVA, DARIA;MCKEE, TREVOR;MENDELSOHN, CATHY L.;ALLINGHAM, JOHN S.;GUIDOS, CYNTHIA J.;MAITRE, BLANDINE;GOMMERMAN, JENNIFER L.;BROWN, CHRYSOTHEMIS C.	AZIZI E, 2018, CELL, V174, P1293, DOI 10.1016/J.CELL.2018.05.060;BANG YJ, 2021, SCIENCE, V373, P1323, DOI 10.1126/SCIENCE.ABF9232;BEIJER MR, 2014, IMMUNOLOGY, V142, P39, DOI 10.1111/IMM.12228;BEIJER MR, 2013, EUR J IMMUNOL, V43, P1608, DOI 10.1002/EJI.201343325;BRISEÑO CG, 2018, P NATL ACAD SCI USA, V115, P10726, DOI 10.1073/PNAS.1809925115;BROWN CC, 2019, CELL, V179, P846, DOI 10.1016/J.CELL.201…	TYPE 2 CONVENTIONAL DENDRITIC CELLS (CDC2S) ARE FUNCTIONALLY AND PHENOTYPICALLY HETEROGENOUS. PREVIOUS WORK IN MICE AND HUMANS IDENTIFIED TWO CDC2 SUBSETS (CDC2AS AND CDC2BS) AND A MONOCYTIC DC3 SUBSET. HOWEVER, THE MICROENVIRONMENTAL CUES GOVERNING THEIR DISTINCT DIFFERENTIATION PATHWAYS REMAIN UNCLEAR. HERE, WE DELINEATE MOUSE CDC2 LINEAGE RELATIONSHIPS AND THE SEQUENTIAL SIGNALS REQUIRED FOR C…					UNIV TORONTO, DEPT IMMUNOL, TORONTO, ON, CANADA.; WEILL CORNELL MED, IMMUNOL & MICROBIAL PATHOGENESIS PROGRAM, GRAD SCH MED SCI, NEW YORK, NY 10065 USA.; MEM SLOAN KETTERING CANC CTR, COMPUTAT & SYST BIOL PROGRAM, NEW YORK, NY USA.; MEM SLOAN KETTERING CANC CTR, HOWARD HUGHES MED INST, NEW YORK, NY 10065 USA.; MEM SLOAN KETTERING CANC CTR, IMMUNO ONCOL PROGRAM, NEW YORK, NY 10065 USA.; HOSP SICK …	UNIVERSITY OF TORONTO; CORNELL UNIVERSITY; WEILL CORNELL MEDICINE; MEMORIAL SLOAN KETTERING CANCER CENTER; MEMORIAL SLOAN KETTERING CANCER CENTER; HOWARD HUGHES MEDICAL INSTITUTE; MEMORIAL SLOAN KETTERING CANCER CENTER; UNIVERSITY OF TORONTO; HOSPITAL FOR SICK CHILDREN (SICKKIDS); THE CHINESE UNIVERSITY OF HONG KONG, SHENZHEN; QUEENS UNIVERSITY -CANADA; UNIVERSITY OF TORONTO; COLUMBIA UNIVERSITY;…		2026-01-31		10.1038/s41590-025-02329-x	ARTICLE	NOV 2025		1529-2916	JEN.GOMMERMAN@UTORONTO.CA; BROWNC10@MSKCC.ORG			U.S. DEPARTMENT OF HEALTH & HUMAN SERVICES | NATIONAL INSTITUTES OF HEALTH (NIH) [DP2AI171116]; GOUVERNEMENT DU CANADA | CANADIAN INSTITUTES OF HEALTH RESEARCH (INSTITUTS DE RECHERCHE EN SANT DU CANADA) [FDN-159922, PJT-195705, FRN-165973]	WE THANK C. WARE FOR AGONIST ANTIBODIES TO LT BETA R (RAT IGG ANTI-MOUSE LT BETA R CLONE 4H8), SANFORD BURNHAM PREBYS INSTITUTE, THE VETERINARY STAFF AT THE DIVISION OF COMPARATIVE MEDICINE AND THE STAFF AT THE FACULTY OF MEDICINE FLOW CYTOMETRY CORE FACILITY (UNIVERSITY OF TORONTO) FOR SUPPORT AND ALL MEMBERS OF THE LABORATORY OF J.L.G. FOR HELP. WE ARE GRATEFUL FOR FUNDING SUPPORT FROM THE CANA…	E3240	DENDRITIC CELLS; VITAMIN-A; EXPRESSION; HOMEOSTASIS; REVEALS; DEFINES	12	NAT IMMUNOL	NAT. IMMUNOL.	ENGLISH	55		TAYYEBI, ZAKIEH/0000-0002-7821-9905; ZUO, MICHELLE/0000-0002-6704-453X; HANIUDA, KEI/0000-0002-9313-6542; NGUYEN, ALBERT AN/0000-0001-8724-7476; YADAV, ANUSHKA/0000-0002-4333-6028; FISHER, LOGAN/0000-0003-4680-1527	HEIDELBERGER PLATZ 3, BERLIN, 14197, GERMANY	DEC	31	BERLIN	41272166		J	NATURE PORTFOLIO	2025	; MCKEE, TREVOR/N-4992-2016; ALLINGHAM, JOHN/AAW-9262-2020; MENDELSOHN, CATHY/H-4280-2016	GOMMERMAN, JL (CORRESPONDING AUTHOR), UNIV TORONTO, DEPT IMMUNOL, TORONTO, ON, CANADA.; BROWN, CC (CORRESPONDING AUTHOR), WEILL CORNELL MED, IMMUNOL & MICROBIAL PATHOGENESIS PROGRAM, GRAD SCH MED SCI, NEW YORK, NY 10065 USA.; BROWN, CC (CORRESPONDING AUTHOR), MEM SLOAN KETTERING CANC CTR, HOWARD HUGHES MED INST, NEW YORK, NY 10065 USA.; BROWN, CC (CORRESPONDING AUTHOR), MEM SLOAN KETTERING CANC C…	IMMUNOLOGY			1529-2908	NATURE IMMUNOLOGY	1	SEQUENTIAL LYMPHOTOXIN-Β RECEPTOR AND RETINOIC ACID RECEPTOR SIGNALS REGULATE CDC2 FATE
XIE BW;YUAN BW;ZHAO XH;XIE T;LI RF;WEI P;SUN QL;HU WB;PAN BR;CHEN YZ;WEI K;ZHAO ZX;YUAN L;ZHONG X;BAI X;LAN QY;QIN L;NI L;DONG C	XIE, BOWEN;YUAN, BOWEN;ZHAO, XIAOHONG;XIE, TIAN;LI, RUIFENG;WEI, PENG;SUN, QINLI;HU, WENBO;PAN, BIRUI;CHEN, YONGZHEN;WEI, KUN;ZHAO, ZIXUAN;YUAN, LEI;ZHONG, XUAN;BAI, XUE;LAN, QIUYAN;QIN, LEI;NI, LING;DONG, CHEN	ADRA CN, 1994, P NATL ACAD SCI USA, V91, P10178, DOI 10.1073/PNAS.91.21.10178;AHRENS S, 2012, IMMUNITY, V36, P635, DOI 10.1016/J.IMMUNI.2012.03.008;ALIBERTI J, 2003, BLOOD, V101, P305, DOI 10.1182/BLOOD-2002-04-1088;ARLAUCKAS SP, 2018, THERANOSTICS, V8, P5842, DOI 10.7150/THNO.26888;BARRY KC, 2018, NAT MED, V24, P1178, DOI 10.1038/S41591-018-0085-8;BASU S, 2000, INT IMMUNOL, V12, P1539, DOI 10.10…	CONVENTIONAL TYPE 1 DENDRITIC CELLS (CDC1S) CAPTURE ANTIGENS IN PERIPHERAL TISSUES AND MIGRATE TO DRAINING LYMPH NODES (DLNS) TO PRIME ANTIGEN-SPECIFIC CD8+ T CELLS. HOW TUMOR ANTIGENS ARE PROCESSED TO ACTIVATE CD8+ T CELL IMMUNITY IS NOT WELL UNDERSTOOD. IN THIS WORK, WE SHOW THAT MS4A7 IS UP-REGULATED IN CDC1S AFTER TUMOR ANTIGEN UPTAKE OR EXPOSURE TO EXOGENOUS STIMULI AND IS REQUIRED FOR THEIR…	EADY5362				WESTLAKE UNIV, SCH MED, HANGZHOU, ZHEJIANG, PEOPLES R CHINA.; TSINGHUA UNIV, INST IMMUNOL, BEIJING, PEOPLES R CHINA.; TSINGHUA UNIV, SCH MED, BEIJING, PEOPLES R CHINA.; TSINGHUA UNIV, TSINGHUA PEKING CTR LIFE SCI, BEIJING, PEOPLES R CHINA.; CENT SOUTH UNIV, XIANGYA HOSP 3, DEPT PATHOL, CHANGSHA, PEOPLES R CHINA.;	WESTLAKE UNIVERSITY; TSINGHUA UNIVERSITY; TSINGHUA UNIVERSITY; TSINGHUA UNIVERSITY; CENTRAL SOUTH UNIVERSITY		2026-01-31		10.1126/science.ady5362	ARTICLE			1095-9203	DONGCHEN@WESTLAKE.EDU.CN			NATIONAL KEY RESEARCH AND DEVELOPMENT PROGRAM OF CHINA [2021YFC2302403]; NATURAL SCIENCE FOUNDATION OF CHINA [31991173, 31991170, 82103326]; CAMS INNOVATION FUND FOR MEDICAL SCIENCES [2022-I2M-5-01]; CHINA POSTDOCTORAL SCIENCE FOUNDATION [2021M691782]	THIS WORK WAS SUPPORTED BY GRANTS FROM NATIONAL KEY RESEARCH AND DEVELOPMENT PROGRAM OF CHINA (2021YFC2302403 TO L.N.), NATURAL SCIENCE FOUNDATION OF CHINA (31991173 AND 31991170 TO C.D. AND 82103326 TO B.X.), CAMS INNOVATION FUND FOR MEDICAL SCIENCES (2022-I2M-5-01 TO C.D.), AND CHINA POSTDOCTORAL SCIENCE FOUNDATION (2021M691782 TO B.X.). C.D. IS A NEW CORNERSTONE INVESTIGATOR.	9UY1N	DENDRITIC CELL-RECEPTOR; F-ACTIN; PD-1 BLOCKADE; ANTIGEN; CD8(+); REVEALS; MURINE; FAMILY; DNGR-1; TRAFFICKING	6774	SCIENCE	SCIENCE	ENGLISH	82		YUAN, BOWEN/0009-0009-0424-6378; SUN, QINLI/0000-0002-1220-3388; XIE, BOWEN/0000-0003-2476-0357; LAN, QIUYAN/0000-0003-0984-6259; CHEN, YONGZHEN/0000-0002-6114-1267; WEI, PENG/0000-0002-1519-6478; BAI, XUE/0000-0002-9059-3078; NI, LING/0000-0003-1569-882X; ZHONG, XUAN/0009-0009-9096-4295; DONG, CHEN/0000-0002-0084-9130;	1200 NEW YORK AVE, NW, WASHINGTON, DC 20005 USA	NOV 13	19	WASHINGTON	41231994		J	AMER ASSOC ADVANCEMENT SCIENCE	2025	; NI, LING/D-5594-2011; DONG, CHEN/B-3181-2009; HU, WENBO/JKH-5582-2023	DONG, C (CORRESPONDING AUTHOR), WESTLAKE UNIV, SCH MED, HANGZHOU, ZHEJIANG, PEOPLES R CHINA.	SCIENCE & TECHNOLOGY - OTHER TOPICS			0036-8075	SCIENCE	0	MS4A7 EXPRESSION IN CDC1S DETERMINES CROSS-PRESENTATION AND ANTITUMOR IMMUNITY
BUCK MD;CASTRO-DOPICO T;SCHULZ O;CARDOSO A;CHAKRAVARTY P;LEGRAVE N;HENRY CM;CANTON J;WU E;LEE S;ROGERS NC;POIRIER EZ;STAINIER W;BOSTEELS V;CHILDS E;MACRAE J;SKEHEL JM;ZELENAY S;SOUSA C	BUCK, MICHAEL D.;CASTRO-DOPICO, TOMAS;SCHULZ, OLIVER;CARDOSO, ANA;CHAKRAVARTY, PROBIR;LEGRAVE, NATHALIE;HENRY, CONOR M.;CANTON, JOHNATHAN;WU, ESTELLE;LEE, SONIA;ROGERS, NEIL C.;POIRIER, ENZO Z.;STAINIER, WILLIAM;BOSTEELS, VICTOR;CHILDS, ELEANOR;MACRAE, JAMES, I;SKEHEL, J. MARK;ZELENAY, SANTIAGO;SOUSA, CAETANO	AHRENS S, 2012, IMMUNITY, V36, P635, DOI 10.1016/J.IMMUNI.2012.03.008;ALEXOPOULOU L, 2001, NATURE, V413, P732, DOI 10.1038/35099560;AMIEL E, 2012, J IMMUNOL, V189, P2151, DOI 10.4049/JIMMUNOL.1103741;ANASTASIOU D, 2012, NAT CHEM BIOL, V8, P839, DOI 10.1038/NCHEMBIO.1060;BAUER B, 2017, SCI SIGNAL, V10, DOI 10.1126/SCISIGNAL.AAN3676;BEHRENDS V, 2011, ANAL BIOCHEM, V415, P206, DOI 10.1016/J.AB.2011.…	INNATE IMMUNE RECEPTORS OFTEN INDUCE ACTIVATION OF CONVENTIONAL DENDRITIC CELLS (CDCS) AND ENHANCE ANTIGEN (CROSS-)PRESENTATION, FAVOURING IMMUNE RESPONSES. DNGR-1 (CLEC9A), A RECEPTOR EXPRESSED BY TYPE 1 CDCS (CDC1S) AND IMPLICATED IN IMMUNE RESPONSES TO VIRUSES AND CANCER, RECOGNISES F-ACTIN EXPOSED ON DEAD CELL REMNANTS AND PROMOTES CROSS-PRESENTATION OF ASSOCIATED ANTIGENS. HERE, WE SHOW THAT…				6857	FRANCIS CRICK INST, IMMUNOBIOL LAB, LONDON, ENGLAND.; FRANCIS CRICK INST, BIOINFORMAT & BIOSTAT, LONDON, ENGLAND.; FRANCIS CRICK INST, METABOL, LONDON, ENGLAND.; FRANCIS CRICK INST, PROTEOM, LONDON, ENGLAND.; UNIV MANCHESTER, CANC RES UK MANCHESTER INST, CANC INFLAMMAT & IMMUN GRP, MANCHESTER, ENGLAND.; ADM HLTH & WELLNESS, MED DEPT, LONDON, ENGLAND.; LUXEMBOURG INST HLTH, METABOL PLATFORM, STRAS…	FRANCIS CRICK INSTITUTE; FRANCIS CRICK INSTITUTE; FRANCIS CRICK INSTITUTE; FRANCIS CRICK INSTITUTE; UNIVERSITY OF MANCHESTER; CANCER RESEARCH UK; LUXEMBOURG INSTITUTE OF HEALTH; ROCHE HOLDING; ROCHE HOLDING UNITED KINGDOM; UNIVERSITY OF CALGARY; UNICANCER; UNIVERSITE PSL; INSTITUT CURIE; INSTITUT NATIONAL DE LA SANTE ET DE LA RECHERCHE MEDICALE (INSERM)		2026-01-31	DNGR-1; CLEC9A; CDC1; ACTIVATION; CROSS-PRESENTATION	10.1038/s44318-025-00620-z	ARTICLE	OCT 2025		1460-2075	MICHAEL.BUCK@CRICK.AC.UK; CAETANO@CRICK.AC.UK	6891		EC | ERC | HORIZON EUROPE EUROPEAN RESEARCH COUNCIL (ERC) [ADG 268670]; UKRI | MEDICAL RESEARCH COUNCIL (MRC) [FC001136]; EC | HORIZON EUROPE | EXCELLENT SCIENCE | HORIZON EUROPE MARIE SKLODOWSKA-CURIE ACTIONS (MSCA) [837951, 792770]; CANCER RESEARCH UK (CRUK) [FC001136]; WELLCOME TRUST (WT) [FC001136, 106973/Z/15/Z, 223136/Z/21/Z]; BOEHRINGER INGELHEIM FONDS (BIF); MARIE CURIE ACTIONS (MSCA) [83…	WE THANK PAST AND PRESENT MEMBERS OF THE IMMUNOBIOLOGY LABORATORY FOR HELPFUL DISCUSSION AND SUGGESTIONS INCLUDING ADI BIRAM, BRUNO FEDERICO, CECILE PIOT, AND FRANCESCA GASPARRINI FOR TECHNICAL ADVICE AND HELP. WE THANK THE CELL SERVICES, CHEMICAL BIOLOGY (NICOLA O'REILLY, DHIRA JOSHI, STEFANIA FEDERICO), FLOW CYTOMETRY (HEFIN RHYS, SUKHVEER PUREWAL, ANA AGUA-DOCE, KEROL BARTOLOVIC, DEBRIPRIYA DA…	K8802	CANDIDA-ALBICANS YEAST; SYK TYROSINE KINASE; FC-GAMMA RECEPTORS; LECTIN RECEPTORS; EXOGENOUS ANTIGENS; T-CELLS; DECTIN-1; RECOGNITION; IMMUNITY; PROMOTE	23	EMBO J	EMBO J.	ENGLISH	99	GOLD	ROGERS, NEIL/0000-0001-8977-7585; BUCK, MICHAEL/0000-0002-9611-1199; WU, ESTELLE/0000-0002-6197-6694; LEGRAVE, NATHALIE/0000-0003-1172-4955; POIRIER, ENZO/0000-0001-9795-2144; CHAKRAVARTY, PROBIR/0000-0003-1146-8824; STAINIER, WILLIAM/0009-0003-6182-4003; CASTRO-DOPICO, TOMAS/0000-0002-6964-5478; MATOS CARDOSO, ANA/0000-0002-4610-4337;	CAMPUS, 4 CRINAN ST, LONDON, N1 9XW, ENGLAND	DEC 1	35	LONDON	41162754		J	SPRINGERNATURE	2025	; CASTRO-DOPICO, TOMAS/AAN-2643-2021; REIS E SOUSA, CAETANO/O-1657-2014; HENRY, CONOR/L-8935-2017; CANTON, JOHNATHAN/ABD-1233-2020	BUCK, MD; SOUSA, C (CORRESPONDING AUTHOR), FRANCIS CRICK INST, IMMUNOBIOL LAB, LONDON, ENGLAND.	BIOCHEMISTRY & MOLECULAR BIOLOGY; CELL BIOLOGY			0261-4189	EMBO JOURNAL	0	DNGR-1 SIGNALLING LIMITS DENDRITIC CELL ACTIVATION FOR OPTIMAL ANTIGEN CROSS-PRESENTATION
LEE CM;SHIH YH;CHEN IC;SHIEH TM;YEH CY;TSENG YH	LEE, CHIEH-MING;SHIH, YIN-HWA;CHEN, I-CHEN;SHIEH, TZONG-MING;YEH, CHUNG-YU;TSENG, YU-HSIN	ANTONACOPOULOU A, 2021, TRANSL ONCOL, V14, DOI 10.1016/J.TRANON.2020.100912;BINDER S, 2018, CYTOKINE GROWTH F R, V43, P8, DOI 10.1016/J.CYTOGFR.2018.08.004;BOSMAN MCJ, 2016, CRIT REV ONCOL HEMAT, V98, P35, DOI 10.1016/J.CRITREVONC.2015.10.001;BRASIER AR, 2001, J BIOL CHEM, V276, P32080, DOI 10.1074/JBC.M102949200;CHEN CC, 2025, CANCER GENOM PROTEOM, V22, P46, DOI 10.21873/CGP.20486;DAWSON RE, 202…	BACKGROUND/AIM: CYTARABINE IS THE MAIN CHEMOTHERAPY AGENT USED TO TREAT ACUTE MYELOID LEUKEMIA (AML), BUT DRUG RESISTANCE REMAINS A MAJOR CHALLENGE. IMBALANCES IN CYTOKINE SECRETION ARE KNOWN TO PLAY A ROLE IN THE SURVIVAL AND PROLIFERATION OF AML BLAST CELLS. WHILE NUMEROUS STUDIES HAVE INVESTIGATED CYTOKINE SECRETION IN AML, THE PRECISE ROLE OF CYTOKINES IN THE PATHOGENESIS OF AML REMAINS UNCLE…				738	KAOHSIUNG MED UNIV, KAOHSIUNG MED UNIV HOSP, DEPT PEDIAT, KAOHSIUNG, TAIWAN.; ASIA UNIV, DEPT HEALTHCARE ADM, TAICHUNG, TAIWAN.; KAOHSIUNG MED UNIV, COLL MED, SCH MED, DEPT PEDIAT, KAOHSIUNG, TAIWAN.; KAOHSIUNG MED UNIV, GANGSHAN HOSP, DEPT PEDIAT, KAOHSIUNG, TAIWAN.; CHINA MED UNIV, SCH DENT, TAICHUNG, TAIWAN.; NATL YANG MING CHIAO TUNG UNIV, INST ORAL BIOL, TAIPEI, TAIWAN.;	KAOHSIUNG MEDICAL UNIVERSITY; KAOHSIUNG MEDICAL UNIVERSITY HOSPITAL; ASIA UNIVERSITY TAIWAN; KAOHSIUNG MEDICAL UNIVERSITY; KAOHSIUNG MEDICAL UNIVERSITY; CHINA MEDICAL UNIVERSITY TAIWAN; NATIONAL YANG MING CHIAO TUNG UNIVERSITY		2026-01-31	ACUTE MYELOID LEUKEMIA; CYTOKINE PRODUCTION; CYTARABINE-RESISTANCE; HL60	10.21873/cgp.20533	ARTICLE			1790-6245	1040809@GAP.KMU.EDU.TW	749		KAOHSIUNG MEDICAL UNIVERSITY HOSPITAL [KMUH111-1R42, KMUH112-2R47, KMUH113- 3M28]	THIS STUDY WAS SUPPORTED BY THE MINISTRY OF SCIENCE AND TECHNOLOGY (GRANT NUMBER MOST109-2314-B-037-103-R MY3) AND KAOHSIUNG MEDICAL UNIVERSITY HOSPITAL (GRANT NUMBER KMUH111-1R42, KMUH112-2R47 AND KMUH113- 3M28) .	9VM1F		5	CANCER GENOM PROTEOM	CANCER GENOMICS PROTEOMICS	ENGLISH	25	GREEN SUBMITTED, GOLD		EDITORIAL OFFICE 1ST KM KAPANDRITIOU-KALAMOU RD KAPANDRITI, PO BOX 22, ATHENS 19014, GREECE	SEP-OCT	12	ATHENS	40883022		J	INT INST ANTICANCER RESEARCH	2025	SHIH, YIN-HWA/AAD-1492-2020; TSENG, YU-HSIN/AAY-9019-2020	TSENG, YH (CORRESPONDING AUTHOR), KAOHSIUNG MED UNIV HOSP, DEPT PEDIAT, 100 TZYOU 1ST RD, KAOHSIUNG 80756, TAIWAN.	ONCOLOGY; GENETICS & HEREDITY			1109-6535	CANCER GENOMICS & PROTEOMICS	0	GENE EXPRESSION INSIGHTS INTO CYTARABINE RESISTANCE IN ACUTE MYELOID LEUKEMIA: THE ROLE OF CYTOKINES
YAMAZOE S;SADANALA K;ZHANG Q;RAJPAL A;SPROUL T;STROP P;BROZ M	YAMAZOE, SAYUMI;SADANALA, KEERTHI;ZHANG, QIAN;RAJPAL, ARVIND;SPROUL, TIM;STROP, PAVEL;BROZ, MIRANDA	ACKERMAN SE, 2021, NAT CANCER, V2, P18, DOI 10.1038/S43018-020-00136-X;ADAMS S, 2009, IMMUNOTHERAPY-UK, V1, P949, DOI 10.2217/IMT.09.70;AZUMA M, 2016, ONCOIMMUNOLOGY, V5, DOI 10.1080/2162402X.2016.1188244;BALLAS ZK, 2001, J IMMUNOL, V167, P4878, DOI 10.4049/JIMMUNOL.167.9.4878;BARCLAY AN, 2014, ANNU REV IMMUNOL, V32, P25, DOI 10.1146/ANNUREV-IMMUNOL-032713-120142;BAUDINO L, 2008, J IMMUNOL, V181,…	C-TYPE LECTIN RECEPTOR, CLEC9A, IS A HIGHLY SPECIFIC RECEPTOR EXPRESSED ON CROSS-PRESENTING CONVENTIONAL DENDRITIC CELLS (CDC1). THIS RECEPTOR SPECIFICITY FOR THIS RARE POPULATION OF DENDRITIC CELLS (DCS), COMBINED WITH THEIR INHERENT ABILITY TO INTERNALIZE AND LOCALIZE TO THE ENDOCYTIC COMPARTMENT, PRESENTS A UNIQUE OPPORTUNITY FOR TARGETED DELIVERY OF INNATE IMMUNE AGONISTS. BY LEVERAGING AN AN…				2180	BRISTOL MYERS SQUIBB RES & DEV, REDWOOD CITY, CA 94063 USA.;	BRISTOL-MYERS SQUIBB		2026-01-31		10.1021/acschembio.5c00318	ARTICLE	AUG 2025		1554-8937	SAYUMIZOE@GMAIL.COM	2190				7NQ9F	MYELOID CELLS; IN-VIVO; SIRP-ALPHA; RECEPTOR; IMMUNITY; CLEC9A; OLIGODEOXYNUCLEOTIDES; PHARMACOKINETICS; ACTIVATION; ANTISENSE	9	ACS CHEM BIOL	ACS CHEM. BIOL.	ENGLISH	88		YAMAZOE, SAYUMI/0000-0002-2169-7674	1155 16TH ST, NW, WASHINGTON, DC 20036 USA	SEP 19	11	WASHINGTON	40796543		J	AMER CHEMICAL SOC	2025		YAMAZOE, S (CORRESPONDING AUTHOR), BRISTOL MYERS SQUIBB RES & DEV, REDWOOD CITY, CA 94063 USA.	BIOCHEMISTRY & MOLECULAR BIOLOGY			1554-8929	ACS CHEMICAL BIOLOGY	1	DESIGN AND CHARACTERIZATION OF AN ANTI-CLEC9A ANTIBODY ARMED WITH CPG OLIGONUCLEOTIDES TO ENABLE TARGETED DELIVERY OF ADJUVANT TO CROSS-PRESENTING DENDRITIC CELLS
LI ZK;TANG YQ;CHEN ZP;LIU GQ;YAO WR;LI G;CHENG XL;PENG YG;CAI SY;CUI C;AI D;ZHANG JL;POON MC;ZHANG WS;WU RH	LI, ZEKUN;TANG, YONGQIANG;CHEN, ZHENPING;LIU, GUOQING;YAO, WANRU;LI, GANG;CHENG, XIAOLING;PENG, YAGUANG;CAI, SIYU;CUI, CHANG;AI, DI;ZHANG, JIALU;POON, MAN-CHIU;ZHANG, WENSHENG;WU, RUNHUI	ASTERMARK J, 2012, HAEMOPHILIA, V18, P38, DOI 10.1111/J.1365-2516.2012.02827.X;BECKER-GOTOT J, 2022, J CLIN INVEST, V132, DOI 10.1172/JCI159925;BENSON G, 2012, EUR J HAEMATOL, V88, P371, DOI 10.1111/J.1600-0609.2012.01754.X;BERNTORP E, 2021, NAT REV DIS PRIMERS, V7, DOI 10.1038/S41572-021-00278-X;BISWAS M, 2020, FRONT IMMUNOL, V11, DOI 10.3389/FIMMU.2020.01293;BRACKMANN HH, 2018, HAEMOPHILIA, V24…	BACKGROUND: ERADICATION OF INHIBITORS IS STILL A DESIRABLE GOAL FOR PATIENTS WITH HEMOPHILIA A INHIBITORS. COMBINING RITUXIMAB WITH IMMUNE TOLERANCE INDUCTION (ITI) IS THE SECONDLINE REGIMEN, BUT DATA AND PREDICTORS ARE LIMITED. OBJECTIVES: TO EVALUATE THE EFFICACY OF ITI-RITUXIMAB AND TO IDENTIFY THE PREDICTORS OF PROGNOSIS. METHODS: IN TOTAL, 76 CHILDREN WITH HIGH-TITER INHIBITOR PROSPECTIVELY …				2436	CAPITAL MED UNIV, BEIJING CHILDRENS HOSP, HEMOPHILIA COMPREHENS CARE CTR, NATL CTR CHILDRENS HLTH,HEMATOL DEPT, BEIJING, PEOPLES R CHINA.; CHINESE ACAD SCI, INST AUTOMAT, STATE KEY LAB MULTIMODAL ARTIFICIAL INTELLIGENCE S, BEIJING 100190, PEOPLES R CHINA.; CAPITAL MED UNIV, BEIJING CHILDRENS HOSP, BEIJING PEDIAT RES INST, HEMATOL DIS LAB, BEIJING, PEOPLES R CHINA.; CAPITAL MED UNIV, BEIJING CHILD…	CAPITAL MEDICAL UNIVERSITY; CHINESE ACADEMY OF SCIENCES; INSTITUTE OF AUTOMATION, CAS; CAPITAL MEDICAL UNIVERSITY; CAPITAL MEDICAL UNIVERSITY; CAPITAL MEDICAL UNIVERSITY; CAPITAL MEDICAL UNIVERSITY; UNIVERSITY OF CALGARY; UNIVERSITY OF CALGARY; UNIVERSITY OF CALGARY		2026-01-31	HEMOPHILIA A; FVIII INHIBITOR; IMMUNE TOLERANCE INDUCTION; RITUXIMAB; RNA-SEQUENCING	10.1016/j.jtha.2025.04.015	ARTICLE	JUL 2025		1538-7836	ZHANGWENSHENGIA@HOTMAIL.COM; RUNHUIWU@HOTMAIL.COM	2448		NATIONAL NATURAL SCIENCE FOUNDATION OF CHINA [62476274, 82300155, 82270133]; BEIJING NATURAL SCIENCE FOUNDATION OF CHINA [CX24PY25]; CAPITAL HEALTH DEVELOPMENT RESEARCH PROJECT [2022-2-2093, 2018-2-2094]; BEIJING MUNICIPAL SCIENCE & TECHNOLOGY COMMISSION [Z221100007422067]; NATIONAL KEY RESEARCH AND DEVELOPMENT PROGRAM OF CHINA [2022YFC2703100]	NATIONAL NATURAL SCIENCE FOUNDATION OF CHINA; GRANT NUMBER: 82300155 (TO Z.K.L.).NATIONAL NATURAL SCIENCE FOUNDATION OF CHINA; GRANT NUMBER: 82270133 (TO R.H.W.).NATIONAL NATURAL SCIENCE FOUNDATION OF CHINA; GRANT NUMBER: 62476274 (TO Y.Q.T) .BEIJING NATURAL SCIENCE FOUNDATION OF CHINA; GRANT NUMBER: CX24PY25 (TO R.H.W.).CAPITAL HEALTH DEVELOPMENT RESEARCH PROJECT; GRANT NUMBER: CAPITAL DEVELOPME…	8EZ7F	FACTOR-VIII INHIBITOR; CONGENITAL HEMOPHILIA; REGISTRY; PREDICTORS; ANTIBODIES; EXPERIENCE	8	J THROMB HAEMOST	J. THROMB. HAEMOST.	ENGLISH	61			STE 800, 230 PARK AVE, NEW YORK, NY 10169 USA	AUG	13	NEW YORK	40286913		J	ELSEVIER SCIENCE INC	2025		ZHANG, WS (CORRESPONDING AUTHOR), CHINESE ACAD SCI, INST AUTOMAT, STATE KEY LAB MULTIMODAL ARTIFICIAL INTELLIGENCE S, BEIJING 100190, PEOPLES R CHINA.; WU, RH (CORRESPONDING AUTHOR), CAPITAL MED UNIV, BEIJING CHILDRENS HOSP, HEMOPHILIA COMPREHENS CARE CTR, HEMATOL DEPT, BEIJING, PEOPLES R CHINA.	HEMATOLOGY; CARDIOVASCULAR SYSTEM & CARDIOLOGY			1538-7933	JOURNAL OF THROMBOSIS AND HAEMOSTASIS	0	OUTCOMES OF IMMUNE TOLERANCE INDUCTION WITH RITUXIMAB TO ERADICATE HIGH-TITER INHIBITOR OF HEMOPHILIA A: DEPICTED BY EXPONENTIAL DECAY MODEL AND THE GENE EXPRESSION PROFILE OF DIFFERENT OUTCOMES BY RNA-SEQUENCING
BOUTEAU A;QIN Z;ZURAWSKI S;ZURAWSKI G;IGYÁRTÓ BZ	BOUTEAU, AURELIE;QIN, ZHEN;ZURAWSKI, SANDRA;ZURAWSKI, GERARD;IGYARTO, BOTOND Z.	ANSALDO E, 2021, ANNU REV IMMUNOL, V39, P449, DOI 10.1146/ANNUREV-IMMUNOL-093019-112348;BALKOW S, 2010, BLOOD, V116, P1885, DOI 10.1182/BLOOD-2009-05-224428;BELKAID Y, 2017, IMMUNITY, V46, P562, DOI 10.1016/J.IMMUNI.2017.04.008;BHATTACHARYYA ND, 2020, FRONT IMMUNOL, V11, DOI 10.3389/FIMMU.2020.00624;BOBR A, 2010, J IMMUNOL, V185, P4724, DOI 10.4049/JIMMUNOL.1001802;BORRIELLO F, 1997, IMMUNITY, V6…	DENDRITIC CELLS (DCS) ARE KEY REGULATORS OF ADAPTIVE IMMUNITY, GUIDING T HELPER (TH) CELL DIFFERENTIATION THROUGH ANTIGEN PRESENTATION, CO-STIMULATION, AND CYTOKINE PRODUCTION. HOWEVER, IN STEADY-STATE CONDITIONS, CERTAIN DC SUBSETS, SUCH AS LANGERHANS CELLS (LCS), INDUCE T FOLLICULAR HELPER (TFH) CELLS AND B CELL RESPONSES WITHOUT INFLAMMATORY STIMULI. USING MULTIPLE MOUSE MODELS AND IN VITRO SY…	1611812				THOMAS JEFFERSON UNIV, DEPT MICROBIOL & IMMUNOL, PHILADELPHIA, PA 19107 USA.; BAYLOR SCOTT & WHITE RES INST, DALLAS, TX USA.; INST MONDOR RECH BIOMEDICALE, VACCINE RES INST, UNITE U955, INSERM, CRETEIL, FRANCE.;	THOMAS JEFFERSON UNIVERSITY; BAYLOR UNIVERSITY MEDICAL CENTER; BAYLOR SCOTT & WHITE HEALTH; UNIVERSITE PARIS-EST-CRETEIL-VAL-DE-MARNE (UPEC); INSTITUT NATIONAL DE LA SANTE ET DE LA RECHERCHE MEDICALE (INSERM)		2026-01-31	LANGERHANS CELL; STEADY - STATE; ADAPTIVE IMMUNITY; DENDRITIC CELL; TFH; B CELL	10.3389/fimmu.2025.1611812	ARTICLE				BOTOND.IGYARTO@JEFFERSON.EDU			NATIONAL INSTITUTE OF ALLERGY AND INFECTIOUS DISEASES [R01AI146420]	WE THANK THE BIOIMAGING SHARED RESOURCES, FLOW CYTOMETRY, AND LABORATORY ANIMAL FACILITIES AT SIDNEY KIMMEL CANCER CENTER FOR THEIR EXPERT ASSISTANCE IN PERFORMING THE PRESENTED EXPERIMENTS. WE THANK DR. HANS ACHA-ORBEA FOR SHARING THE MUTUDC CELL LINES. WE THANK DR. LUIS SIGAL FOR SHARING THE IFN ALPHA RKO MICE, DRS. ARLENE SHARPE, MASASHI WATANABE, AND RICHARD HODES FOR THE CD80/CD86DKO MICE, D…	5PX7M	FOLLICULAR HELPER-CELL; TRANSCRIPTION FACTORS IRF8; DENDRITIC CELLS; TARGETING ANTIGEN; HUMORAL IMMUNITY; T-CELLS; CLEC9A; DIFFERENTIATION; PROGENITORS; MONOCYTES		FRONT IMMUNOL	FRONT. IMMUNOL.	ENGLISH	52	GREEN SUBMITTED, GOLD		AVENUE DU TRIBUNAL FEDERAL 34, LAUSANNE, CH-1015, SWITZERLAND	JUL 18	14	LAUSANNE	40755758		J	FRONTIERS MEDIA SA	2025		IGYÁRTÓ, BZ (CORRESPONDING AUTHOR), THOMAS JEFFERSON UNIV, DEPT MICROBIOL & IMMUNOL, PHILADELPHIA, PA 19107 USA.	IMMUNOLOGY			1664-3224	FRONTIERS IN IMMUNOLOGY	0	LANGERHANS CELLS DRIVE TFH AND B CELL RESPONSES INDEPENDENT OF CANONICAL CYTOKINE SIGNALS
GALÁN M;FERNÁNDEZ-MÉNDEZ L;NÚÑEZ V;FEMENÍA-MUIÑA M;FIGUERA-BELMONTE P;MOYA-RUIZ E;MARTÍNEZ-CANO S;HERNÁNDEZ-GARCÍA E;RODRIGO-TAPIAS M;RODRÍGUEZ-RONCHEL A;RELAÑO-RUPÉREZ C;WCULEK SK;BENGURIA A;DOPAZO A;HENRI S;JO S;LIU TT;MALISSEN B;MURPHY KM;RAMIRO AR;CARREGAL-ROMERO S;RUIZ-CABELLO J;ROBLES-VERA I;SANCHO D	GALAN, MIGUEL;FERNANDEZ-MENDEZ, LAURA;NUNEZ, VANESSA;FEMENIA-MUINA, MARCOS;FIGUERA-BELMONTE, PAU;MOYA-RUIZ, ELENA;MARTINEZ-CANO, SARAI;HERNANDEZ-GARCIA, ELENA;RODRIGO-TAPIAS, MANUEL;RODRIGUEZ-RONCHEL, ANA;RELANO-RUPEREZ, CARLOS;WCULEK, STEFANIE K.;BENGURIA, ALBERTO;DOPAZO, ANA;HENRI, SANDRINE;JO, SUIN;LIU, TIAN-TIAN;MALISSEN, BERNARD;MURPHY, KENNETH M.;RAMIRO, ALMUDENA R.;CARREGAL-ROMERO, SUSANA;…	AIT-OUFELLA H, 2006, NAT MED, V12, P178, DOI 10.1038/NM1343;ASHOUR D, 2020, JCI INSIGHT, V5, DOI 10.1172/JCI.INSIGHT.135143;ATAIDE MA, 2020, NAT IMMUNOL, V21, P1397, DOI 10.1038/S41590-020-0786-2;BACHEM A, 2010, J EXP MED, V207, P1273, DOI 10.1084/JEM.20100348;CABEZA-CABRERIZO M, 2021, ANNU REV IMMUNOL, V39, P131, DOI 10.1146/ANNUREV-IMMUNOL-061020-053707;CHEN W, 2022, NAT REV CARDIOL, V19, P228,…	BACKGROUND:ATHEROSCLEROSIS IS CHARACTERIZED BY IMMUNE CELL ACCUMULATION IN THE ARTERIAL WALL AND ADAPTIVE CD4+ T HELPER 1 IMMUNITY CONTRIBUTES TO ATHEROSCLEROSIS DEVELOPMENT. HOWEVER, HOW CONVENTIONAL DENDRITIC CELLS (DCS) ORCHESTRATE THIS ADAPTIVE RESPONSE REMAINS CONTROVERSIAL. THIS STUDY UNVEILS STRATEGIES FOR THE GAIN AND LOSS OF FUNCTION OF CDCS TO DECIPHER THEIR ROLE IN ATHEROSCLEROSIS INDU…				400	CTR NACL INVEST CARDIOVASC CARLOS III CNIC, MADRID, SPAIN.; UNIV AUTONOMA MADRID, ESCUELA DOCTORADO, MADRID, SPAIN.; BASQUE RES & TECHNOL ALLIANCE BRTA, CTR INVEST COOPERAT BIOMAT CIC BIOMAGUNE, SAN SEBASTIAN, SPAIN.; UNIV PAIS VASCO EUSKAL HERRIKO UNIBERTSITATEA UPV, DONOSTIA SAN SEBASTIAN, SPAIN.; UNIV COMPLUTENSE MADRID, ESCUELA DOCTORADO, MADRID, SPAIN.; UNIV COMPLUTENSE MADRID, DEPT QUIM CIE…	CENTRO NACIONAL DE INVESTIGACIONES CARDIOVASCULARES (CNIC); AUTONOMOUS UNIVERSITY OF MADRID; CIC BIOMAGUNE; UNIVERSITY OF BASQUE COUNTRY; COMPLUTENSE UNIVERSITY OF MADRID; COMPLUTENSE UNIVERSITY OF MADRID; BARCELONA INSTITUTE OF SCIENCE & TECHNOLOGY; INSTITUTE FOR RESEARCH IN BIOMEDICINE - IRB BARCELONA; CIBER - CENTRO DE INVESTIGACION BIOMEDICA EN RED; CIBERCV; AIX-MARSEILLE UNIVERSITE; INSTITUT…		2026-01-31	ATHEROSCLEROSIS; DENDRITIC CELLS; IMMUNOTHERAPY; MICE; NANOPARTICLES	10.1161/CIRCRESAHA.124.325792	ARTICLE			1524-4571	DSANCHO@CNIC.ES	416		BECAS DE FORMACION DEL PROFESORADO UNIVERSITARIO FELLOWSHIP (FPU) [FPU20/01418]; MINISTERIO DE CIENCIA, INNOVACION Y UNIVERSIDADES (MICIU) [PRE2022-103324, PRE2020-091873]; MCIU/AEI [FJC2021-048099-I]; EUROPEAN UNION NEXTGENERATIONEU/PRTR; LA CAIXA FOUNDATION [100010434, LCF/BQ/DR24/1208 0010]; CENTRO NACIONAL DE INVESTIGACIONES CARDIOVASCULARES CARLOS III (CNIC); MICIU [PID2022-137712OB-I00, CPP…	M. GALAN IS FUNDED BY BECAS DE FORMACION DEL PROFESORADO UNIVERSITARIO FELLOWSHIP (FPU) (FPU20/01418). E. MOYA-RUIZ AND A. RODRIGUEZ-RONCHEL ARE FELLOWS OF THE RESEARCH TRAINING PROGRAM FUNDED BY MINISTERIO DE CIENCIA, INNOVACION Y UNIVERSIDADES (MICIU; PRE2022-103324 AND PRE2020-091873 RESPECTIVELY) I. ROBLES-VERA IS FUNDED BY FJC2021-048099-I FUNDED BY MCIU/AEI/10.13039/501100011033 AND EUROPEA…	5AW4A	CD8-ALPHA(+) DENDRITIC CELLS; REGULATORY T-CELLS; EXPRESSION; HOMEOSTASIS; INSIGHTS; RECEPTOR; SUBSETS; REVEALS; MICE	3	CIRC RES	CIRC.RES.	ENGLISH	59	GREEN SUBMITTED, HYBRID	, PAU FIGUERA-BELMONTE/0009-0003-9367-0643; HERNÁNDEZ GARCÍA, ELENA/0000-0002-9018-5701; FEMENÍA-MUIÑA, MARCOS/0009-0000-9742-3242; SANCHO-MAID, DAVID/0000-0003-2890-3984; MOYA-RUIZ, ELENA/0000-0003-4157-5858; FERNÁNDEZ MÉNDEZ, LAURA/0000-0002-8783-2330; LIU, TIANTIAN/0000-0001-9377-9938; GALÁN BURGOS, MIGUEL/0000-0002-6695-1509; ROIGUEZ-RONCHEL, ANA/0000-0003-1589-5831; RUIZ-CABELLO, JESÚS/0000-…	TWO COMMERCE SQ, 2001 MARKET ST, PHILADELPHIA, PA 19103 USA	JUL 18	17	PHILADELPHIA	40444360		J	LIPPINCOTT WILLIAMS & WILKINS	2025	MALISSEN, BERNARD/AAK-4659-2020; HERNÁNDEZ GARCÍA, ELENA/ABG-9040-2020; SANCHO-MAID, DAVID/D-3433-2009; BENGURIA, ALBERTO/M-9911-2014; ROBLES-VERA, IÑAKI/AAF-8562-2019; SANCHO, DAVID/D-3433-2009; DOPAZO, ANA/N-1159-2014; HENRI, SANDRINE/O-3045-2016; RAMIRO, ALMUDENA/H-6037-2015; CARREGAL-ROMERO, SUSANA/K-6493-2019; MURPHY, KENNETH/HGE-0838-2022; LIU, TIANTIAN/HNS-0765-2023; RUIZ-CABELLO, JESÚS/A-…	SANCHO, D (CORRESPONDING AUTHOR), CTR NACL INVEST CARDIOVASC CARLOS III CNIC, MADRID, SPAIN.	CARDIOVASCULAR SYSTEM & CARDIOLOGY; HEMATOLOGY			0009-7330	CIRCULATION RESEARCH	1	CDC1S PROMOTE ATHEROSCLEROSIS VIA LOCAL IMMUNITY AND ARE TARGETABLE FOR THERAPY
STEINER TM;KATO Y;TAN PS;TULLETT KM;PANETTA F;DAVEY GM;PLOEGH HL;LAHOUD MH;FERNANDEZ-RUIZ D;CAMINSCHI I;HEATH WR	STEINER, THIAGO M.;KATO, YU;TAN, PECK SZEE;TULLETT, KIRSTEEN M.;PANETTA, FATMA;DAVEY, GAYLE M.;PLOEGH, HIDDE L.;LAHOUD, MIREILLE H.;FERNANDEZ-RUIZ, DANIEL;CAMINSCHI, IRINA;HEATH, WILLIAM R.	AHMED R, 1996, SCIENCE, V272, P54, DOI 10.1126/SCIENCE.272.5258.54;AIBA Y, 2010, P NATL ACAD SCI USA, V107, P12192, DOI 10.1073/PNAS.1005443107;AVALOS AM, 2014, J EXP MED, V211, P365, DOI 10.1084/JEM.20131603;BATISTA FD, 2001, NATURE, V411, P489, DOI 10.1038/35078099;BERGE A, 1995, J BIOL CHEM, V270, P9862, DOI 10.1074/JBC.270.17.9862;BERNEY C, 1999, J EXP MED, V190, P851, DOI 10.1084/JEM.190.6.8…	T CELL TOLERANCE TO SELF CAN PREVENT SELF-REACTIVE B CELLS FROM MOUNTING EFFECTIVE AUTOIMMUNE RESPONSES BY LIMITING THEIR AVAILABLE HELP. HOWEVER, TOLERANCE MAY BE COMPROMISED DURING INFECTION IF SMALL AMOUNTS OF SOLUBLE CROSS-REACTIVE PATHOGEN ANTIGENS CONTAINING FUNCTIONAL T CELL EPITOPES ARE RELEASED FOR CAPTURE BY ACTIVATED B CELLS. HERE, WE ASSESS THIS SCENARIO AND SHOW THAT NA & IUML;VE B C…				2189	UNIV MELBOURNE, PETER DOHERTY INST INFECT & IMMUN, DEPT MICROBIOL & IMMUNOL, 792 ELIZABETH ST, PARKVILLE, VIC 3000, AUSTRALIA.; MONASH UNIV, MONASH BIOMED DISCOVERY INST, IMMUN PROGRAM, CLAYTON, VIC, AUSTRALIA.; MONASH UNIV, DEPT BIOCHEM & MOL BIOL, CLAYTON, VIC, AUSTRALIA.; BOSTON CHILDRENS HOSP, PROGRAM CELLULAR & MOL MED, BOSTON, MA USA.; UNIV MELBOURNE, SIR PETER MACCALLUM DEPT ONCOL, MELBOUR…	UNIVERSITY OF MELBOURNE; PETER DOHERTY INSTITUTE; MONASH UNIVERSITY; MONASH UNIVERSITY; HARVARD UNIVERSITY; HARVARD UNIVERSITY MEDICAL AFFILIATES; BOSTON CHILDREN'S HOSPITAL; PROGRAM IN CELLULAR & MOLECULAR MEDICINE (PCMM); PETER MACCALLUM CANCER CENTER; UNIVERSITY OF MELBOURNE; PETER MACCALLUM CANCER CENTER; UNIVERSITY OF NEW SOUTH WALES SYDNEY; UNIVERSITY OF NEW SOUTH WALES SYDNEY		2026-01-31	AUTOIMMUNITY; ANTIGEN PRESENTATION; B CELLS	10.1093/jimmun/vkaf129	ARTICLE	JUN 2025		1550-6606	TSTEINER@UNIMELB.EDU.AU; WRHEATH@UNIMELB.EDU.AU	2201		NATIONAL HEALTH AND MEDICAL RESEARCH COUNCIL OF AUSTRALIA [1113292, 1154457, 1124706]; MELBOURNE RESEARCH SCHOLARSHIP; ARC CENTRE OF EXCELLENCE FOR ADVANCED MOLECULAR IMAGING [CE140100011]; NATIONAL HEALTH AND MEDICAL RESEARCH COUNCIL (NHMRC) [1124706] FUNDING SOURCE: NATIONAL HEALTH AND MEDICAL RESEARCH COUNCIL (NHMRC)	THIS RESEARCH WAS SUPPORTED BY FUNDING FROM NATIONAL HEALTH AND MEDICAL RESEARCH COUNCIL OF AUSTRALIA GRANTS 1113292, 1154457, AND 1124706. T.M.S. WAS SUPPORTED BY A MELBOURNE RESEARCH SCHOLARSHIP AND THE ARC CENTRE OF EXCELLENCE FOR ADVANCED MOLECULAR IMAGING (CE140100011).	7ZO7J	DENDRITIC CELLS; TARGETING ANTIGEN; IMMUNE-COMPLEXES; RESPONSES; LYMPHOCYTES; MEMORY; CLEC9A; MICE; ACTIVATION; ZONE	9	J IMMUNOL	J. IMMUNOL.	ENGLISH	57		M STEINER, THIAGO/0000-0002-8385-4532; FERNÁNDEZ RUIZ, DANIEL/0000-0002-4040-9121;	GREAT CLARENDON ST, OXFORD OX2 6DP, ENGLAND	SEP	13	OXFORD	40581630		J	OXFORD UNIV PRESS	2025	; HEATH, WILLIAM/AFB-3576-2022; FERNÁNDEZ RUIZ, DANIEL/N-2304-2014; LAHOUD, MIREILLE/F-1299-2013	STEINER, TM; HEATH, WR (CORRESPONDING AUTHOR), UNIV MELBOURNE, PETER DOHERTY INST INFECT & IMMUN, DEPT MICROBIOL & IMMUNOL, 792 ELIZABETH ST, PARKVILLE, VIC 3000, AUSTRALIA.; STEINER, TM (CORRESPONDING AUTHOR), PETER MACCALLUM CANC CTR, 305 GRATTAN ST, MELBOURNE, VIC 3000, AUSTRALIA.	IMMUNOLOGY			0022-1767	JOURNAL OF IMMUNOLOGY	0	MHC II-RESTRICTED PRESENTATION OF SOLUBLE ANTIGEN BY NAÏVE B CELLS IS IMPAIRED UPON ENGAGEMENT WITH MEMBRANE-ASSOCIATED ANTIGEN: A POTENTIAL MECHANISM TO MITIGATE AUTOREACTIVITY
CARDOSO A;BUCK MD;FREDERICO B;CHAKRAVARTY P;SCHULZ O;LIM KHJ;PIOT C;DA COSTA MP;GIAMPAZOLIAS E;GASPARRINI F;ROGERS N;SOUSA CRE	CARDOSO, ANA;BUCK, MICHAEL D.;FREDERICO, BRUNO;CHAKRAVARTY, PROBIR;SCHULZ, OLIVER;LIM, KOK HAW JONATHAN;PIOT, CECILE;DA COSTA, MARIANA PEREIRA;GIAMPAZOLIAS, EVANGELOS;GASPARRINI, FRANCESCA;ROGERS, NEIL;REIS E SOUSA, CAETANO	AHRENS S, 2012, IMMUNITY, V36, P635, DOI 10.1016/J.IMMUNI.2012.03.008;BECHT E, 2019, NAT BIOTECHNOL, V37, P38, DOI 10.1038/NBT.4314;BERTHELOOT D, 2021, CELL MOL IMMUNOL, V18, P1106, DOI 10.1038/S41423-020-00630-3;BOGUNOVIC M, 2009, IMMUNITY, V31, P513, DOI 10.1016/J.IMMUNI.2009.08.010;CABEZA-CABRERIZO M, 2021, SCI IMMUNOL, V6, DOI 10.1126/SCIIMMUNOL.ABI9331;CABEZA-CABRERIZO M, 2021, ANNU REV IMMU…	CONVENTIONAL DENDRITIC CELLS (CDCS) ARE SENTINEL CELLS THAT PLAY A CRUCIAL ROLE IN BOTH INNATE AND ADAPTIVE IMMUNE RESPONSES. CDCS ORIGINATE FROM A PROGENITOR (PRE-CDC) IN THE BONE MARROW (BM) THAT TRAVELS VIA THE BLOOD TO SEED PERIPHERAL TISSUES BEFORE LOCALLY DIFFERENTIATING INTO FUNCTIONAL CDC1 AND CDC2 CELLS, AS PART OF A PROCESS KNOWN AS CDCPOIESIS. HOW CDCPOIESIS IS REGULATED AND WHETHER TH…	E20241813				FRANCIS CRICK INST, IMMUNOBIOL LAB, LONDON, ENGLAND.; FRANCIS CRICK INST, BIOINFORMAT & BIOSTAT, LONDON, ENGLAND.; ADM HLTH & WELLNESS, MED DEPT, LONDON, ENGLAND.; ASTRAZENECA, DISCOVERY CTR, CAMBRIDGE BIOMED CAMPUS, CAMBRIDGE, ENGLAND.; UNIV MANCHESTER, FAC BIOL MED & HLTH, DIV CANC SCI, MANCHESTER, ENGLAND.; CHRISTIE NHS FDN TRUST, DEPT MED ONCOL, ADV IMMUNOTHERAPY & CELL THERAPY TEAM, MANCHEST…	FRANCIS CRICK INSTITUTE; FRANCIS CRICK INSTITUTE; ASTRAZENECA; UNIVERSITY OF MANCHESTER; CHRISTIE NHS FOUNDATION TRUST		2026-01-31		10.1084/jem.20241813	ARTICLE			1540-9538	CAETANO@CRICK.AC.UK			BIOLOGICAL RESEARCH FACILITY, BIOINFORMATICS AND BIOSTATISTICS AND FLOW CYTOMETRY SCIENCE TECHNOLOGY PLATFORMS; FRANCIS CRICK INSTITUTE FROM CANCER RESEARCH UK [FC001136]; UK MEDICAL RESEARCH COUNCIL [FC001136]; WELLCOME TRUST [FC001136]; EUROPEAN RESEARCH COUNCIL ADVANCED INVESTIGATOR GRANT [ADG 268670]; WELLCOME TRUST INVESTIGATOR AWARDS [106973/Z/15/Z, 223136/Z/21/Z]; LOUIS-JEANTET FOUNDATION;…	WE THANK THE MEMBERS OF THE IMMUNOBIOLOGY LABORATORY FOR HELPFUL DISCUSSIONS AND SUGGESTIONS. WE THANK DAVID J. BARRY FROM THE ADVANCED LIGHT MICROSCOPY FOR THE ADVICE ON CONFOCAL MICROSCOPY AND IMAGE ANALYSIS. WE THANK THE BIOLOGICAL RESEARCH FACILITY, BIOINFORMATICS AND BIOSTATISTICS AND FLOW CYTOMETRY SCIENCE TECHNOLOGY PLATFORMS FOR THEIR SUPPORT THROUGHOUT THIS PROJECT. CARTOONS WERE CREATED…	2OD9I	CROSS-PRESENTATION; STEADY-STATE; F-ACTIN; RECEPTOR; SUBSET; CLEC9A; IDENTIFICATION; ACTIVATION; PRECURSORS; RESPONSES	8	J EXP MED	J. EXP. MED.	ENGLISH	43	GREEN SUBMITTED, HYBRID	SCHULZ, OLIVER/0000-0002-1493-3341; ROGERS, NEIL/0000-0001-8977-7585; GIAMPAZOLIAS, EVANGELOS/0000-0001-8013-3310; PIOT, CÉCILE/0000-0001-7639-3662; BUCK, MICHAEL/0000-0002-9611-1199; PEREIRA DA COSTA, MARIANA/0000-0002-9715-5601; LIM, KOK HAW JONATHAN/0000-0002-6544-9218; MATOS CARDOSO, ANA/0000-0002-4610-4337; FREDERICO, BRUNO/0000-0002-6985-3090; CHAKRAVARTY, PROBIR/0000-0003-1146-8824	950 THIRD AVE, 2ND FLR, NEW YORK, NY 10022 USA	MAY 13	15	NEW YORK	40358588		J	ROCKEFELLER UNIV PRESS	2025	; REIS E SOUSA, CAETANO/O-1657-2014; LIM, KOK HAW JONATHAN/GQZ-4232-2022	SOUSA, CRE (CORRESPONDING AUTHOR), FRANCIS CRICK INST, IMMUNOBIOL LAB, LONDON, ENGLAND.	IMMUNOLOGY; RESEARCH & EXPERIMENTAL MEDICINE			0022-1007	JOURNAL OF EXPERIMENTAL MEDICINE	0	DNGR-1 REGULATES PROLIFERATION AND MIGRATION OF BONE MARROW DENDRITIC CELL PROGENITORS
DIANDRETH B;NESTERENKO PA;WINTERS AG;FLYNN AD;JETTE CA;SURYAWANSHI V;SHAFAATTALAB S;MARTIRE S;DARIS M;MOORE E;ELSHIMALI R;GILL T;RILEY TP;MILLER S;NETIROJJANAKUL C;HAMBURGER AE;KAMB A	DIANDRETH, BREANNA;NESTERENKO, PAVLO A.;WINTERS, AARON G.;FLYNN, AARON D.;JETTE, CLAUDIA A.;SURYAWANSHI, VASANTIKA;SHAFAATTALAB, SANAM;MARTIRE, SARA;DARIS, MARK;MOORE, ELIZABETH;ELSHIMALI, RYAN;GILL, TANVEER;RILEY, TIMOTHY P.;MILLER, SARA;NETIROJJANAKUL, CHAWITA;HAMBURGER, AGNES E.;KAMB, ALEXANDER	ANJOS-AFONSO F, 2023, BLOOD, V142, P509, DOI 10.1182/BLOOD.2022018071;BARCLAY AN, 2008, IMMUNITY, V29, P675, DOI 10.1016/J.IMMUNI.2008.10.004;BELLUSCHI S, 2018, NAT COMMUN, V9, DOI 10.1038/S41467-018-06442-4;BOEHME M, 2022, CANCERS, V14, DOI 10.3390/CANCERS14010105;BORGES L, 1997, J IMMUNOL, V159, P5192;BRINKMAN-VAND DER LINDEN ECM, 2003, MOL CELL BIOL, V23, P4199, DOI 10.1128/MCB.23.12.4199-4206…	INTRODUCTION DESPITE ADVANCES IN TREATMENT OF BLOOD CANCERS, SEVERAL-INCLUDING ACUTE MYELOID LEUKEMIA (AML)-CONTINUE TO BE RECALCITRANT. CELL THERAPIES BASED ON CHIMERIC ANTIGEN RECEPTORS (CARS) HAVE EMERGED AS PROMISING APPROACHES FOR BLOOD CANCERS. HOWEVER, CURRENT CAR-T TREATMENTS SUFFER FROM ON-TARGET, OFF-TUMOR TOXICITY, BECAUSE MOST FAMILIAR BLOOD CANCER TARGETS ARE ALSO EXPRESSED IN NORMAL…	1493329				A2 BIOTHERAPEUT DISCOVERY RES, AGOURA HILLS, CA 91301 USA.;			2026-01-31	CAR-T CELLS; CD33; CD16; SPN; AML; LIR-1 (LILRB1); LOGIC GATE; BLOOD CANCER	10.3389/fimmu.2025.1493329	ARTICLE				AKAMB@A2BIOTHERAPEUTICS.COM				THE AUTHOR(S) DECLARE THAT NO FINANCIAL SUPPORT WAS RECEIVED FOR THE RESEARCH AND/OR PUBLICATION OF THIS ARTICLE.	0XV5G	CHIMERIC ANTIGEN RECEPTORS; ACUTE MYELOID-LEUKEMIA; HEMATOPOIETIC STEM-CELLS; GEMTUZUMAB OZOGAMICIN; TYROSINE KINASE; OPEN-LABEL; EXPRESSION; SPECIFICITY; RECOGNITION; DESIGN		FRONT IMMUNOL	FRONT. IMMUNOL.	ENGLISH	72	GREEN SUBMITTED, GOLD		AVENUE DU TRIBUNAL FEDERAL 34, LAUSANNE, CH-1015, SWITZERLAND	MAR 21	13	LAUSANNE	40191207		J	FRONTIERS MEDIA SA	2025	SURYAWANSHI, VASANTIKA/ABA-8637-2020	KAMB, A (CORRESPONDING AUTHOR), A2 BIOTHERAPEUT DISCOVERY RES, AGOURA HILLS, CA 91301 USA.	IMMUNOLOGY			1664-3224	FRONTIERS IN IMMUNOLOGY	5	MULTI-TARGETED, NOT GATED CAR-T CELLS AS A STRATEGY TO PROTECT NORMAL LINEAGES FOR BLOOD CANCER THERAPY
HINCHLY T;BONNET D;ANJOS-AFONSO F	HINCHLY, TAYLOR;BONNET, DOMINIQUE;ANJOS-AFONSO, FERNANDO	ANJOS-AFONSO F, 2023, BLOOD, V142, P509, DOI 10.1182/BLOOD.2022018071;ANJOS-AFONSO F, 2022, NAT COMMUN, V13, DOI 10.1038/S41467-022-29675-W;ANJOS-AFONSO F, 2013, CELL STEM CELL, V13, P161, DOI 10.1016/J.STEM.2013.05.025;BAUM CM, 1992, P NATL ACAD SCI USA, V89, P2804, DOI 10.1073/PNAS.89.7.2804;BELLUSCHI S, 2018, NAT COMMUN, V9, DOI 10.1038/S41467-018-06442-4;CIVIN CI, 1984, J IMMUNOL, V133, P157;…	RECENTLY, HUMAN CD34+ HEMATOPOIETIC STEM CELLS (HSCS) HAVE BEEN PURIFIED TO A FREQUENCY OF APPROXIMATELY ONE IN THREE CELLS, A POPULATION DENOTED AS CD34+CD38-CD45RA-CD90+/- ENDOTHELIAL PROTEIN C RECEPTOR (EPCR)+ HSCS. THIS WORK AIMED TO EVALUATE THE METHODOLOGY FOR CD34+ HSC ISOLATION, EXPLORING DIFFERENCES IN ANTIBODY CLONES, CONJUGATES, SOURCE OF CELLS, AND ADDITIONAL CELL SURFACE ANTIGENS (IN…	104729				CARDIFF UNIV, EUROPEAN CANC STEM CELL RES INST, SCH BIOSCI, HAEMATOPOIET SIGNALLING GRP, HADYN ELLIS BLDG,MAINDY RD, CARDIFF CF24 4HQ, WALES.; FRANCIS CRICK INST, HAEMATOPOIET STEM CELL LAB, LONDON, ENGLAND.;	CARDIFF UNIVERSITY; FRANCIS CRICK INSTITUTE		2026-01-31		10.1016/j.exphem.2025.104729	ARTICLE	FEB 2025		1873-2399	DOSANJOSAFONSOF@CARDIFF.AC.UK; FERNANDO.AFONSO@CRICK.AC.UK			JANE HODGE FOUNDATION; UK BIOTECHNOLOGY AND BIOLOGICAL SCIENCES RESEARCH COUNCIL [BB/S017097/1]; FRANCIS CRICK INSTITUTE; CANCER RESEARCH UK [CC2027]; UK MEDICAL RESEARCH COUNCIL [CC2027]; WELLCOME TRUST [CC2027]	WE WOULD LIKE TO THANK THE JANE HODGE FOUNDATION FOR THEIR SUPPORT. THIS WORK WAS SUPPORTED BY THE JANE HODGE FOUNDATION (TO TH) AND THE UK BIOTECHNOLOGY AND BIOLOGICAL SCIENCES RESEARCH COUNCIL (BB/S017097/1 TO FAA) AND THE FRANCIS CRICK INSTITUTE (TO DB) , WHICH RECEIVES ITS CORE FUNDING FROM CANCER RESEARCH UK (CC2027) , THE UK MEDICAL RESEARCH COUNCIL (CC2027) , AND THE WELLCOME TRUST (CC2027…	Y0C8D	LONG-TERM; EXPRESSION; HIERARCHY; CLEC9A		EXP HEMATOL	EXP. HEMATOL.	ENGLISH	15	GREEN ACCEPTED, HYBRID	BONNET, DOMINIQUE/0000-0002-4735-5226	STE 800, 230 PARK AVE, NEW YORK, NY 10169 USA	APR	12	NEW YORK	39892848		J	ELSEVIER SCIENCE INC	2025		ANJOS-AFONSO, F (CORRESPONDING AUTHOR), CARDIFF UNIV, EUROPEAN CANC STEM CELL RES INST, SCH BIOSCI, HAEMATOPOIET SIGNALLING GRP, HADYN ELLIS BLDG,MAINDY RD, CARDIFF CF24 4HQ, WALES.	HEMATOLOGY; RESEARCH & EXPERIMENTAL MEDICINE			0301-472X	EXPERIMENTAL HEMATOLOGY	3	METHODOLOGIC CONSIDERATIONS ON HOW TO IDENTIFY HUMAN HEMATOPOIETIC STEM CELLS
HUR CJE;STEINBERG BE	HUR, CLAIRE JU-EUN;STEINBERG, BENJAMIN ETHAN	AHRENS S, 2012, IMMUNITY, V36, P635, DOI 10.1016/J.IMMUNI.2012.03.008;ANDERSSON U, 2011, ANNU REV IMMUNOL, V29, P139, DOI 10.1146/ANNUREV-IMMUNOL-030409-101323;ARAKI T, 1996, NEURON, V17, P353, DOI 10.1016/S0896-6273(00)80166-X;BORGES JP, 2022, ELIFE, V11, DOI 10.7554/ELIFE.78609;BORGES JP., 2024, BIORXIV, DOI 10.1101/2024.10.23.619800V1.ABSTRACT, DOI 10.1101/2024.10.23.619800V1.ABSTRACT;BROZ P, …	CELL DEATH CAN TERMINATE IN PLASMA MEMBRANE RUPTURE TO RELEASE POTENT PRO-INFLAMMATORY INTRACELLULAR CONTENTS THEREBY CONTRIBUTING TO INFLAMMATORY DISEASES. CELL RUPTURE IS AN ACTIVE PROCESS, MEDIATED BY THE MEMBRANE PROTEIN NINJURIN-1 (NINJ1) IN PYROPTOSIS, POST-APOPTOSIS LYSIS, FERROPTOSIS, AND FORMS OF NECROSIS. ONCE ACTIVATED, NINJ1 CLUSTERS INTO LARGE OLIGOMERS WITHIN THE MEMBRANE TO INITIAT…	60				HOSP SICK CHILDREN, PROGRAM NEUROSCI & MENTAL HLTH, TORONTO, ON, CANADA.; UNIV TORONTO, DEPT PHYSIOL, TORONTO, ON, CANADA.; HOSP SICK CHILDREN, DEPT ANESTHESIA & PAIN MED, TORONTO, ON, CANADA.;	UNIVERSITY OF TORONTO; HOSPITAL FOR SICK CHILDREN (SICKKIDS); UNIVERSITY OF TORONTO; UNIVERSITY OF TORONTO; HOSPITAL FOR SICK CHILDREN (SICKKIDS)		2026-01-31	CELL DEATH; INFLAMMATION; PYROPTOSIS; NECROSIS; FERROPTOSIS; NINJ1; GLYCINE; MUSCIMOL	10.1186/s10020-025-01113-9	REVIEW			1528-3658	BENJAMIN.STEINBERG@SICKKIDS.CA			CANADIAN INSTITUTES OF HEALTH RESEARCH	THE FIGURE WAS CREATED WITH BIORENDER.COM AND INKSCAPE.	X0K7A	RECEPTOR; MECHANISMS; NECROSIS; DNGR-1; DAMAGE; ACTIN; DEATH	1	MOL MED	MOL. MED.	ENGLISH	49	GREEN SUBMITTED, GOLD		ONE NEW YORK PLAZA, SUITE 4600, NEW YORK, NY, UNITED STATES	FEB 14	7	NEW YORK	39953391		J	SPRINGER	2025	STEINBERG, BETTIE/K-3414-2012	STEINBERG, BE (CORRESPONDING AUTHOR), HOSP SICK CHILDREN, PROGRAM NEUROSCI & MENTAL HLTH, TORONTO, ON, CANADA.; STEINBERG, BE (CORRESPONDING AUTHOR), UNIV TORONTO, DEPT PHYSIOL, TORONTO, ON, CANADA.; STEINBERG, BE (CORRESPONDING AUTHOR), HOSP SICK CHILDREN, DEPT ANESTHESIA & PAIN MED, TORONTO, ON, CANADA.	BIOCHEMISTRY & MOLECULAR BIOLOGY; CELL BIOLOGY; RESEARCH & EXPERIMENTAL MEDICINE			1076-1551	MOLECULAR MEDICINE	6	TARGETING NINJ1-MEDIATED CELL RUPTURE TO TREAT INFLAMMATORY DISEASES
YANG XY;YANG SJ;LUO YB;CHAN SH;XUE MM;WANG YB;XUE PX;ZHA CW;HUANG N;XIE FY;YANG LX;YU RJ;WANG H;LAN YZ;ZHANG LG;JIA SA;FANG MY	YANG, XIAOYANG;YANG, SHAOJUN;LUO, YABIAO;CHAN, SHUHENG;XUE, MINGMING;WANG, YUBEI;XUE, PENGXIANG;ZHA, CHENGWAN;HUANG, NING;XIE, FUYIN;YANG, LIXIAN;YU, RUNJIE;WANG, HAO;LAN, YEZHI;ZHANG, LIGUO;JIA, SHANGANG;FANG, MEIYING	AHRENS S, 2012, IMMUNITY, V36, P635, DOI 10.1016/J.IMMUNI.2012.03.008;ALTSCHUL SF, 1997, NUCLEIC ACIDS RES, V25, P3389, DOI 10.1093/NAR/25.17.3389;BERTHELOOT D, 2021, CELL MOL IMMUNOL, V18, P1106, DOI 10.1038/S41423-020-00630-3;BROWN GD, 2016, MICROBIOL SPECTR, V4, DOI 10.1128/MICROBIOLSPEC.MCHD-0036-2016;BURSET M, 2000, NUCLEIC ACIDS RES, V28, P4364, DOI 10.1093/NAR/28.21.4364;CAMINSCHI I, 2008,…	THE C-TYPE LECTIN DOMAIN FAMILY 9 MEMBER A (CLEC9A) IS WIDELY RECOGNIZED AS THE MOST CRITICAL RECEPTOR PROTEIN FOR CROSS PRESENTATION OF DEAD CELL ASSOCIATED ANTIGENS IN ANIMAL DENDRITIC CELLS (DCS). SURPRISINGLY, WE REVEALED FOR THE FIRST TIME THAT THE SOLE CLEC9A (SSCLEC9A) IN PIGS BECOMES A PSEUDOGENE DUE TO THREE CAUSAL MUTATIONS THAT OCCURRED APPROXIMATELY 29.8-44.7 MILLION YEARS AGO, CHALLE…	140629				CHINA AGR UNIV, FRONTIERS SCI CTR MOL DESIGN BREEDING, NATL ENGN LAB ANIM BREEDING, MOA KEY LAB ANIM GENET & BREEDING,BEIJING KEY LAB, BEIJING 100193, PEOPLES R CHINA.; CHINESE ACAD SCI, CAS KEY LAB INFECT & IMMUN, INST BIOPHYS, BEIJING 100101, PEOPLES R CHINA.; CHINA AGR UNIV, SANYA INST, SANYA 572025, PEOPLES R CHINA.; CHINA AGR UNIV, COLL GRASSLAND SCI & TECHNOL, BEIJING 100193, PEOPLES R CHIN…	CHINA AGRICULTURAL UNIVERSITY; CHINESE ACADEMY OF SCIENCES; INSTITUTE OF BIOPHYSICS, CAS; CHINA AGRICULTURAL UNIVERSITY; CHINA AGRICULTURAL UNIVERSITY		2026-01-31	PSEUDOGENE; CLEC9A; PIG	10.1016/j.ijbiomac.2025.140629	ARTICLE	FEB 2025		1879-0003	LIGUOZHANG@IBP.AC.CN; SHANGANG.JIA@CAU.EDU.CN; MEIYING@CAU.EDU.CN			NATIONAL KEY RESEARCH AND DEVELOPMENT PROGRAM OF CHINA [2023YFF1001001, 2022YFF1003401, 2021YFF1000603]; NATIONAL NATURAL SCIENCE FOUNDATION OF CHINA [U22A20508, 32072700]; CHINA AGRICULTURE RESEARCH SYSTEM OF MOF AND MARA [CARS-36]	THIS WORK WAS SUPPORTED BY THE NATIONAL KEY RESEARCH AND DEVELOPMENT PROGRAM OF CHINA (2023YFF1001001 & 2022YFF1003401 & 2021YFF1000603) , THE NATIONAL NATURAL SCIENCE FOUNDATION OF CHINA (U22A20508 & 32072700) , AND THE CHINA AGRICULTURE RESEARCH SYSTEM OF MOF AND MARA (CARS-36) . THE IMAGES IN FIG. 1 WERE SOURCED FROM PHYLOPIC ( WWW.PHYLOPIC.ORG) , COURTESY OF CHRIS HUH (BALAENOPTERA MUSCULUS, …	X4R8C	DENDRITIC CELLS; CROSS-PRESENTATION; MOLECULAR-PATTERN; IMMUNE-SYSTEM; F-ACTIN; RECEPTOR; CLEC9A; DNGR-1; GENERATION; IDENTIFICATION		INT J BIOL MACROMOL	INT. J. BIOL. MACROMOL.	ENGLISH	84		JIA, SHANGANG/0000-0002-3306-7637	RADARWEG 29, 1043 NX AMSTERDAM, NETHERLANDS	APR	14	AMSTERDAM	39904428		J	ELSEVIER	2025		FANG, MY (CORRESPONDING AUTHOR), CHINA AGR UNIV, FRONTIERS SCI CTR MOL DESIGN BREEDING, NATL ENGN LAB ANIM BREEDING, MOA KEY LAB ANIM GENET & BREEDING,BEIJING KEY LAB, BEIJING 100193, PEOPLES R CHINA.; ZHANG, LG (CORRESPONDING AUTHOR), CHINESE ACAD SCI, CAS KEY LAB INFECT & IMMUN, INST BIOPHYS, BEIJING 100101, PEOPLES R CHINA.; FANG, MY (CORRESPONDING AUTHOR), CHINA AGR UNIV, SANYA INST, SANYA 57…	BIOCHEMISTRY & MOLECULAR BIOLOGY; CHEMISTRY; POLYMER SCIENCE			0141-8130	INTERNATIONAL JOURNAL OF BIOLOGICAL MACROMOLECULES	0	SINGLE-CELL TRANSCRIPTIONAL FOOTPRINT FOR PSEUDOGENE SSCLEC9A IS ASSOCIATED WITH ANTIGEN PROCESSING AND PRESENTATION IN SUS SCROFA
HUSSAIN Z;ZHANG YT;QIU L;GOU SS;LIU KD	HUSSAIN, ZUBAIR;ZHANG, YUETENG;QIU, LU;GOU, SHANSHAN;LIU, KANGDONG	AHRENS S, 2012, IMMUNITY, V36, P635, DOI 10.1016/J.IMMUNI.2012.03.008;AKIRA S, 2006, CELL, V124, P783, DOI 10.1016/J.CELL.2006.02.015;ANDTBACKA RHI, 2015, J CLIN ONCOL, V33, P2780, DOI 10.1200/JCO.2014.58.3377;AUDSLEY KM, 2020, CELLS-BASEL, V9, DOI 10.3390/CELLS9030565;BACHEM A, 2010, J EXP MED, V207, P1273, DOI 10.1084/JEM.20100348;BALAN S, 2018, CELL REP, V24, P1902, DOI 10.1016/J.CELREP.2018.0…	THE PIVOTAL ROLE OF TYPE 1 CONVENTIONAL DENDRITIC CELLS (CDC1S) IN THE FIELD OF DENDRITIC CELL (DC)-BASED TUMOR IMMUNOTHERAPIES HAS BEEN GAINING INCREASING RECOGNITION DUE TO THEIR SUPERIOR ANTIGEN CROSS-PRESENTATION ABILITIES AND ESSENTIAL ROLE IN MODULATING IMMUNE RESPONSES. THIS REVIEW SPECIFICALLY HIGHLIGHTS THE C-TYPE LECTIN RECEPTOR FAMILY 9 MEMBER A (CLEC9A OR DNGR-1), WHICH IS EXCLUSIVELY…	27				ZHENGZHOU UNIV, SCH BASIC MED SCI, DEPT PATHOPHYSIOL, ZHENGZHOU, HENAN, PEOPLES R CHINA.; ZHENGZHOU UNIV, ACAD MED SCI, TIANJIAN LAB ADV BIOMED SCI, ZHENGZHOU, HENAN, PEOPLES R CHINA.; STATE KEY LAB METAB DYSREGULAT & PREVENT & TREATME, ZHENGZHOU, HENAN, PEOPLES R CHINA.; CANC CHEMOPREVENT INT COLLABORAT LAB, ZHENGZHOU, HENAN, PEOPLES R CHINA.; ZHENGZHOU UNIV, AFFILIATED HOSP 1, DEPT PATHOL, ZHEN…	ZHENGZHOU UNIVERSITY; ZHENGZHOU UNIVERSITY; ZHENGZHOU UNIVERSITY		2026-01-31		10.1038/s41541-025-01084-2	REVIEW			2059-0105	GOUSS@ZZU.EDU.CN; KDLIU@ZZU.EDU.CN			NATIONAL NATURAL SCIENCE FOUNDATION OF CHINA (NATIONAL SCIENCE FOUNDATION OF CHINA) [81872335]; NATIONAL NATURAL SCIENCE FOUNDATION OF CHINA [GZC20232396, 2024M752950]; CHINA POSTDOCTORAL SCIENCE FOUNDATION [242300421471, WE26UDX16L, YK26UDW783]; HENAN YOUTH SCIENCE FOUNDATION	THIS WORK WAS SUPPORTED BY THE NATIONAL NATURAL SCIENCE FOUNDATION OF CHINA (GRANT NO. 81872335), THE CHINA POSTDOCTORAL SCIENCE FOUNDATION (GRANT NO. GZC20232396, 2024M752950), AND THE HENAN YOUTH SCIENCE FOUNDATION (GRANT NO. 242300421471). FIGS. 1 AND 4 WERE CREATED USING BIORENDER (WWW.BIORENDER.COM) UNDER AGREEMENT NUMBERS WE26UDX16L AND YK26UDW783, RESPECTIVELY. FIGS. 2, 3, 5, AND 6 WERE CR…	W0K6L	MONOCLONAL-ANTIBODY NLDC-145; CROSS-PRESENTATION; CANCER-IMMUNOTHERAPY; LECTIN RECEPTORS; DOUBLE-BLIND; IN-VITRO; F-ACTIN; PATHOGEN RECOGNITION; TARGETING ANTIGEN; IMMUNE-SYSTEM	1	NPJ VACCINES	NPJ VACCINES	ENGLISH	167	GREEN SUBMITTED, GOLD		HEIDELBERGER PLATZ 3, BERLIN, 14197, GERMANY	FEB 7	15	BERLIN	39920156		J	NATURE PORTFOLIO	2025	HUSSAIN, ZUBAIR/ABE-5977-2020	LIU, KD (CORRESPONDING AUTHOR), ZHENGZHOU UNIV, SCH BASIC MED SCI, DEPT PATHOPHYSIOL, ZHENGZHOU, HENAN, PEOPLES R CHINA.; GOU, SS; LIU, KD (CORRESPONDING AUTHOR), ZHENGZHOU UNIV, ACAD MED SCI, TIANJIAN LAB ADV BIOMED SCI, ZHENGZHOU, HENAN, PEOPLES R CHINA.; LIU, KD (CORRESPONDING AUTHOR), STATE KEY LAB METAB DYSREGULAT & PREVENT & TREATME, ZHENGZHOU, HENAN, PEOPLES R CHINA.; LIU, KD (CORRESPONDIN…	IMMUNOLOGY; RESEARCH & EXPERIMENTAL MEDICINE				NPJ VACCINES	10	EXPLORING CLEC9A IN DENDRITIC CELL-BASED TUMOR IMMUNOTHERAPY FOR MOLECULAR INSIGHTS AND THERAPEUTIC POTENTIALS
ZHANG XW;LI SL;LASON W;GRECO M;KLENERMAN P;HINKS TSC	ZHANG, XIAWEI;LI, SHUAILIN;LASON, WOJCIECH;GRECO, MARIA;KLENERMAN, PAUL;HINKS, TIMOTHY S. C.	ADAMS TS, 2020, SCI ADV, V6, DOI 10.1126/SCIADV.ABA1983;ANGELIDIS I, 2019, NAT COMMUN, V10, DOI 10.1038/S41467-019-08831-9;ASHBURNER M, 2000, NAT GENET, V25, P25, DOI 10.1038/75556;BANTSIMBA-MALANDA C, 2010, AM J RESP CRIT CARE, V182, P385, DOI 10.1164/RCCM.200907-1164OC;BECHT E, 2019, NAT BIOTECHNOL, V37, P38, DOI 10.1038/NBT.4314;BUGAUT H, 2023, J EXP MED, V221, DOI 10.1084/JEM.20231487;CABEZA-…	MUCOSAL-ASSOCIATED INVARIANT T (MATT) CELLS, THE MOST ABUNDANT UNCONVENTIONAL T CELLS IN THE LUNG, CAN EXHIBIT A WIDE RANGE OF FUNCTIONAL RESPONSES TO DIFFERENT TRIGGERS VIA THEIR T CELL RECEPTOR (TCR) AND/OR CYTOKINES. THEIR ROLE, ESPECIALLY IN STERILE LUNG INJURY, IS UNKNOWN. USING SINGLE-CELL RNA SEQUENCING (SCRNA-SEQ), SPECTRAL ANALYSIS, AND ADOPTIVE TRANSFER IN A BLEOMYCIN-INDUCED STERILE LU…	115275				UNIV OXFORD, JOHN RADCLIFFE HOSP, NUFFIELD DEPT MED, EXPT MED DIV,RESP MED UNIT, OXFORD OX3 9DU, ENGLAND.; UNIV OXFORD, JENNER INST, NUFFIELD DEPT MED, OXFORD OX3 7DQ, ENGLAND.; UNIV OXFORD, JOHN RADCLIFFE HOSP, MRC WEATHERALL INST MOL MED, OXFORD OX3 9DU, ENGLAND.; UNIV OXFORD, NUFFIELD DEPT CLIN MED, PETER MEDAWAR BLDG PATHOGEN RES & TRANSLAT GASTROE, OXFORD OX1 3SY, ENGLAND.;	UNIVERSITY OF OXFORD; UNIVERSITY OF OXFORD; JENNER INSTITUTE; UNIVERSITY OF OXFORD; UNIVERSITY OF OXFORD		2026-01-31		10.1016/j.celrep.2025.115275	ARTICLE	FEB 2025			TIMOTHY.HINKS@NDM.OX.AC.UK			CSC - NDM STUDENTSHIP; MEDICAL RESEARCH COUNCIL [MR/R015708/1]; WELLCOME TRUST [104553/Z/14/Z, 211050/Z/18/Z, 222426/Z/21/Z]; WELLCOME TRUST [222426/Z/21/Z] FUNDING SOURCE: WELLCOME TRUST	WE THANK S.B. MORGAN FOR THE GUIDANCE TO X.Z. DURING THE INITIAL STAGE OF THIS WORK; H. FERRY FOR HELP WITH CELL SORTING; A. BYRNE FOR SUPPORT WITH THE BLEOMYCIN MOUSE MODEL; THE NIH TETRAMER FACILITY FOR THE MR1 TETRAMERS; AND A. DAVISON FROM CYTEK BIOSCIENCES FOR ASSISTANCE WITH THE ANALYSIS OF SPECTRAL FLOW CY-TOMETRY DATA. THIS WORK WAS FUNDED BY CSC -NDM STUDENTSHIP (X.Z. AND S.L.) , MEDICAL…	X2T2T	INVARIANT T-CELLS; INDUCED PULMONARY-FIBROSIS; INNATE LYMPHOID-CELLS; DENDRITIC CELLS; MAIT CELLS; IL-10 PRODUCTION; MURINE MODELS; TISSUE-REPAIR; NKT CELLS; ACTIVATION	2	CELL REP	CELL REPORTS	ENGLISH	116	GREEN SUBMITTED, GOLD	HINKS, TIMOTHY/0000-0003-0699-2373; ZHANG, XIAWEI/0000-0003-4070-9228	50 HAMPSHIRE ST, FLOOR 5, CAMBRIDGE, MA 02139 USA	FEB 25	23	CAMBRIDGE	39918959		J	CELL PRESS	2025	KLENERMAN, PAUL/LGZ-0523-2024; ZHANG, XIAWEI/JVZ-1025-2024	HINKS, TSC (CORRESPONDING AUTHOR), UNIV OXFORD, JOHN RADCLIFFE HOSP, NUFFIELD DEPT MED, EXPT MED DIV,RESP MED UNIT, OXFORD OX3 9DU, ENGLAND.	CELL BIOLOGY			2211-1247	CELL REPORTS	3	MATT CELLS PROTECT AGAINST STERILE LUNG INJURY
WANG L;SUN MT;LI JY;WAN LH;TAN YT;TIAN SR;HOU YY;WU LY;PENG ZY;HU X;ZHANG QH;HUANG ZN;HAN MY;PENG SY;PAN YW;REN YF;ZHANG MS;CHEN DF;LIU Q;LI XF;QIN ZY;XIANG JY;LI MX;ZHU JW;CHEN QY;LUO HY;WANG SN;WANG T;LI F;BIAN XW;WANG B	WANG, LEI;SUN, MENGTING;LI, JINYANG;WAN, LINGHONG;TAN, YUTING;TIAN, SHUORAN;HOU, YONGYING;WU, LINYU;PENG, ZIYI;HU, XIAO;ZHANG, QIHUA;HUANG, ZENING;HAN, MENGYI;PENG, SHIYIN;PAN, YUWEI;REN, YUANFENG;ZHANG, MENGSI;CHEN, DONGFENG;LIU, QIN;LI, XIANFENG;QIN, ZHONG-YI;XIANG, JUNYV;LI, MENGXIA;ZHU, JIANWU;CHEN, QIYUE;LUO, HUIYAN;WANG, SHUNAN;WANG, TAO;LI, FAN;BIAN, XIU-WU;WANG, BIN	AL-BATRAN SE, 2024, J CLIN ONCOL, V42, P247, DOI 10.1200/JCO.2024.42.3_SUPPL.247;AL-BATRAN SE, 2019, LANCET, V393, P1948, DOI 10.1016/S0140-6736(18)32557-1;ANDRÉ T, 2023, J CLIN ONCOL, V41, P255, DOI 10.1200/JCO.22.00686;CABEZA-CABRERIZO M, 2021, ANNU REV IMMUNOL, V39, P131, DOI 10.1146/ANNUREV-IMMUNOL-061020-053707;CATENACCI DV, 2021, ONCOLOGIST, V26, PE1704, DOI 10.1002/ONCO.13907;CHEN Y, 2022,…	PURPOSE: NEOADJUVANT IMMUNOCHEMOTHERAPY (NAIC) MARKEDLY INDUCES PATHOLOGIC REGRESSION IN LOCALLY ADVANCED GASTRIC ADENOCARCINOMA. HOWEVER, SPECIFIC BIOMARKERS ARE STILL LACKING TO EFFECTIVELY IDENTIFY THE BENEFICIARY PATIENTS FOR NAIC.PATIENTS AND METHODS: A PROSPECTIVE, SINGLE-ARM, PHASE II STUDY WAS CONDUCTED TO TREAT LOCALLY ADVANCED GASTRIC ADENOCARCINOMA WITH NAIC (NCT05515796). CORRELATION …				74	ARMY MED UNIV, MIL MED UNIV 3, DAPING HOSP, DEPT GASTROENTEROL,CHONGQING KEY LAB DIGEST MALIGN, 10 CHANGJIANG BRANCH RD, CHONGQING 400042, PEOPLES R CHINA.; CHONGQING UNIV, SCH MED, CHONGQING, PEOPLES R CHINA.; ARMY MED UNIV, DAPING HOSP, DEPT PATHOL, CHONGQING, PEOPLES R CHINA.; SUN YAT SEN UNIV, COLLABORAT INNOVAT CTR CANC MED, CANC CTR, STATE KEY LAB ONCOL SOUTH CHINA, GUANGZHOU, PEOPLES R CHI…	ARMY MEDICAL UNIVERSITY; CHONGQING UNIVERSITY; ARMY MEDICAL UNIVERSITY; STATE KEY LAB ONCOLOGY SOUTH CHINA; SUN YAT SEN UNIVERSITY; FUJIAN MEDICAL UNIVERSITY; ARMY MEDICAL UNIVERSITY; ARMY MEDICAL UNIVERSITY; ARMY MEDICAL UNIVERSITY; ARMY MEDICAL UNIVERSITY; ARMY MEDICAL UNIVERSITY; ARMY MEDICAL UNIVERSITY; JINFENG LABORATORY		2026-01-31		10.1158/1078-0432.CCR-24-2436	ARTICLE			1557-3265	DANIELWANG@TMMU.EDU.CN	86		NATIONAL KEY RESEARCH AND DEVELOPMENT PROGRAM OF CHINA (NKPS) [2023YFC3402100, 2022YFA1105300]; NATIONAL KEY RESEARCH AND DEVELOPMENT PROGRAM OF CHINA [81872027, 81822032, 91959111, 82002585, 82192890, 82192891, 82173203]; NATIONAL NATURAL SCIENCE FOUNDATION OF CHINA [CSTB2023NSCQ-LZX0156, CSTC2019JCYJJQX0027, CSTC2020JCYJ-MSXMX0171, CSTC2021JCYJ-MSXMX0446]; NATURAL SCIENCE FOUNDATION OF CHONGQIN…	WE THANK ALL THE LABORATORY MEMBERS FOR CRITICAL READING AND COMMENTS ON THE MANUSCRIPT. THIS WORK WAS SUPPORTED BY THE NATIONAL KEY RESEARCH AND DEVELOPMENT PROGRAM OF CHINA (NOS. 2023YFC3402100 AND 2022YFA1105300 TO B. WANG), THE NATIONAL NATURAL SCIENCE FOUNDATION OF CHINA (NSFC NOS. 81872027, 81822032, AND 91959111 TO B. WANG; NO. 82002585 TO T. WANG; NOS. 82192890 AND 82192891 TO X.-W. BIAN;…	R4H9K	GASTROESOPHAGEAL JUNCTION; CANCER; CHEMOTHERAPY; ESOPHAGEAL; NIVOLUMAB; DIFFUSE	1	CLIN CANCER RES	CLIN. CANCER RES.	ENGLISH	49		SUN, MENGTING/0009-0009-8791-9311; WANG, BIN/0000-0001-5574-1760; WANG, LEI/0009-0007-1098-7557;	615 CHESTNUT ST, 17TH FLOOR, PHILADELPHIA, PA 19106-4404 USA	JAN 6	13	PHILADELPHIA	39495175		J	AMER ASSOC CANCER RESEARCH	2025	PAN, YVETTE/ITU-1421-2023; BIAN, XIU-WU/D-4736-2017; ZIYI, PENG/JJE-7079-2023; JINYANG, LI/JEF-3394-2023; QIN, ZHONGYI/LTD-2076-2024; HUANG, ZENING/LRB-9992-2024; 骆, 卉妍/GWR-3383-2022; WANG, BIN/W-9917-2019; TAN, YUTING/MSZ-4612-2025; ZHANG, QIHUA/JFB-6876-2023; LI, MENGXIA/AAM-4289-2020	WANG, B (CORRESPONDING AUTHOR), ARMY MED UNIV, MIL MED UNIV 3, DAPING HOSP, DEPT GASTROENTEROL,CHONGQING KEY LAB DIGEST MALIGN, 10 CHANGJIANG BRANCH RD, CHONGQING 400042, PEOPLES R CHINA.	ONCOLOGY			1078-0432	CLINICAL CANCER RESEARCH	5	INTESTINAL SUBTYPE AS A BIOMARKER OF RESPONSE TO NEOADJUVANT IMMUNOCHEMOTHERAPY IN LOCALLY ADVANCED GASTRIC ADENOCARCINOMA: INSIGHTS FROM A PROSPECTIVE PHASE II TRIAL
NEJABAT S;KHOMARTASH MS;MOHAMMADIMEHR M;ADLOO Z;ZANCHI FB;GHORBANI M;NEZAFAT N	NEJABAT, SAJJAD;KHOMARTASH, MEHDI SHAKOURI;MOHAMMADIMEHR, MOJGAN;ADLOO, ZAHRA;ZANCHI, FERNANDO BERTON;GHORBANI, MAHDI;NEZAFAT, NAVID	AKHTAR H, 2013, PAK J PHARM SCI, V26, P1181;ALEXANDER J, 1994, IMMUNITY, V1, P751, DOI 10.1016/S1074-7613(94)80017-0;ANDERSEN PH, 2006, PROTEIN SCI, V15, P2558, DOI 10.1110/PS.062405906;ANDERSON RJ, 2005, PROTEINS, V60, P679, DOI 10.1002/PROT.20530;ANDO J, 2020, CYTOTHERAPY, V22, P642, DOI 10.1016/J.JCYT.2020.04.098;ANONYMOUS, 202223 MPOX OUTBREAK: GLOBAL TRENDS;ARAI R, 2001, PROTEIN ENG, V14, P5…	SINCE MAY 2022, THE GLOBAL SPREAD OF MONKEYPOX VIRUS (MPXV) HAS PRESENTED A SIGNIFICANT THREAT TO PUBLIC HEALTH. DESPITE THIS, THERE ARE LIMITED PREVENTIVE MEASURES AVAILABLE. IN THIS STUDY, DIFFERENT COMPUTATIONAL TOOLS WERE EMPLOYED TO DESIGN A MULTI-EPITOPE VACCINE TARGETING MPXV. THREE KEY MPXV PROTEINS, M1R, B6R, AND F3L, WERE CHOSEN FOR EPITOPE SELECTION, GUIDED BY BIOINFORMATIC ANALYSES TO…	E70257				AJA UNIV MED SCI, SCI & TECHNOL RES CTR, TEHRAN, IRAN.; SHIRAZ UNIV MED SCI, PHARMACEUT SCI RES CTR, SHIRAZ, IRAN.; AJA UNIV MED SCI, MED BIOTECHNOL RES CTR, TEHRAN, IRAN.; AJA UNIV MED SCI, INFECT DIS RES CTR, TEHRAN, IRAN.; AJA UNIV MED SCI, FAC PARAMED, DEPT LAB SCI, TEHRAN, IRAN.; SHIRAZ UNIV MED SCI, SCH PARAMED SCI, DEPT LAB SCI, SHIRAZ, IRAN.; FUNDACAO OSWALDO CRUZ RONDONIA, LAB BIOINFORMA…	AJA UNIVERSITY OF MEDICAL SCIENCES IN IRAN; TEHRAN UNIVERSITY OF MEDICAL SCIENCES; SHIRAZ UNIVERSITY OF MEDICAL SCIENCE; AJA UNIVERSITY OF MEDICAL SCIENCES IN IRAN; AJA UNIVERSITY OF MEDICAL SCIENCES IN IRAN; AJA UNIVERSITY OF MEDICAL SCIENCES IN IRAN; SHIRAZ UNIVERSITY OF MEDICAL SCIENCE; AJA UNIVERSITY OF MEDICAL SCIENCES IN IRAN; SHIRAZ UNIVERSITY OF MEDICAL SCIENCE		2026-01-31	CBP-12; CTLA-4 EXTRACELLULAR DOMAIN; IMMUNOINFORMATICS STUDIES; MONKEYPOX VIRUS; MULTI-EPITOPE VACCINE; TLR2	10.1096/fj.202400757RR	ARTICLE			1530-6860	M.GHORBANI@AJAUMS.AC.IR; N.NEZAFAT@SRBIAU.AC.IR			AJA UNIVERSITY OF MEDICAL SCIENCES, TEHRAN, IRAN; [97002179]	THIS WORK RECEIVED PARTIAL FINANCIAL SUPPORT FROM AJA UNIVERSITY OF MEDICAL SCIENCES, TEHRAN, IRAN (GRANT NUMBER: 97002179).	P5D6T	CODON USAGE BIAS; B-CELL EPITOPES; DENDRITIC CELLS; ANTIGEN PRESENTATION; IMMUNE-RESPONSES; PEPTIDE VACCINE; WEB SERVER; PROTEIN; PREDICTION; BINDING	24	FASEB J	FASEB J.	ENGLISH	162		MOHAMMADIMEHR, MOJGAN/0000-0002-9210-0687; ZANCHI, FERNANDO BERTON/0000-0003-3386-0069; GHORBANI, MAHDI/0000-0002-6618-4426; NEZAFAT, NAVID/0000-0001-8103-2685; ADLOO, ZAHRA/0009-0005-1320-5050	111 RIVER ST, HOBOKEN 07030-5774, NJ USA	DEC 16	28	HOBOKEN	39679938		J	WILEY	2024	MOHAMMADIMEHR, MOJGAN/JAC-3105-2023; ZANCHI, FERNANDO BERTON/R-2291-2019; NEZAFAT, NAVID/R-8950-2018	NEZAFAT, N (CORRESPONDING AUTHOR), SHIRAZ UNIV MED SCI, PHARMACEUT SCI RES CTR, SHIRAZ, IRAN.; GHORBANI, M (CORRESPONDING AUTHOR), AJA UNIV MED SCI, SCH ALLIED MED SCI, DEPT MED LAB SCI, TEHRAN, IRAN.	BIOCHEMISTRY & MOLECULAR BIOLOGY; LIFE SCIENCES & BIOMEDICINE - OTHER TOPICS; CELL BIOLOGY			0892-6638	FASEB JOURNAL	5	IMMUNOINFORMATICS APPROACH: DEVELOPING A MULTI-EPITOPE VACCINE WITH NOVEL CARRIERS TARGETING MONKEYPOX VIRUS
HOLLEY CL;MONTELEONE M;FISCH D;LIBERT AES;JU RJ;CHOI JH;CONDON ND;EMMING S;CRAWFORD J;LAWRENCE GMEP;COOMBS JR;LEFEVRE JG;BAJRACHARYA R;LAHOUD MH;YAP AS;HAMILTON N;STEHBENS SJ;KAGAN JC;ARIOTTI N;BURGENER SS;SCHRODER K	HOLLEY, CAROLINE L.;MONTELEONE, MERCEDES;FISCH, DANIEL;LIBERT, ALEXANDRE E. S.;JU, ROBERT J.;CHOI, JOON H.;CONDON, NICHOLAS D.;EMMING, STEFAN;CRAWFORD, JOANNA;LAWRENCE, GRACE M. E. P.;COOMBS, JARED R.;LEFEVRE, JAMES G.;BAJRACHARYA, RINIE;LAHOUD, MIREILLE H.;YAP, ALPHA S.;HAMILTON, NICHOLAS;STEHBENS, SAMANTHA J.;KAGAN, JONATHAN C.;ARIOTTI, NICHOLAS;BURGENER, SABRINA S.;SCHRODER, KATE	ATKIN-SMITH GK, 2015, NAT COMMUN, V6, DOI 10.1038/NCOMMS8439;BABICH A, 2013, IMMUNOL REV, V256, P80, DOI 10.1111/IMR.12123;BROZ P, 2016, NAT REV IMMUNOL, V16, P407, DOI 10.1038/NRI.2016.58;BRUCE MA, 2013, OPT EXPRESS, V21, P4766, DOI 10.1364/OE.21.004766;BRYDGES SD, 2013, J CLIN INVEST, V123, P4695, DOI 10.1172/JCI71543;CHAN AH, 2023, LIFE SCI ALLIANCE, V6, DOI 10.26508/LSA.202301908;CHEN KW, 201…	WHILE APOPTOSIS DISMANTLES THE CELL TO ENFORCE IMMUNOLOGICAL SILENCE, PYROPTOTIC CELL DEATH PROVOKES INFLAMMATION. LITTLE IS KNOWN OF THE STRUCTURAL ARCHITECTURE OF CELLS UNDERGOING PYROPTOSIS, AND WHETHER PYROPTOTIC CORPSES ARE IMMUNOGENIC. HERE WE REPORT THAT INFLAMMASOMES TRIGGER THE GASDERMIN-D- AND CALCIUM-DEPENDENT ERUPTION OF FILOPODIA FROM THE PLASMA MEMBRANE MINUTES BEFORE PYROPTOTIC CEL…					UNIV QUEENSLAND, INST MOL BIOSCI, BRISBANE, QLD, AUSTRALIA.; MAX PLANCK INST INFECT BIOL, BERLIN, GERMANY.; BOSTON CHILDRENS HOSP, DIV GASTROENTEROL, BOSTON, MA USA.; HARVARD MED SCH, BOSTON, MA USA.; UNIV QUEENSLAND, AUSTRALIAN INST BIOENGN & NANOTECHNOL, BRISBANE, QLD, AUSTRALIA.; UNIV QUEENSLAND, FAC SCI, BRISBANE, QLD, AUSTRALIA.; MONASH UNIV, MONASH BIOMED DISCOVERY INST, IMMUN PROGRAM, CLAY…	UNIVERSITY OF QUEENSLAND; MAX PLANCK SOCIETY; HARVARD UNIVERSITY; HARVARD UNIVERSITY MEDICAL AFFILIATES; BOSTON CHILDREN'S HOSPITAL; HARVARD UNIVERSITY; HARVARD MEDICAL SCHOOL; UNIVERSITY OF QUEENSLAND; UNIVERSITY OF QUEENSLAND; MONASH UNIVERSITY; MONASH UNIVERSITY		2026-01-31		10.1038/s41590-024-02024-3	ARTICLE	DEC 2024		1529-2916	M.MONTELEONE@IMB.UQ.EDU.AU; K.SCHRODER@IMB.UQ.EDU.AU			DEPARTMENT OF HEALTH | NATIONAL HEALTH AND MEDICAL RESEARCH COUNCIL (NHMRC) [DP230100300, DP190102230, FL230100100, FT190100516, DE220100823, DE200101300]; AUSTRALIAN RESEARCH COUNCIL; UNIVERSITY OF QUEENSLAND; YULGILBAR ALZHEIMER'S FOUNDATION [AI167993, AI11655, DK34854]; NIH [GNT113659, 2009075]; NATIONAL HEALTH AND MEDICAL RESEARCH COUNCIL OF AUSTRALIA [LT0006/2022-L]; HUMAN FRONTIER SCIENCE P…	THIS WORK WAS SUPPORTED BY THE AUSTRALIAN RESEARCH COUNCIL (GRANT NOS. DISCOVERY PROJECT DP230100300 TO C.L.H. AND K.S.; DP190102230 AND FL230100100 TO A.S.Y.; FT190100516 TO S.J.S.; DISCOVERY EARLY CAREER RESEARCHER FELLOWSHIPS DE220100823 AND DE200101300 TO S.E. AND M.M.), THE UNIVERSITY OF QUEENSLAND (RESEARCH SUPPORT FELLOWSHIP FOR C.L.H.), THE YULGILBAR ALZHEIMER'S FOUNDATION (PHD STIPEND FO…	R2T8W	GASDERMIN-D PORE; RECEPTOR; INFLAMMASOME; CASPASE-11; PATHWAYS; ACTIVATION; MATURATION; SECRETION; APOPTOSIS; TRIGGERS	1	NAT IMMUNOL	NAT. IMMUNOL.	ENGLISH	53	GREEN SUBMITTED, HYBRID	BURGENER, SABRINA SOFIA/0000-0002-9332-7998; CONDON, NICHOLAS/0000-0002-1833-1129; FISCH, DANIEL/0000-0002-8155-0367; ARIOTTI, NICHOLAS/0000-0003-3901-0831; EMMING, STEFAN/0000-0002-3851-335X; JU, ROBERT/0000-0002-9850-9803; CHOI, JOON/0000-0003-4254-0286; HOLLEY, CAROLINE LOUISE/0000-0002-2231-0136; LIBERT, ALEXANE/0009-0005-7299-2672; COOM, JARED/0000-0002-1703-1247;	HEIDELBERGER PLATZ 3, BERLIN, 14197, GERMANY	JAN	35	BERLIN	39633178		J	NATURE PORTFOLIO	2025	BURGENER, SABRINA SOFIA/JAC-5523-2023; CONDON, NICHOLAS/C-6025-2017; ARIOTTI, NICHOLAS/JBR-9401-2023; JU, ROBERT/LIF-9780-2024; HOLLEY, CAROLINE LOUISE/AHC-6503-2022; STEHBENS, SAMANTHA/AAH-4145-2019; YAP, ALPHA/J-1554-2014; LEFEVRE, JAMES/J-1794-2014; KAGAN, JONATHAN/OYD-9729-2025; MONTELEONE, MARIA/J-1813-2014; LAHOUD, MIREILLE/F-1299-2013; SCHRODER, KATE/C-6132-2008	MONTELEONE, M; SCHRODER, K (CORRESPONDING AUTHOR), UNIV QUEENSLAND, INST MOL BIOSCI, BRISBANE, QLD, AUSTRALIA.	IMMUNOLOGY			1529-2908	NATURE IMMUNOLOGY	18	PYROPTOTIC CELL CORPSES ARE CROWNED WITH F-ACTIN-RICH FILOPODIA THAT ENGAGE CLEC9A SIGNALING IN INCOMING DENDRITIC CELLS
RUIZ-TORRES DA;WISE JF;ZHAO BY;OLIVEIRA-COSTA JP;CAVALLARO S;SADOW PM;FANG J;YILMAZ O;PATEL A;LOOSBROOCK C;SADE-FELDMAN M;FADEN DL;STOTT SL	RUIZ-TORRES, DANIEL A.;WISE, JILLIAN F.;ZHAO, BRIAN YINGE;OLIVEIRA-COSTA, JOAO PAULO;CAVALLARO, SARA;SADOW, PETER M.;FANG, JACY;YILMAZ, OSMAN;PATEL, AMAR;LOOSBROOCK, CHRISTOPHER;SADE-FELDMAN, MOSHE;FADEN, DANIEL L.;STOTT, SHANNON L.	BILL R, 2023, SCIENCE, V381, P515, DOI 10.1126/SCIENCE.ADE2292;CICCIA F, 2017, ANN RHEUM DIS, V76, P235, DOI 10.1136/ANNRHEUMDIS-2016-209217;DEL PRETE A, 2023, CELL MOL IMMUNOL, V20, P432, DOI 10.1038/S41423-023-00990-6;EVERSON RG, 2024, NAT COMMUN, V15, DOI 10.1038/S41467-024-48073-Y;FERRIS RL, 2018, JAMA ONCOL, V4, P1583, DOI 10.1001/JAMAONCOL.2018.1888;FINAK G, 2015, GENOME BIOL, V16, DOI 10.1…	THE POTENT IMMUNOSTIMULATORY EFFECTS OF TOLL-LIKE RECEPTOR 8 (TLR8) AGONISM IN COMBINATION WITH PD-1 BLOCKADE HAVE RESULTED IN VARIOUS PRECLINICAL INVESTIGATIONS, YET THE MECHANISM OF ACTION IN HUMANS REMAINS UNKNOWN. TO DECIPHER THE COMBINATORY MODE OF ACTION OF TLR8 AGONISM AND PD-1 BLOCKADE, WE EMPLOYED A UNIQUE, OPEN-LABEL, PHASE 1B PRE-OPERATIVE WINDOW OF OPPORTUNITY CLINICAL TRIAL (NCT03906…	1440530				MASSACHUSETTS EYE & EAR, DEPT OTOLARYNGOL HEAD & NECK SURG, BOSTON, MA USA.; HARVARD MED SCH, DEPT MED, BOSTON, MA 02115 USA.; MASSACHUSETTS GEN HOSP, KRANTZ FAMILY CTR CANC RES, CANC CTR, BOSTON, MA 02114 USA.; BROAD INST MASSACHUSETTS INST TECHNOL MIT & HARVAR, CAMBRIDGE, MA 02142 USA.; SALVE REGINA UNIV, DEPT BIOL & BIOMED SCI, NEWPORT, RI USA.; MASSACHUSETTS GEN HOSP, DEPT PATHOL, BOSTON, MA …	HARVARD UNIVERSITY; HARVARD UNIVERSITY MEDICAL AFFILIATES; MASSACHUSETTS EYE & EAR INFIRMARY; HARVARD UNIVERSITY; HARVARD MEDICAL SCHOOL; HARVARD UNIVERSITY; HARVARD UNIVERSITY MEDICAL AFFILIATES; MASSACHUSETTS GENERAL HOSPITAL; HARVARD UNIVERSITY; HARVARD UNIVERSITY MEDICAL AFFILIATES; MASSACHUSETTS GENERAL HOSPITAL; HARVARD UNIVERSITY; HARVARD UNIVERSITY MEDICAL AFFILIATES; BETH ISRAEL DEACONES…		2026-01-31	IMMUNE RESPONSE; DENDRITIC CELLS; CHECKPOINT BLOCKADE; IMMUNOTHERAPY; CANCER	10.3389/fimmu.2024.1440530	ARTICLE				SSTOTT@MGH.HARVARD.EDU			BRISTOL MYERS SQUIBB; NIH [5K23DE029811]	THE AUTHOR(S) DECLARE FINANCIAL SUPPORT WAS RECEIVED FOR THE RESEARCH, AUTHORSHIP, AND/OR PUBLICATION OF THIS ARTICLE. THIS WORK WAS FUNDED BY BRISTOL MYERS SQUIBB AND NIH 5K23DE029811.	P6H6E	CANCER; LYMPHOCYTES; HEAD		FRONT IMMUNOL	FRONT. IMMUNOL.	ENGLISH	32	GREEN SUBMITTED, GOLD	FADEN, DANIEL/0000-0001-5284-7762;	AVENUE DU TRIBUNAL FEDERAL 34, LAUSANNE, CH-1015, SWITZERLAND	DEC 4	11	LAUSANNE	39697344		J	FRONTIERS MEDIA SA	2024	FADEN, DANIEL/AAX-5743-2020; SADOW, PETER/E-7691-2015; OLIVEIRA-COSTA, JOÃO/D-2149-2009	STOTT, SL (CORRESPONDING AUTHOR), HARVARD MED SCH, DEPT MED, BOSTON, MA 02115 USA.; STOTT, SL (CORRESPONDING AUTHOR), MASSACHUSETTS GEN HOSP, KRANTZ FAMILY CTR CANC RES, CANC CTR, BOSTON, MA 02114 USA.; STOTT, SL (CORRESPONDING AUTHOR), BROAD INST MASSACHUSETTS INST TECHNOL MIT & HARVAR, CAMBRIDGE, MA 02142 USA.; STOTT, SL (CORRESPONDING AUTHOR), MASSACHUSETTS GEN HOSP, CTR ENGN MED, CHARLESTOWN,…	IMMUNOLOGY			1664-3224	FRONTIERS IN IMMUNOLOGY	3	DENDRITIC CELL EFFECTOR MECHANISMS AND TUMOR IMMUNE MICROENVIRONMENT INFILTRATION DEFINE TLR8 MODULATION AND PD-1 BLOCKADE
NGUYEN NT;LE XT;LEE WT;LIM YT;OH KT;LEE ES;CHOI HG;YOUN YS	NGUYEN, NGUYEN THI;LE, XUAN THIEN;LEE, WOO TAK;LIM, YONG TAIK;OH, KYUNG TAEK;LEE, EUN SEONG;CHOI, HAN-GON;YOUN, YU SEOK	ADMYRE C, 2006, EUR J IMMUNOL, V36, P1772, DOI 10.1002/EJI.200535615;BASIT A, 2020, EXP MOL MED, V52, P643, DOI 10.1038/S12276-020-0416-Y;BÖTTCHER JP, 2018, TRENDS CANCER, V4, P784, DOI 10.1016/J.TRECAN.2018.09.001;BUETTNER M, 2012, CLIN EXP IMMUNOL, V169, P205, DOI 10.1111/J.1365-2249.2012.04602.X;CAMPBELL NK, 2018, SCI REP-UK, V8, DOI 10.1038/S41598-018-28488-6;CHEN FM, 2023, ADV MATER, V35, DO…	RECENTLY, NANOVACCINE-BASED IMMUNOTHERAPY HAS BEEN ROBUSTLY INVESTIGATED DUE TO ITS POTENTIAL IN GOVERNING THE IMMUNE RESPONSE AND GENERATING LONG-TERM PROTECTIVE IMMUNITY. HOWEVER, THE PRESENTATION OF A TUMOR PEPTIDEMAJOR HISTOCOMPATIBILITY COMPLEX TO T LYMPHOCYTES IS STILL A CHALLENGE THAT NEEDS TO BE ADDRESSED FOR ELICITING POTENT ANTITUMOR IMMUNITY. TYPE 1 CONVENTIONAL DENDRITIC CELL (CDC1) S…				345	SUNGKYUNKWAN UNIV, SCH PHARM, 2066 SEOBU RO, SUWON 16419, GYEONGGI DO, SOUTH KOREA.; SUNGKYUNKWAN UNIV, DEPT NANO ENGN, 2066 SEOBU RO, SUWON 16419, GYEONGGI DO, SOUTH KOREA.; SUNGKYUNKWAN UNIV, SCH CHEM ENGN, 2066 SEOBU RO, SUWON 16419, GYEONGGI DO, SOUTH KOREA.; CHUNG ANG UNIV, COLL PHARM, 84 HEUKSEOK RO, SEOUL 06974, SOUTH KOREA.; CATHOLIC UNIV KOREA, DEPT BIOTECHNOL, 43 JIBONG RO, BUCHEON SI 1…	SUNGKYUNKWAN UNIVERSITY (SKKU); SUNGKYUNKWAN UNIVERSITY (SKKU); SUNGKYUNKWAN UNIVERSITY (SKKU); CHUNG ANG UNIVERSITY; CATHOLIC UNIVERSITY OF KOREA; CATHOLIC UNIVERSITY OF KOREA; HANYANG UNIVERSITY		2026-01-31	DC-BASED NANOVACCINES; ARTIFICIAL ANTIGEN-PRESENTING CELLS; TYPE 1 CONVENTIONAL DENDRITIC CELLS; STING PATHWAY ACTIVATION; ANTIGEN CROSS-PRESENTATION	10.1016/j.bioactmat.2024.09.002	ARTICLE			2452-199X	YSYOUN@SKKU.EDU	365		NATIONAL RESEARCH FOUNDATION OF KOREA (NRF) - KOREAN GOVERNMENT (MSIT) [RS- 2024-00352440, NRF-2019R1A5A2027340]	THIS WORK WAS SUPPORTED BY A NATIONAL RESEARCH FOUNDATION OF KOREA (NRF) GRANT FUNDED BY THE KOREAN GOVERNMENT (MSIT; NO. RS- 2024-00352440 AND NO. NRF-2019R1A5A2027340). WE THANK PROF. YONG TAIK LIM FOR PROVIDING OT-I MICE FROM LABORATORY FOR IMMUNE MODULATION, SUNGKYUNKWAN UNIVERSITY. SOME PARTS OF THE SCHEMATIC ILLUSTRATIONS IN GRAPHICAL ABSTRACT, SCHEME 1, FIGS. 1A-4AAND 5A-FIG. 6A, FIG. 6B-F…	G7F1K	T-CELLS; INTERFERON RESPONSE; RECEPTOR; MATURE		BIOACT MATER	BIOACT. MATER.	ENGLISH	72	GREEN SUBMITTED, GOLD	LE, XUAN THIEN/0000-0003-4946-7237; NGUYEN, NGUYEN THI/0009-0001-3811-8253	16 DONGHUANGCHENGGEN NORTH ST, BUILDING 5, ROOM 411, BEIJING, DONGCHENG DISTRICT 100009, PEOPLES R CHINA	DEC	21	BEIJING	39290338		J	KEAI PUBLISHING LTD	2024	LEE, EUN/R-2320-2017; LE, XUAN THIEN/KLY-4963-2024	YOUN, YS (CORRESPONDING AUTHOR), SUNGKYUNKWAN UNIV, SCH PHARM, 2066 SEOBU RO, SUWON 16419, GYEONGGI DO, SOUTH KOREA.	ENGINEERING; MATERIALS SCIENCE				BIOACTIVE MATERIALS	28	STING-ACTIVATING DENDRITIC CELL-TARGETED NANOVACCINES THAT EVOKE POTENT ANTIGEN CROSS-PRESENTATION FOR CANCER IMMUNOTHERAPY
MALAMUD M;BROWN GD	MALAMUD, MARIANO;BROWN, GORDON D.	AHRENS S, 2012, IMMUNITY, V36, P635, DOI 10.1016/J.IMMUNI.2012.03.008;AKAHORI Y, 2016, BMC IMMUNOL, V17, DOI 10.1186/S12865-015-0139-3;ALSHEHRI OM, 2015, BIOCHEM J, V468, P459, DOI 10.1042/BJ20150192;ANDREEV D, 2020, J CLIN INVEST, V130, P4811, DOI 10.1172/JCI134214;AOUN M, 2022, ANTIOXIDANTS-BASEL, V11, DOI 10.3390/ANTIOX11010012;ARCE I, 2004, EUR J IMMUNOL, V34, P210, DOI 10.1002/EJI.200324230;…	THE ABILITY OF MYELOID CELLS TO RECOGNIZE AND DIFFERENTIATE ENDOGENOUS OR EXOGENOUS LIGANDS RELY ON THE PRESENCE OF DIFFERENT TRANSMEMBRANE PROTEIN RECEPTORS. C-TYPE LECTIN RECEPTORS (CLRS), DEFINED BY THE PRESENCE OF A CONSERVED STRUCTURAL MOTIF CALLED C-TYPE LECTIN-LIKE DOMAIN (CTLD), ARE A CRUCIAL FAMILY OF RECEPTORS INVOLVED IN THIS PROCESS, BEING ABLE TO RECOGNIZE A DIVERSE RANGE OF LIGANDS …				5239	UNIV EXETER, MED RES COUNCIL MRC CTR MED MYCOL, EXETER, ENGLAND.;	UNIVERSITY OF EXETER		2026-01-31	C-TYPE LECTIN RECEPTORS; DECTINS; IMMUNE RESPONSE; SIGNALING PATHWAYS	10.1038/s44319-024-00296-2	REVIEW	OCT 2024		1469-3178	M.G.MALAMUD@EXETER.AC.UK; GORDON.BROWN@EXETER.AC.UK	5264		WELLCOME TRUST (WT) [102705, 097377, 21164]; WELLCOME TRUST [MR/L020211/1, MR/N006364/1]; MEDICAL RESEARCH COUNCIL; MEDICAL RESEARCH COUNCIL [MR/L020211/1] FUNDING SOURCE: RESEARCHFISH	THE AUTHORS ACKNOWLEDGE FUNDING FROM THE WELLCOME TRUST (102705, 097377), VERSUS ARTHRITIS (21164), MEDICAL RESEARCH COUNCIL (MR/L020211/1), AND THE MRC CENTRE FOR MEDICAL MYCOLOGY (MR/N006364/1).	O6P6B	LOW-DENSITY-LIPOPROTEIN; PATTERN-RECOGNITION RECEPTOR; PLASMACYTOID DENDRITIC CELLS; HOUSE-DUST MITE; BETA-GLUCAN RECEPTOR; DNGR-1-DEPENDENT CROSS-PRESENTATION; NF-KAPPA-B; INNATE IMMUNE; INHIBITORY RECEPTOR; ACTIVATING RECEPTOR	12	EMBO REP	EMBO REP.	ENGLISH	348	GREEN SUBMITTED, GOLD		CAMPUS, 4 CRINAN ST, LONDON, N1 9XW, ENGLAND	DEC 6	26	LONDON	39482490		J	SPRINGERNATURE	2024	BROWN, GORDON/B-4249-2012; MALAMUD, MARIANO/KZU-5382-2024	MALAMUD, M; BROWN, GD (CORRESPONDING AUTHOR), UNIV EXETER, MED RES COUNCIL MRC CTR MED MYCOL, EXETER, ENGLAND.	BIOCHEMISTRY & MOLECULAR BIOLOGY; CELL BIOLOGY			1469-221X	EMBO REPORTS	16	THE DECTIN-1 AND DECTIN-2 CLUSTERS: C-TYPE LECTIN RECEPTORS WITH FUNDAMENTAL ROLES IN IMMUNITY
CHENG JH;LI JY;JIANG XJ;MA X;LI BX;ZHAI H;LUO XY;ZHOU Y;WU JH;ZHANG ZM;CHEN S;WANG Y	CHENG, JIANGHONG;LI, JUNYANG;JIANG, XINJIE;MA, XI;LI, BIXUAN;ZHAI, HAN;LUO, XIANYANG;ZHOU, YI;WU, JUNHUA;ZHANG, ZHIMING;CHEN, SHUAI;WANG, YANG	BAI Y, 2022, FRONT IMMUNOL, V13, DOI 10.3389/FIMMU.2022.950536;BALKWILL FR, 2012, J CELL SCI, V125, P5591, DOI 10.1242/JCS.116392;BINNEWIES M, 2018, NAT MED, V24, P541, DOI 10.1038/S41591-018-0014-X;BORGHESE F, 2011, EXPERT OPIN THER TAR, V15, P237, DOI 10.1517/14728222.2011.550879;CAI ZX, 2021, MOL CANCER, V20, DOI 10.1186/S12943-021-01467-8;CHEN ZH, 2020, NAT COMMUN, V11, DOI 10.1038/S41467-020…	BACKGROUND CD74 IS ECTOPICALLY EXPRESSED IN MANY TUMORS AND CAN REGULATE TUMOR IMMUNITY. HOWEVER, THERE ARE MANY GAPS IN THE STUDY OF THE PROGNOSTIC VALUE OF CD74 EXPRESSION AND IMMUNE INFILTRATION IN HEPATOCELLULAR CARCINOMA (HCC). METHODS AN ONLINE TUMOR DATABASE WAS SEARCHED TO OBTAIN DATA ON GENE/PROTEIN EXPRESSION. IMMUNE INFILTRATION ANALYSIS WAS PERFORMED USING THE TUMOR IMMUNE ESTIMATION …	116				XIAN MED UNIV, XIAN KEY LAB PATHOGEN MICROORGANISM & TUMOR IMMUN, XIAN 710021, PEOPLES R CHINA.; XIAMEN UNIV, AFFILIATED HOSP 1, SCH MED, DEPT OTOLARYNGOL HEAD & NECK SURG, XIAMEN 361003, PEOPLES R CHINA.; XIAMEN KEY LAB OTOLARYNGOL HEAD & NECK SURG, XIAMEN 361003, PEOPLES R CHINA.; XIAMEN UNIV, AFFILIATED HOSP 1, SCH MED, DEPT BREAST SURG, XIAMEN 361003, PEOPLES R CHINA.; FUJIAN MED UNIV, TEACHI…	XI'AN MEDICAL UNIVERSITY; XIAMEN UNIVERSITY; XIAMEN UNIVERSITY; FUJIAN MEDICAL UNIVERSITY		2026-01-31	HEPATOCELLULAR CARCINOMA; CD74; MYELOID CELLS; IMMUNE INFILTRATION; IL-1B(+) MACROPHAGES	10.1186/s10020-024-00884-x	ARTICLE			1528-3658	CHENSHUAI@XMU.EDU.CN; YANG.WANG@XIYI.EDU.CN			NATIONAL NATURAL SCIENCE FOUNDATION OF CHINA	NOT APPLICABLE.	C2C3P	AXIS; INVASION	1	MOL MED	MOL. MED.	ENGLISH	45	GREEN SUBMITTED, GOLD	CHEN, SHUAI/0000-0002-1406-3710	ONE NEW YORK PLAZA, SUITE 4600, NEW YORK, NY, UNITED STATES	AUG 8	16	NEW YORK	39118044		J	SPRINGER	2024		WANG, Y (CORRESPONDING AUTHOR), XIAN MED UNIV, XIAN KEY LAB PATHOGEN MICROORGANISM & TUMOR IMMUN, XIAN 710021, PEOPLES R CHINA.; CHEN, S (CORRESPONDING AUTHOR), XIAMEN UNIV, AFFILIATED HOSP 1, SCH MED, DEPT OTOLARYNGOL HEAD & NECK SURG, XIAMEN 361003, PEOPLES R CHINA.; CHEN, S (CORRESPONDING AUTHOR), XIAMEN KEY LAB OTOLARYNGOL HEAD & NECK SURG, XIAMEN 361003, PEOPLES R CHINA.	BIOCHEMISTRY & MOLECULAR BIOLOGY; CELL BIOLOGY; RESEARCH & EXPERIMENTAL MEDICINE			1076-1551	MOLECULAR MEDICINE	3	CD74 FACILITATES IMMUNOTHERAPY RESPONSE BY SHAPING THE TUMOR MICROENVIRONMENT OF HEPATOCELLULAR CARCINOMA
TORRES-DIAS L;SOUZA RS;MOREIRA JC;PAGGI DD;DO AMARAL JB;BACHI AL;AUGUSTO L;SHIO MT	TORRES-DIAS, LETICIA;SOUZA, REBECA SANTANA;ALVES MOREIRA, JESSICA CAROLINA;PAGGI, DOUGLAS DE OLIVEIRA;DO AMARAL, JONATAS BUSSADOR;LACERDA BACHI, ANDRE LUIS;AUGUSTO, LEONARDO;SHIO, MARINA TIEMI	ADLER J, 2010, CYTOM PART A, V77A, P733, DOI 10.1002/CYTO.A.20896;ALLOATTI A, 2015, IMMUNITY, V43, P1087, DOI 10.1016/J.IMMUNI.2015.11.006;ASHOK D, 2014, EUR J IMMUNOL, V44, P1422, DOI 10.1002/EJI.201344242;BACHEM A, 2010, J EXP MED, V207, P1273, DOI 10.1084/JEM.20100348;BELKAID Y, 2002, J IMMUNOL, V168, P3992, DOI 10.4049/JIMMUNOL.168.8.3992;BENNETT CL, 2003, EUR J IMMUNOL, V33, P3504, DOI 10.10…	IT IS KNOWN THAT CONVENTIONAL ANTIGEN PRESENTATION INVOLVES PHAGOCYTOSIS OF ANTIGENS FOLLOWED BY ITS INTERNALIZATION IN ENDOCYTIC COMPARTMENTS AND PRESENTATION OF EPITOPES THROUGH MHC CLASS II MOLECULES FOR CD4 T CELLS. HOWEVER, SINCE 1976 A CROSS-PRESENTATION PATHWAY HAS BEEN STUDIED, IN WHICH CD8 T CELLS ARE ACTIVATED VIA MHC CLASS I WITH ANTIGENS ACQUIRED THROUGH PHAGOCYTOSIS OR ENDOCYTOSIS BY…	152837				SANTO AMARO UNIV UNISA, POSTGRAD PROGRAM HLTH SCI, SAO PAULO, BRAZIL.; SANTO AMARO UNIV UNISA, GRAD BIOMED, SAO PAULO, BRAZIL.; UNIV FED SAO PAULO, DEPT OTORHINOLARYNGOL HEAD & NECK SURG, ENT RES LAB, SAO PAULO, BRAZIL.; UNIV NEBRASKA MED CTR, DEPT PATHOL MICROBIOL & IMMUNOL, OMAHA, NE USA.;	UNIVERSIDADE DE SANTO AMARO (UNISA); UNIVERSIDADE DE SANTO AMARO (UNISA); UNIVERSIDADE FEDERAL DE SAO PAULO (UNIFESP); UNIVERSITY OF NEBRASKA SYSTEM; UNIVERSITY OF NEBRASKA MEDICAL CENTER		2026-01-31	HEMOZOIN. CROSS PRESENTATION. DENDRITIC CELL.; HEMATIN ANHYDRIDE	10.1016/j.imbio.2024.152837	ARTICLE	JUL 2024		1878-3279	MTSHIO@PROF.UNISA.BR			SAO PAULO RESEARCH FOUNDATION (FAPESP) [2021/01138-2, 2022/16132-2, 2019/14525-4]; RESEARCH PROJECT LEADER PROJECT AT THE CONDA CENTER THROUGH THE CENTERS FOR BIOMEDICAL RESEARCH EXCELLENCE (COBRE) PROGRAM [NIH 1P20GM130447-01A1]; VINNOVA [2021-01138] FUNDING SOURCE: VINNOVA	THIS WORK WAS SUPPORTED BY THE SAO PAULO RESEARCH FOUNDATION (FAPESP) [2021/01138-2, 2022/16132-2 AND 2019/14525-4] , AND RESEARCH PROJECT LEADER PROJECT AT THE CONDA CENTER THROUGH THE CENTERS FOR BIOMEDICAL RESEARCH EXCELLENCE (COBRE) PROGRAM (NIH 1P20GM130447-01A1) TO L.A	C0M2Y	CD8(+) T-CELLS; DENDRITIC CELLS; LEISHMANIA-AMAZONENSIS; ANTIGEN; IMMUNITY; INNATE; PH; PHAGOCYTOSIS; MECHANISMS; INTERFERON	5	IMMUNOBIOLOGY	IMMUNOBIOLOGY	ENGLISH	60	GREEN SUBMITTED, GOLD	SHIO, MARINA TIEMI/0000-0002-2494-6816; DA SILVA AUGUSTO, LEONARDO/0000-0003-0430-8216; TORRES-DIAS, LETÍCIA/0000-0002-4838-2752;	HACKERBRUCKE 6, 80335 MUNICH, GERMANY	SEP	9	MUNICH	39089130		J	ELSEVIER GMBH	2024	SHIO, MARINA TIEMI/E-6466-2019; DO AMARAL, JONATAS/H-7447-2012; BACHI, ANDRE/G-2946-2012	SHIO, MT (CORRESPONDING AUTHOR), RUA PROF ENEAS SIQUEIRA NETO, BR-04829300 SAO PAULO, SP, BRAZIL.	IMMUNOLOGY			0171-2985	IMMUNOBIOLOGY	0	SYNTHETIC HEMOZOIN AS A NANOCARRIER FOR CROSS-PRESENTATION
HAN SH;JU MH	HAN, SONG-HEE;JU, MI HA	BACHEM A, 2010, J EXP MED, V207, P1273, DOI 10.1084/JEM.20100348;BARRY KC, 2018, NAT MED, V24, P1178, DOI 10.1038/S41591-018-0085-8;BATLLE E, 2019, IMMUNITY, V50, P924, DOI 10.1016/J.IMMUNI.2019.03.024;BEATTY GL, 2015, CLIN CANCER RES, V21, P687, DOI 10.1158/1078-0432.CCR-14-1860;BÖTTCHER JP, 2018, TRENDS CANCER, V4, P784, DOI 10.1016/J.TRECAN.2018.09.001;BÖTTCHER JP, 2018, CELL, V172, P1022, DOI…	BACKGROUND AND AIM. GASTRIC CANCER (GC) REMAINS A SIGNIFICANT GLOBAL HEALTH CHALLENGE. THE ROLE OF CONVENTIONAL TYPE 1 DENDRITIC CELLS (CDC1S) IN THE TUMOR MICROENVIRONMENT AND THEIR ASSOCIATION WITH CANCER PROGNOSIS IS GAINING ATTENTION. THIS STUDY AIMS TO EVALUATE THE PROGNOSTIC VALUE OF CDC1-RELATED GENES (CD141, XCR1, CLEC9A, CADM1, AND BTLA) IN GC AND EXPLORE THEIR UNDERLYING BIOLOGICAL MECH…	4468145				DONG A UNIV, DEPT PATHOL, COLL MED, BUSAN, SOUTH KOREA.;	DONG A UNIVERSITY		2026-01-31		10.1155/2024/4468145	ARTICLE			2314-7156	PSHSH625@GMAIL.COM; MIHA337@NATE.COM			MINISTRY OF EDUCATION, SOUTH KOREA [2022R1C1C1003307]; BASIC SCIENCE RESEARCH PROGRAM THROUGH THE NATIONAL RESEARCH FOUNDATION OF KOREA (NRF) - MINISTRY OF EDUCATION	THIS RESEARCH WAS SUPPORTED BY THE BASIC SCIENCE RESEARCH PROGRAM THROUGH THE NATIONAL RESEARCH FOUNDATION OF KOREA (NRF) FUNDED BY THE MINISTRY OF EDUCATION (2022R1C1C1003307).	ZC4J4	REGULATORY T-CELLS; GROWTH-FACTOR-BETA; DENDRITIC CELLS; ADVERSE PROGNOSIS; CARCINOMA; MECHANISMS; BLOCKADE; IMMUNITY; ESCAPE; PD-L1		J IMMUNOL RES	J IMMUNOL. RES.	ENGLISH	50	GREEN SUBMITTED, GOLD	HAN, SONG-HEE/0000-0002-4564-7014	ADAM HOUSE, 3RD FLR, 1 FITZROY SQ, LONDON, W1T 5HF, ENGLAND	JUL 9	12	LONDON	39015755		J	HINDAWI LTD	2024		HAN, SH (CORRESPONDING AUTHOR), DONG A UNIV, DEPT PATHOL, COLL MED, BUSAN, SOUTH KOREA.	IMMUNOLOGY			2314-8861	JOURNAL OF IMMUNOLOGY RESEARCH	1	CHARACTERIZING THE TUMOR MICROENVIRONMENT AND ITS CORRELATION WITH CDC1-RELATED GENE EXPRESSION IN GASTRIC CANCER
CHEANG NYZ;TAN KS;TAN PS;PURUSHOTORMA K;YAP WC;TULLETT KM;CHUA BYL;YEOH AYY;TAN CQH;QIAN XL;CHEN HX;TAY DJW;CAMINSCHI I;TAN YJ;MACARY PA;TAN CW;LAHOUD MH;ALONSO S	CHEANG, NICHOLAS YOU ZHI;TAN, KAI SEN;TAN, PECK SZEE;PURUSHOTORMA, KIREN;YAP, WEE CHEE;TULLETT, KIRSTEEN MCINNES;CHUA, BENSON YEN LEONG;YEOH, AILEEN YING-YAN;TAN, CARIS QI HUI;QIAN, XINLEI;CHEN, HUIXIN;TAY, DOUGLAS JIE WEN;CAMINSCHI, IRINA;TAN, YEE JOO;MACARY, PAUL ANTHONY;TAN, CHEE WAH;LAHOUD, MIREILLE HANNA;ALONSO, SYLVIE	AHRENS S, 2012, IMMUNITY, V36, P635, DOI 10.1016/J.IMMUNI.2012.03.008;ANONYMOUS, 2022, WHO CORONAVIRUS DISEASE (COVID-19) DASHBOARD WITH VACCINATION DATA | WHO CORONAVIRUS (COVID-19) DASHBOARD WITH VACCINATION DATA;ARABPOUR M, 2022, MUCOSAL IMMUNOL, V15, P745, DOI 10.1038/S41385-022-00510-1;ASHOUR D, 2020, JCI INSIGHT, V5, DOI 10.1172/JCI.INSIGHT.135143;BAHNAN W, 2022, FRONT IMMUNOL, V12, DOI 10.…	CURRENT CORONAVIRUS DISEASE 2019 VACCINES FACE LIMITATIONS INCLUDING WANING IMMUNITY, IMMUNE ESCAPE BY SEVERE ACUTE RESPIRATORY SYNDROME CORONAVIRUS 2 (SARS-COV-2) VARIANTS, LIMITED CELLULAR RESPONSE, AND POOR MUCOSAL IMMUNITY. WE ENGINEERED A CLEC9A-RECEPTOR BINDING DOMAIN (RBD) ANTIBODY CONSTRUCT THAT DELIVERS THE SARS-COV-2 RBD TO CONVENTIONAL TYPE 1 DENDRITIC CELLS. COMPARED WITH NON-TARGETIN…				2299	NATL UNIV SINGAPORE, YONG LOO LIN SCH MED, DEPT MICROBIOL & IMMUNOL, INFECT DIS TRANSLAT RES PROGRAMME, SINGAPORE, SINGAPORE.; NATL UNIV SINGAPORE, LIFE SCI INST, IMMUNOL PROGRAMME, SINGAPORE, SINGAPORE.; NATL UNIV SINGAPORE, YONG LOO LIN SCH MED, BIOSAFETY LEVEL 3 CORE FACIL, SINGAPORE, SINGAPORE.; MONASH UNIV, MONASH BIOMED DISCOVERY INST, CLAYTON, VIC 3800, AUSTRALIA.; MONASH UNIV, DEPT BIOCHE…	NATIONAL UNIVERSITY OF SINGAPORE; NATIONAL UNIVERSITY OF SINGAPORE; NATIONAL UNIVERSITY OF SINGAPORE; MONASH UNIVERSITY; MONASH UNIVERSITY; NATIONAL UNIVERSITY OF SINGAPORE; NATIONAL UNIVERSITY OF SINGAPORE; NATIONAL UNIVERSITY OF SINGAPORE; UNIVERSITY OF MELBOURNE; PETER DOHERTY INSTITUTE		2026-01-31		10.1016/j.ymthe.2024.05.003	ARTICLE	JUL 2024		1525-0024	MICAS@NUS.EDU.SG	2315		NUHS SEED GRANT [NUHSRO/2020/049/RO5+5/NUHS-COVID/3]; NATIONAL HEALTH MEDICAL RESEARCH COUNCIL (NHMRC); NATIONAL MEDICAL RESEARCH COUNCIL (NMRC); DUKE-NUS; NATIONAL MEDICAL RESEARCH COUNCIL (NMRC) , SINGAPORE [NMRC/CG/M009/2017]; NUH/NUHS [NUSMED BSL-3]; NUS REIMAGINE RESEARCH GRANT [NUSMED BSL-3]; NUSMED BSL3 S3RT GRANT; NUHS AD-HOC FUNDING [NUHSRO/2022/094/RO5+6/AD-HOC]	WE WOULD LIKE TO THANK THE FLOW CYTOMETRY AND HISTOLOGY CORE FACILITIES AT LIFE SCIENCES INSTITUTE, NATIONAL UNIVERSITY OF SINGAPORE TO FACILITATE SAMPLE PROCESSING. WE ALSO THANK PROF KIM GOOD-JACOBSON FROM MONASH UNIVERSITY FOR INSIGHTFUL DISCUSSIONS. WE THANK THE NUS MEDICINE BSL-3 CORE FACILITY TEAM FOR THEIR OPERATIONAL SUPPORT IN BSL-3 RELATED EXPERIMENTS. WE ARE ALSO GRATEFUL TO PROF LINFA…	XZ9R5	T-CELLS; ANTIBODY-RESPONSES; B-CELLS; ANTIGEN; CLEC9A; CD8(+); MEMORY; RECEPTOR; CD4(+); MATURATION	7	MOL THER	MOL. THER.	ENGLISH	65	GREEN SUBMITTED, HYBRID	TAY, DOUGLAS/0000-0002-0523-3490; MACARY, PAUL/0000-0002-1139-8996	50 HAMPSHIRE ST, FLOOR 5, CAMBRIDGE, MA 02139 USA	JUL 3	17	CAMBRIDGE	38715364		J	CELL PRESS	2024	QIAN, XINLEI/HGE-1644-2022; LAHOUD, MIREILLE/F-1299-2013; TAN, CHEE WAH/K-7450-2012; MACARY, PAUL/LBI-4123-2024	ALONSO, S (CORRESPONDING AUTHOR), NATL UNIV SINGAPORE, YONG LOO LIN SCH MED, DEPT MICROBIOL & IMMUNOL, INFECT DIS TRANSLAT RES PROGRAMME, SINGAPORE, SINGAPORE.	BIOTECHNOLOGY & APPLIED MICROBIOLOGY; GENETICS & HEREDITY; RESEARCH & EXPERIMENTAL MEDICINE			1525-0016	MOLECULAR THERAPY	6	SINGLE-SHOT DENDRITIC CELL TARGETING SARS-COV-2 VACCINE CANDIDATE INDUCES BROAD, DURABLE AND PROTECTIVE SYSTEMIC AND MUCOSAL IMMUNITY IN MICE
JIN SM;CHEN JD	JIN, SHUANGMEI;CHEN, JINGDONG	BALKWILL F, 2009, NAT REV CANCER, V9, P361, DOI 10.1038/NRC2628;CHAROENTONG P, 2017, CELL REP, V18, P248, DOI 10.1016/J.CELREP.2016.12.019;CHOW MT, 2019, IMMUNITY, V50, P1498, DOI 10.1016/J.IMMUNI.2019.04.010;CLOUGH E, 2016, METHODS MOL BIOL, V1418, P93, DOI 10.1007/978-1-4939-3578-9_5;ÇORBACIOGLU SK, 2023, TURK J EMERG MED, V23, P195, DOI 10.4103/TJEM.TJEM_182_23;GALLUZZI L, 2020, J IMMUNOTHER C…	BACKGROUND: IMMUNOGENIC CELL DEATH (ICD) IS A PROCESS IN WHICH DYING CELLS STIMULATE AN IMMUNE RESPONSE. IT IS A REGULATED FORM OF CELL DEATH THAT CAN REMODEL THE TUMOR MICROENVIRONMENT (TME) AND ACTIVATE THE IMMUNE SYSTEM, MAKING IMMUNOTHERAPY MORE EFFECTIVE. THIS WORK WAS DESIGNED TO IDENTIFY PROGNOSTIC GENE FEATURES ASSOCIATED WITH ICD IN CERVICAL CANCER (CC). METHODS: BASED ON CC DATASETS AND…	E1260				CHONGQING MED UNIV, BISHAN HOSP CHONGQING, BISHAN HOSP, DEPT GYNAECOL & OBSTET, 9 SHUANGXING AVE, BISHAN 402760, CHONGQING, PEOPLES R CHINA.;	CHONGQING MEDICAL UNIVERSITY		2026-01-31	CERVICAL CANCER; IMMUNOGENIC CELL DEATH; IMMUNOTHERAPY; PROGNOSIS; TUMOR IMMUNE INFILTRATION	10.1002/iid3.1260	ARTICLE			2050-4527	JINGDONGJDC@163.COM					TV9M7	CXCR3	6	IMMUN INFLAMM DIS	IMMUN. INFLAMM. DIS.	ENGLISH	29	GREEN SUBMITTED, GOLD		111 RIVER ST, HOBOKEN 07030-5774, NJ USA	JUN 11	13	HOBOKEN	38860758		J	WILEY	2024		CHEN, JD (CORRESPONDING AUTHOR), CHONGQING MED UNIV, BISHAN HOSP CHONGQING, BISHAN HOSP, DEPT GYNAECOL & OBSTET, 9 SHUANGXING AVE, BISHAN 402760, CHONGQING, PEOPLES R CHINA.	IMMUNOLOGY				IMMUNITY INFLAMMATION AND DISEASE	0	EXPLORING THE PROGNOSTIC SIGNIFICANCE OF IMMUNOGENIC CELL DEATH-RELATED GENES AS RISK BIOMARKERS IN CERVICAL CANCER
EDEN T;SCHAFFRATH AZ;WESOLOWSKI J;STÄHLER T;TODE N;RICHTER N;SCHÄFER W;HAMBACH J;HERMANS-BORGMEYER I;WOENS J;LE GALL CM;WENDLER S;LINKE-WINNEBECK C;STOBBE M;BUDNICKI I;WANNEY A;HEITZ Y;SCHIMMELPFENNIG L;SCHWEITZER L;ZIMMER D;STAHL E;SEYFRIED F;GEBHARDT AJ;DIECKOW L;RIECKEN K;FEHSE B;BANNAS P;MAGNUS T;VERDOES M;FIGDOR CG;HARTLEPP KF;SCHLEER H;FÜNER J;TOMAS NM;HAAG F;RISSIEK B;MANN AM;MENZEL S;KOCH…	EDEN, THOMAS;SCHAFFRATH, ALESSA Z.;WESOLOWSKI, JANUSZ;STAEHLER, TOBIAS;TODE, NATALIE;RICHTER, NATHALIE;SCHAEFER, WALDEMAR;HAMBACH, JULIA;HERMANS-BORGMEYER, IRM;WOENS, JANNIS;LE GALL, CAMILLE M.;WENDLER, SABRINA;LINKE-WINNEBECK, CHRISTIAN;STOBBE, MARTINA;BUDNICKI, IWONA;WANNEY, AMELIE;HEITZ, YANNIC;SCHIMMELPFENNIG, LENA;SCHWEITZER, LAURA;ZIMMER, DENNIS;STAHL, ERIK;SEYFRIED, FABIENNE;GEBHARDT, ANNA…	ACHOUR I, 2008, J IMMUNOL, V181, P2001, DOI 10.4049/JIMMUNOL.181.3.2001;AMAGAI M, 2000, J CLIN INVEST, V105, P625, DOI 10.1172/JCI8748;BEHRINGER R., 2014, MANIPULATING MOUSE E;BERDEJA JG, 2021, LANCET, V398, P314, DOI 10.1016/S0140-6736(21)00933-8;CAI RY, 2019, NAT NEUROSCI, V22, P317, DOI 10.1038/S41593-018-0301-3;CAO SY, 2022, NAT COMMUN, V13, DOI 10.1038/S41467-022-28507-1;CHELOHA RW, 2020, J …	DUE TO THEIR EXCEPTIONAL SOLUBILITY AND STABILITY, NANOBODIES HAVE EMERGED AS POWERFUL BUILDING BLOCKS FOR RESEARCH TOOLS AND THERAPEUTICS. HOWEVER, THEIR GENERATION IN LLAMAS IS CUMBERSOME AND COSTLY. HERE, BY INSERTING AN ENGINEERED LLAMA IMMUNOGLOBULIN HEAVY CHAIN (IGH) LOCUS INTO IGH-DEFICIENT MICE, WE GENERATE A TRANSGENIC MOUSE LINE, WHICH WE REFER TO AS 'LAMAMOUSE'. WE DEMONSTRATE THAT LAM…	4728				UNIV MED CTR HAMBURG EPPENDORF, INST IMMUNOL, HAMBURG, GERMANY.; UNIV MED CTR HAMBURG EPPENDORF, CTR MOL NEUROBIOL HAMBURG, HAMBURG, GERMANY.; UNIV MED CTR HAMBURG EPPENDORF, RES DEPT CELL & GENE THERAPY, HAMBURG, GERMANY.; RADBOUD UNIV NIJMEGEN MED CTR, DEPT MED BIOSCI, NIJMEGEN, NETHERLANDS.; CHROMOTEK GMBH, MARTINSRIED, GERMANY.; GENOVAC GMBH, FREIBURG, GERMANY.; PRECLIN GMBH, POTSDAM, GERMANY…	UNIVERSITY OF HAMBURG; UNIVERSITY MEDICAL CENTER HAMBURG-EPPENDORF; UNIVERSITY OF HAMBURG; UNIVERSITY MEDICAL CENTER HAMBURG-EPPENDORF; UNIVERSITY OF HAMBURG; UNIVERSITY MEDICAL CENTER HAMBURG-EPPENDORF; RADBOUD UNIVERSITY NIJMEGEN; UNIVERSITY OF HAMBURG; UNIVERSITY MEDICAL CENTER HAMBURG-EPPENDORF; UNIVERSITY OF HAMBURG; UNIVERSITY MEDICAL CENTER HAMBURG-EPPENDORF; UNIVERSITY OF HAMBURG; UNIVERS…		2026-01-31		10.1038/s41467-024-48735-x	ARTICLE			2041-1723	NOLTE@UKE.DE			GERMAN RESEARCH FOUNDATION [SFB1328-A10, A14, Z02, BA5893/7, NO310/16, TO1013]; FEDERAL MINISTRY OF EDUCATION AND RESEARCH, COMMUTE; CIM; WERNER OTTO FOUNDATION; EUROPEAN RESEARCH COUNCIL [679921, 834618]; DUTCH RESEARCH COUNCIL; ERASMUS+ GRANT; EUROPEAN RESEARCH COUNCIL (ERC) [679921] FUNDING SOURCE: EUROPEAN RESEARCH COUNCIL (ERC)	THIS STUDY WAS FUNDED BY THE GERMAN RESEARCH FOUNDATION AS PART OF SFB1328-A10, -A14 AND -Z02 (F.H., T.M., B.R., F.K.-N.), AND GRANTS BA5893/7, NO310/16 (P.B., F.K.-N.) AND TO1013 (N.M.T.), THE FEDERAL MINISTRY OF EDUCATION AND RESEARCH AS PART OF COMMUTE (F.K.-N.) AND CIM (K.F.H., F.K.-N.), THE WERNER OTTO FOUNDATION (J.WE., F.K.-N.), THE EUROPEAN RESEARCH COUNCIL GRANTS 679921, 834618 (M.V., C.…	SZ4X7	SINGLE-DOMAIN ANTIBODIES; THERAPY	1	NAT COMMUN	NAT. COMMUN.	ENGLISH	60	GREEN SUBMITTED, GOLD	RIECKEN, KRISTOFFER/0000-0001-9050-6766; HAMBACH, JULIA/0009-0006-0305-5850; EDEN, THOMAS/0009-0005-7589-7398; STÄHLER, TOBIAS/0000-0002-0845-3800; SCHAFFRATH, ALESSA ZOE/0009-0004-1058-8300; LINKE-WINNEBECK, CHRISTIAN/0000-0002-2306-247X; LE GALL, CAMILLE/0000-0002-5890-5115; , WALDEMAR/0009-0008-9790-0035;	HEIDELBERGER PLATZ 3, BERLIN, 14197, GERMANY	JUN 3	14	BERLIN	38830864		J	NATURE PORTFOLIO	2024	RIECKEN, KRISTOFFER/AAD-2371-2020; LINKE-WINNEBECK, CHRISTIAN/P-1585-2019; LE GALL, CAMILLE/LIC-8149-2024; RISSIEK, BJÖRN/J-4252-2019; VERDOES, MARTIJN/AAD-5239-2022; TOMAS, NICOLA/IQU-7227-2023; FEHSE, BORIS/A-8721-2012; FIGDOR, CARL/A-4232-2010	KOCH-NOLTE, F (CORRESPONDING AUTHOR), UNIV MED CTR HAMBURG EPPENDORF, INST IMMUNOL, HAMBURG, GERMANY.	SCIENCE & TECHNOLOGY - OTHER TOPICS				NATURE COMMUNICATIONS	10	GENERATION OF NANOBODIES FROM TRANSGENIC 'LAMAMICE' LACKING AN ENDOGENOUS IMMUNOGLOBULIN REPERTOIRE
CHOP M;LEDO C;NICOLAO MC;LOOS J;CUMINO A;RODRIGUES CR	CHOP, MAIA;LEDO, CAMILA;NICOLAO, MARIA CELESTE;LOOS, JULIA;CUMINO, ANDREA;RODRIGUES, CHRISTIAN RODRIGUEZ	AHN CS, 2015, PARASITE VECTOR, V8, DOI 10.1186/S13071-014-0610-7;ALBAREDA MC, 2013, PLOS NEGLECT TROP D, V7, DOI 10.1371/JOURNAL.PNTD.0002575;ALIBERTI J, 2003, J IMMUNOL, V170, P5349, DOI 10.4049/JIMMUNOL.170.11.5349;AMRI M, 2015, ACTA TROP, V149, P186, DOI 10.1016/J.ACTATROPICA.2015.05.027;BANCHEREAU J, 2000, ANNU REV IMMUNOL, V18, P767, DOI 10.1146/ANNUREV.IMMUNOL.18.1.767;BANCHEREAU J, 1998, N…	PARASITES POSSESS REMARKABLE ABILITIES TO EVADE AND MANIPULATE THE IMMUNE RESPONSE OF THEIR HOSTS. ECHINOCOCCUS GRANULOSUS IS A PARASITIC TAPEWORM THAT CAUSES CYSTIC ECHINOCOCCOSIS IN ANIMALS AND HUMANS. THE HYDATID FLUID RELEASED BY THE PARASITE IS KNOWN TO CONTAIN VARIOUS IMMUNOMODULATORY COMPONENTS THAT MANIPULATE HOST<ACUTE ACCENT>S DEFENSE MECHANISM. IN THIS STUDY, WE FOCUSED ON UNDERSTANDIN…	1334211				UNIV NACL MAR DEL PLATA UNMDP, FAC CIENCIAS EXACTAS & NAT, INST IQUIBIM, MAR DEL PLATA, ARGENTINA.; CONSEJO NACL INVEST CIENT & TECN CONICET, BUENOS AIRES, ARGENTINA.; UNIV NACL MAR DEL PLATA UNMDP, FAC CIENCIAS EXACTAS & NAT, INST IPROSAM, MAR DEL PLATA, ARGENTINA.;	NATIONAL UNIVERSITY OF MAR DEL PLATA; CONSEJO NACIONAL DE INVESTIGACIONES CIENTIFICAS Y TECNICAS (CONICET); NATIONAL UNIVERSITY OF MAR DEL PLATA		2026-01-31	DENDRITIC CELLS; HYDATID FLUID; ECHINOCOCCUS GRANULOSUS; AUTOPHAGY; C-TYPE LECTIN RECEPTORS; T CELL RESPONSES	10.3389/fcimb.2024.1334211	ARTICLE				CHRISTIANRR1979@GMAIL.COM			NATIONAL UNIVERSITY OF MAR DEL PLATA [MED005/21, 15/J005]; MINISTRY OF SCIENCE, TECHNOLOGY AND PRODUCTIVE INNOVATION [PICT 2020-1651]; CONICET	THE AUTHORS ACKNOWLEDGE FCEYN AND "DON VICTORIO TETAMANTI" HOSPITAL FOR THEIR ASSISTANCE WITH CYTOMETRY AND IMAGING CORE FACILITIES. SPECIALLY, LIC. VIVIANA DANIEL (SERVICIO DE MICROSCOPIA CONFOCAL, CONICET, UNIVERSIDAD NACIONAL DE MAR DEL PLATA), DR. LORENA KELLER (SERVICIO DE CITOMETRIA DE FLUJO, "DON VICTORIO TETAMANTI" HOSPITAL). WE ALSO THANK DRA. ALEJANDRA GOYA (SENASA, ARGENTINA), DR. DANI…	SO6M8	ELECTRON-MICROSCOPY; HOST IMMUNE; ANTIGEN-B; DIFFERENTIATION; MODULATION; ACTIVATION; INFECTION; PEPTIDE; BALANCE; PATHWAY		FRONT CELL INFECT MI	FRONT. CELL. INFECT. MICROBIOL.	ENGLISH	65	GREEN SUBMITTED, GOLD	CHOP, MAIA/0009-0008-9912-4121	AVENUE DU TRIBUNAL FEDERAL 34, LAUSANNE, CH-1015, SWITZERLAND	MAY 16	13	LAUSANNE	38817444		J	FRONTIERS MEDIA SA	2024		RODRIGUES, CR (CORRESPONDING AUTHOR), UNIV NACL MAR DEL PLATA UNMDP, FAC CIENCIAS EXACTAS & NAT, INST IQUIBIM, MAR DEL PLATA, ARGENTINA.; RODRIGUES, CR (CORRESPONDING AUTHOR), CONSEJO NACL INVEST CIENT & TECN CONICET, BUENOS AIRES, ARGENTINA.	IMMUNOLOGY; MICROBIOLOGY			2235-2988	FRONTIERS IN CELLULAR AND INFECTION MICROBIOLOGY	6	HYDATID FLUID FROM ECHINOCOCCUS GRANULOSUS INDUCES AUTOPHAGY IN DENDRITIC CELLS AND PROMOTES POLYFUNCTIONAL T-CELL RESPONSES
GANGULY N;DAS T;BHUNIYA A;GUHA I;CHAKRAVARTI M;DHAR S;SARKAR A;BERA S;DHAR J;DASGUPTA S;SAHA A;GHOSH T;DAS J;SK UH;BANERJEE S;LASKAR S;BOSE A;BARAL R	GANGULY, NILANJAN;DAS, TAPASI;BHUNIYA, AVISHEK;GUHA, IPSITA;CHAKRAVARTI, MOHONA;DHAR, SUKANYA;SARKAR, ANIRBAN;BERA, SAURAV;DHAR, JESMITA;DASGUPTA, SHAYANI;SAHA, AKATA;GHOSH, TITHI;DAS, JUHINA;SK, UGIR HOSSAIN;BANERJEE, SAPTAK;LASKAR, SUBRATA;BOSE, ANAMIKA;BARAL, RATHINDRANATH	ANAND P, 2008, CANCER LETT, V267, P133, DOI 10.1016/J.CANLET.2008.03.025;BARAL R, 2004, INT IMMUNOPHARMACOL, V4, P355, DOI 10.1016/J.INTIMP.2003.09.006;BHUNIYA A, 2020, FRONT ONCOL, V10, DOI 10.3389/FONC.2020.00201;BOSE A, 2009, HUM IMMUNOL, V70, P6, DOI 10.1016/J.HUMIMM.2008.09.004;BRADFORD MM, 1976, ANAL BIOCHEM, V72, P248, DOI 10.1016/0003-2697(76)90527-3;BREDEN F, 2017, FRONT IMMUNOL, V8, DOI…	BACKGROUND A WATER-SOLUBLE INGREDIENT OF MATURE LEAVES OF THE TROPICAL MAHOGANY 'NEEM' (AZADIRACHTA INDICA), WAS IDENTIFIED AS GLYCOPROTEIN, THUS BEING NAMED AS 'NEEM LEAF GLYCOPROTEIN' (NLGP). THIS NON-TOXIC LEAF-COMPONENT REGRESSED CANCEROUS MURINE TUMORS (MELANOMA, CARCINOMA, SARCOMA) RECURRENTLY IN DIFFERENT EXPERIMENTAL CIRCUMSTANCES BY BOOSTING PRIME ANTITUMOR IMMUNE ATTRIBUTES. SUCH ANTITU…	237				CHITTARANJAN NATL CANC INST, DEPT GYNECOL ONCOL, 37 SP MUKHERJEE RD, KOLKATA 700026, WEST BENGAL, INDIA.; JUBILANT BIOSYS LTD, 96 DIGITAL PK RD, BENGALURU 560022, KARNATAKA, INDIA.; CHITTARANJAN NATL CANC INST, DEPT CLIN & TRANSLAT RES, 37 SP MUKHERJEE RD, KOLKATA 700026, WEST BENGAL, INDIA.; UNIV BURDWAN, DEPT CHEM, BURDWAN 713104, WEST BENGAL, INDIA.; NATL INST PHARMACEUT EDUC & RES NIPER, DEPT…	JUBILANT BIOSYS LIMITED; UNIVERSITY OF BURDWAN; NATIONAL INSTITUTE OF PHARMACEUTICAL EDUCATION & RESEARCH, S.A.S. NAGAR (MOHALI)		2026-01-31	DENDRITIC CELL; DECTIN-1 RECEPTOR; NEEM LEAF GLYCOPROTEIN; NF KAPPA B; IL-10; IL-12; TYPE 1 IMMUNE ENVIRONMENT	10.1186/s12964-024-01576-z	ARTICLE			1478-811X	ANAMIKABOSE2@GMAIL.COM; BARALRATHIN@HOTMAIL.COM			COUNCIL OF SCIENTIFIC AND INDUSTRIAL RESEARCH; CHITTARANJAN NATIONAL CANCER INSTITUTE (CNCI), KOLKATA, INDIA	WE THANK DIRECTOR, CHITTARANJAN NATIONAL CANCER INSTITUTE (CNCI), KOLKATA, INDIA, FOR PROVIDING INSTITUTIONAL FACILITIES AND DR. ABHIJIT RAKSHIT, HEAD, ANIMAL FACILITIES, CNCI, KOLKATA. WE WOULD LIKE TO THANK THE STAFF MEMBERS OF THE CENTRAL INSTRUMENTATION FACILITY, CSIR-INDIAN INSTITUTE OF CHEMICAL BIOLOGY (CSIR-IICB), KOLKATA, INDIA, FOR TECHNICAL ASSISTANCE WITH HPLC. WE CONVEY OUR SINCERE TH…	OG4Z2	CD8(+) T-CELLS; INNATE; SUPPRESSION; ACTIVATION; CANCER; GENERATION; TOLERANCE; CARCINOMA; MELANOMA; GROWTH	1	CELL COMMUN SIGNAL	CELL COMMUN. SIGNAL.	ENGLISH	52	GREEN SUBMITTED, GOLD	GANGULY, NILANJAN/0000-0002-7260-1601; DASGUPTA, SHAYANI/0000-0002-9718-6029; BANERJEE, SAPTAK/0000-0001-9211-2074; BOSE, ANAMIKA/0000-0003-2241-2033; BHUNIYA, AVISHEK/0000-0001-6253-0400; CHAKRAVARTI, MOHONA/0000-0002-7497-4065; DHAR, SUKANYA/0000-0002-5942-0590	CAMPUS, 4 CRINAN ST, LONDON N1 9XW, ENGLAND	APR 23	26	LONDON	38649988		J	BMC	2024	; GANGULY, NILANJAN/PDY-4222-2025	BOSE, A; BARAL, R (CORRESPONDING AUTHOR), CHITTARANJAN NATL CANC INST, DEPT GYNECOL ONCOL, 37 SP MUKHERJEE RD, KOLKATA 700026, WEST BENGAL, INDIA.; BOSE, A (CORRESPONDING AUTHOR), NATL INST PHARMACEUT EDUC & RES NIPER, DEPT PHARMACEUT TECHNOL BIOTECHNOL, MOHALI 160062, PUNJAB, INDIA.	CELL BIOLOGY				CELL COMMUNICATION AND SIGNALING	3	NEEM LEAF GLYCOPROTEIN BINDING TO DECTIN-1 RECEPTORS ON DENDRITIC CELL INDUCES TYPE-1 IMMUNITY THROUGH CARD9 MEDIATED INTRACELLULAR SIGNAL TO NFΚB
MACRI C;PAXMAN M;JENIKA D;LIN XP;ELAHI Z;GLEESON PA;CAMINSCHI I;LAHOUD MH;VILLADANGOS JA;MINTERN JD	MACRI, CHRISTOPHE;PAXMAN, MATTHEW;JENIKA, DEVI;LIN, XIAO PENG;ELAHI, ZAHRA;GLEESON, PAUL A.;CAMINSCHI, IRINA;LAHOUD, MIREILLE H.;VILLADANGOS, JOSE A.;MINTERN, JUSTINE D.	BAKER K, 2013, IMMUNITY, V39, P1095, DOI 10.1016/J.IMMUNI.2013.11.003;BAKER K, 2011, P NATL ACAD SCI USA, V108, P9927, DOI 10.1073/PNAS.1019037108;BONIFAZ L, 2002, J EXP MED, V196, P1627, DOI 10.1084/JEM.20021598;BONIFAZ LC, 2004, J EXP MED, V199, P815, DOI 10.1084/JEM.20032220;BURMEISTER WP, 1994, NATURE, V372, P336, DOI 10.1038/372336A0;CAMINSCHI I, 2008, BLOOD, V112, P3264, DOI 10.1182/BLOOD-2…	DENDRITIC CELL (DC)-TARGETED VACCINATION IS A NEW MODE OF ANTIGEN DELIVERY THAT RELIES ON THE USE OF MONOCLONAL ANTIBODIES (MAB) TO TARGET ANTIGEN TO SPECIFIC DC SUBSETS. THE NEONATAL FC RECEPTOR (FCRN) IS A NON-CLASSICAL FC RECEPTOR THAT BINDS TO IMMUNOGLOBULIN G (IGG) IN ACIDIFIED ENDOSOMES AND CONTROLS ITS INTRACELLULAR TRANSPORT AND RECYCLING. FCRN IS KNOWN TO PARTICIPATE IN THE ANTIGEN PRESE…	76				UNIV MELBOURNE, BIO21 MOL SCI & BIOTECHNOL INST, DEPT BIOCHEM & PHARMACOL, 30 FLEMINGTON RD, PARKVILLE, VIC 3010, AUSTRALIA.; UNIV MELBOURNE, FAC MED DENT & HLTH SCI, DEPT ANAT & PHYSIOL, PARKVILLE, VIC 3010, AUSTRALIA.; UNIV MELBOURNE, PETER DOHERTY INST INFECT & IMMUN, DEPT MICROBIOL & IMMUNOL, PARKVILLE, VIC 3010, AUSTRALIA.; MONASH UNIV, MONASH BIOMED DISCOVERY INST, CLAYTON, VIC 3800, AUSTRA…	UNIVERSITY OF MELBOURNE; UNIVERSITY OF MELBOURNE; UNIVERSITY OF MELBOURNE; PETER DOHERTY INSTITUTE; MONASH UNIVERSITY; MONASH UNIVERSITY		2026-01-31		10.1038/s41541-024-00854-8	ARTICLE			2059-0105	JMINTERN@UNIMELB.EDU.AU			NATIONAL HEALTH AND MEDICAL RESEARCH COUNCIL, AUSTRALIA IDEAS GRANT 2000783	NO STATEMENT AVAILABLE	NG6C9	RECEPTOR EXPRESSION; MONOCLONAL-ANTIBODY; CROSS-PRESENTATION; TARGETING ANTIGEN; HALF-LIFE; T-CELLS; DEC-205; CD8(+); CLEC9A; TRANSPORT	1	NPJ VACCINES	NPJ VACCINES	ENGLISH	59	GREEN SUBMITTED, GOLD	PAXMAN, MATTHEW/0009-0000-5658-5747; VILLADANGOS, JOSE/0000-0001-6771-8891; LAHOUD, MIREILLE/0000-0001-8472-6201; MINTERN, JUSTINE/0000-0002-3797-8577; ELAHI, ZAHRA/0000-0002-0697-3917	HEIDELBERGER PLATZ 3, BERLIN, 14197, GERMANY	APR 9	12	BERLIN	38594284		J	NATURE PORTFOLIO	2024	LIN, XIAOPENG/ORI-7699-2025; VILLADANGOS, JOSE/AAU-1404-2020; LAHOUD, MIREILLE/F-1299-2013; ELAHI, ZAHRA/MBG-6002-2025	MINTERN, JD (CORRESPONDING AUTHOR), UNIV MELBOURNE, BIO21 MOL SCI & BIOTECHNOL INST, DEPT BIOCHEM & PHARMACOL, 30 FLEMINGTON RD, PARKVILLE, VIC 3010, AUSTRALIA.	IMMUNOLOGY; RESEARCH & EXPERIMENTAL MEDICINE				NPJ VACCINES	7	FCRN REGULATES ANTIGEN PRESENTATION IN DENDRITIC CELLS DOWNSTREAM OF DEC205-TARGETED VACCINES
CHEN SM;HUANG WD;WAN QQ;TANG ZC;LI X;ZENG F;ZHENG SY;LI Z;LIU X	CHEN, SHUMING;HUANG, WEIDI;WAN, QIAOQIAN;TANG, ZICHUN;LI, XIE;ZENG, FANG;ZHENG, SHUYAN;LI, ZHUO;LIU, XIAO	BENJAMIN R, 1990, IMMUNOL TODAY, V11, P137, DOI 10.1016/0167-5699(90)90051-A;BOWDEN J, 2019, INT J EPIDEMIOL, V48, P728, DOI 10.1093/IJE/DYY258;BREBAN M, 1996, J IMMUNOL, V156, P794;BUCKMAN LB, 2014, BRAIN BEHAV IMMUN, V35, P33, DOI 10.1016/J.BBI.2013.06.007;BUNIELLO A, 2019, NUCLEIC ACIDS RES, V47, PD1005, DOI 10.1093/NAR/GKY1120;CAI W, 2023, AUTOPHAGY, V19, P1144, DOI 10.1080/15548627.2022.2116…	BACKGROUNDPATIENTS WITH SPONDYLOARTHRITIS (SPA)/HLA-B27-ASSOCIATED ACUTE ANTERIOR UVEITIS (AAU) EXPERIENCE RECURRING ACUTE FLARES, WHICH POSE SIGNIFICANT VISUAL AND FINANCIAL CHALLENGES. DESPITE ESTABLISHED LINKS BETWEEN SPA AND HLA-B27-ASSOCIATED AAU, THE EXACT MECHANISM INVOLVED REMAINS UNCLEAR, AND FURTHER UNDERSTANDING IS NEEDED FOR EFFECTIVE PREVENTION AND TREATMENT.METHODSTO INVESTIGATE THE…	271				CENT SOUTH UNIV, DEPT OPHTHALMOL, XIANGYA HOSP 2, CHANGSHA 410011, PEOPLES R CHINA.; HUNAN CLIN RES CTR OPHTHALM DIS, CHANGSHA 410011, HUNAN, PEOPLES R CHINA.; CENT SOUTH UNIV, XIANGYA HOSP 2, DEPT ANAESTHESIOL, CHANGSHA 410011, PEOPLES R CHINA.; HUNAN PROV KEY LAB CRIT QUAL ATTRIBUTE CELL THERAP, CHANGSHA 410011, HUNAN, PEOPLES R CHINA.;	CENTRAL SOUTH UNIVERSITY; CENTRAL SOUTH UNIVERSITY		2026-01-31	ANTERIOR UVEITIS; GENETICS; MENDELIAN RANDOMIZATION; SINGLE-CELL TRANSCRIPTOME	10.1186/s12967-024-05077-y	ARTICLE			1479-5876	LIZHUO75@CSU.EDU.CN; LIUXIAO8@CSU.EDU.CN			NATURAL SCIENCE FOUNDATION OF HUNAN PROVINCE	WE THANK THE PARTICIPANTS AND RESEARCHERS AT FINNGEN, UK BIOBANK AND GWAS CATALOG FOR PROVIDING PUBLICLY AVAILABLE GWAS SUMMARY DATA FOR THIS STUDY. WE ALSO THANK RESEARCHERS SUCH AS PIETZNER AND FERKINGSTAD FOR MAKING THE PQTL DATA PUBLICLY AVAILABLE FOR THIS ANALYSIS.	KZ6Q7	INFLAMMATORY FACTOR-I; ANKYLOSING-SPONDYLITIS; EXPRESSION; MACROPHAGES; HLA-B27; DISEASE; COMPLEX; DIET	1	J TRANSL MED	J. TRANSL. MED.	ENGLISH	59	GREEN SUBMITTED, GOLD		CAMPUS, 4 CRINAN ST, LONDON N1 9XW, ENGLAND	MAR 12	18	LONDON	38475831		J	BMC	2024	TANG, ZICHUN/OHU-0763-2025; CHEN, SHUMING/LIG-3803-2024	LI, Z; LIU, X (CORRESPONDING AUTHOR), CENT SOUTH UNIV, DEPT OPHTHALMOL, XIANGYA HOSP 2, CHANGSHA 410011, PEOPLES R CHINA.; LI, Z; LIU, X (CORRESPONDING AUTHOR), HUNAN CLIN RES CTR OPHTHALM DIS, CHANGSHA 410011, HUNAN, PEOPLES R CHINA.; LI, Z (CORRESPONDING AUTHOR), HUNAN PROV KEY LAB CRIT QUAL ATTRIBUTE CELL THERAP, CHANGSHA 410011, HUNAN, PEOPLES R CHINA.	RESEARCH & EXPERIMENTAL MEDICINE				JOURNAL OF TRANSLATIONAL MEDICINE	6	INVESTIGATION OF THE ACUTE PATHOGENESIS OF SPONDYLOARTHRITIS/HLA-B27-ASSOCIATED ANTERIOR UVEITIS BASED ON GENOME-WIDE ASSOCIATION ANALYSIS AND SINGLE-CELL TRANSCRIPTOMICS
ZHU XY;KLOMJIT N;PAWAR AS;PURANIK AS;YANG ZZ;LUTGENS E;EIRIN A;LERMAN A;TEXTOR SC;LERMAN LO	ZHU, XIANG-YANG;KLOMJIT, NATTAWAT;PAWAR, ADITYA S.;PURANIK, AMRUTESH S.;YANG, ZHI-ZHANG;LUTGENS, ESTHER;EIRIN, ALFONSO;LERMAN, AMIR;TEXTOR, STEPHEN C.;LERMAN, LILACH O.	BOTTOMLEY MJ, 2016, J AM SOC NEPHROL, V27, P1505, DOI 10.1681/ASN.2015030250;CHÁBOVÁ V, 2000, MAYO CLIN PROC, V75, P437;CHEN XJ, 2021, HYPERTENSION, V77, P507, DOI 10.1161/HYPERTENSIONAHA.120.16218;CHRYSANT GS, 2014, J CLIN HYPERTENS, V16, P497, DOI 10.1111/JCH.12341;COMI M, 2020, CELL MOL IMMUNOL, V17, P95, DOI 10.1038/S41423-019-0218-0;CRÉPIN T, 2020, NEPHROL DIAL TRANSPL, V35, P624, DOI 10.109…	RENAL ARTERY STENOSIS (RAS) IS A MAJOR CAUSE OF ISCHEMIC KIDNEY DISEASE, WHICH IS LARGELY MEDIATED BY INFLAMMATION. MAPPING THE IMMUNE CELL COMPOSITION IN ISCHEMIC KIDNEYS MIGHT PROVIDE USEFUL INSIGHT INTO THE DISEASE PATHOGENESIS AND UNCOVER THERAPEUTIC TARGETS. WE USED MASS CYTOMETRY (CYTOF) TO EXPLORE THE SINGLE-CELL COMPOSITION IN A UNIQUE DATA SET OF HUMAN KIDNEYS NEPHRECTOMIZED DUE TO CHRON…				F257	DIV NEPHROL & HYPERTENS, MAYO CLIN, ROCHESTER, MN 55905 USA.; DIV HEMATOL, MAYO CLIN, ROCHESTER, MN USA.; DEPT CARDIOVASC DIS, MAYO CLIN, ROCHESTER, MN 55905 USA.;	MAYO CLINIC; MAYO CLINIC; MAYO CLINIC		2026-01-31	CHRONIC KIDNEY DISEASE; INFLAMMATION; KIDNEY; MACROPHAGES; RENAL ARTERY STENOSIS	10.1152/ajprenal.00234.2023	ARTICLE			1522-1466	LERMAN.LILACH@MAYO.EDU	F264		NATIONAL INSTITUTES OF HEALTH [DK120292, DK122734, HL158691, AG062104]	THIS WORK WAS PARTLY SUPPORTED BY NATIONAL INSTITUTES OF HEALTH GRANTS DK120292, DK122734, HL158691, AND AG062104.	HL3H1	STENOSIS; CXCR3	2	AM J PHYSIOL-RENAL	AM. J. PHYSIOL.-RENAL PHYSIOL.	ENGLISH	43	GREEN SUBMITTED	EIRIN, ALFONSO/0000-0002-3864-9644; LUTGENS, ESTHER/0000-0002-2609-5744; KLOMJIT, NATTAWAT/0000-0002-7648-2523; PURANIK, AMRUTESH/0000-0001-7249-5602;	6120 EXECUTIVE BLVD, SUITE 600, ROCKVILLE, MD, UNITED STATES	FEB 30	8	ROCKVILLE	38031731		J	AMER PHYSIOLOGICAL SOC	2024	EIRIN, ALFONSO/N-9873-2013; LUTGENS, ESTHER/E-2919-2010; KLOMJIT, NATTAWAT/AAU-3047-2020; PURANIK, AMRUTESH/C-1365-2009; PAWAR, ADITYA/T-4504-2019; YANG, XIAO/JLL-7721-2023; LERMAN, LILACH/M-4962-2017	LERMAN, LO (CORRESPONDING AUTHOR), DIV NEPHROL & HYPERTENS, MAYO CLIN, ROCHESTER, MN 55905 USA.; LERMAN, LO (CORRESPONDING AUTHOR), DEPT CARDIOVASC DIS, MAYO CLIN, ROCHESTER, MN 55905 USA.	PHYSIOLOGY; UROLOGY & NEPHROLOGY			1931-857X	AMERICAN JOURNAL OF PHYSIOLOGY-RENAL PHYSIOLOGY	5	ALTERED IMMUNE CELL PHENOTYPES WITHIN CHRONICALLY ISCHEMIC HUMAN KIDNEYS DISTAL TO OCCLUSIVE RENAL ARTERY DISEASE
ZHOU DS;CUI YC;ZHU MG;LIN YE;GUO J;LI YC;ZHANG JW;WU ZP;GUO J;CHEN YZ;LIANG WD;LIN WQ;LEI KF;ZHAO T;YOU Q	ZHOU, DESHENG;CUI, YACHAO;ZHU, MINGGAO;LIN, YUNEN;GUO, JING;LI, YINGCHANG;ZHANG, JUNWEI;WU, ZHENPENG;GUO, JIE;CHEN, YONGZHEN;LIANG, WENDI;LIN, WEIQI;LEI, KEFAN;ZHAO, TING;YOU, QIANG	AHMED A, 2020, MOL ONCOL, V14, P2994, DOI 10.1002/1878-0261.12851;ALAM MS, 2009, J INFECT DIS, V199, P494, DOI 10.1086/596205;ALLARD B, 2017, IMMUNOL REV, V276, P121, DOI 10.1111/IMR.12528;ANONYMOUS, 2018, THE CANCER TODAY SUBSITE OF THE GLOBAL CANCER OBSERVATORY;BRAINARD J, 2019, MODERN PATHOL, V32, DOI 10.1038/S41379-018-0156-X;CHAROENTONG P, 2017, CELL REP, V18, P248, DOI 10.1016/J.CELREP.2016…	LUNG ADENOCARCINOMA (LUAD) IS HIGHLY LETHAL TUMOR; UNDERSTANDING IMMUNE RESPONSE IS CRUCIAL FOR CURRENT EFFECTIVE TREATMENT. RESEARCH INVESTIGATED IMMUNOGENIC CELL DEATH (ICD) IMPACT ON LUAD THROUGH 75 ICDRELATED GENES WHICH ENCOMPASS CELL DAMAGE, ENDOPLASMIC RETICULUM STRESS, MICROENVIRONMENT, AND IMMUNITY. TRANSCRIPTOME DATA AND CLINICAL INFO WERE ANALYZED, REVEALING TWO ICD-RELATED CLUSTERS: B…	122396				GUANGZHOU MED UNIV, AFFILIATED CANC HOSP & INST, GUANGZHOU 510095, PEOPLES R CHINA.; CTR CANC & IMMUNOL RES, STATE KEY LAB RESP DIS, GUANGZHOU, PEOPLES R CHINA.; JINAN UNIV, DEPT INTENS CARE UNIT, AFFILIATED HOSP 1, GUANGZHOU, GUANGDONG, PEOPLES R CHINA.; NANJING MED UNIV, DEPT UROL, AFFILIATED HOSP 2, NANJING 210011, PEOPLES R CHINA.; FUDAN UNIV, DEPT MED ONCOL, SHANGHAI CANC CTR, SHANGHAI 20003…	GUANGZHOU MEDICAL UNIVERSITY; STATE KEY LABORATORY OF RESPIRATORY DISEASE; JINAN UNIVERSITY; NANJING MEDICAL UNIVERSITY; FUDAN UNIVERSITY; GUANGZHOU MEDICAL UNIVERSITY		2026-01-31	IMMUNOGENIC CELL DEATH; LUNG ADENOCARCINOMA; CLUSTER ANALYSIS; RISK SCORE MODEL	10.1016/j.lfs.2023.122396	ARTICLE	JAN 2024		1879-0631	TINGZHAO@FUDAN.EDU.CN; QIANG.YOU@GZHMU.EDU.CN			JIANGSU MEDICAL SCIENTIFIC RESEARCH PROJECT OF JIANGSU HEALTH COMMISSION; JIANGSU PROVINCE CAPABILITY IMPROVEMENT PROJECT THROUGH SCIENCE, TECHNOLOGY AND EDUCATION; JIANGSU PROVINCIAL MEDICAL KEY DISCIPLINE CULTIVATION UNIT [JSDW202235]; GUANGZHOU KEY MEDICAL DISCIPLINE CONSTRUCTION PROJECT; PROJECT OF EDUCATIONAL COMMISSION OF GUANGDONG PROVINCE OF CHINA [2021KCXTD023]; NATIONAL NATURAL SCIENCE …	THIS RESEARCH WAS FUNDED BY JIANGSU MEDICAL SCIENTIFIC RESEARCH PROJECT OF JIANGSU HEALTH COMMISSION, JIANGSU PROVINCE CAPABILITY IMPROVEMENT PROJECT THROUGH SCIENCE, TECHNOLOGY AND EDUCATION, JIANGSU PROVINCIAL MEDICAL KEY DISCIPLINE CULTIVATION UNIT (JSDW202235) , GUANGZHOU KEY MEDICAL DISCIPLINE CONSTRUCTION PROJECT, PROJECT OF EDUCATIONAL COMMISSION OF GUANGDONG PROVINCE OF CHINA (2021KCXTD02…	GO9F1	DISCOVERY; ADENOSINE; CD73		LIFE SCI	LIFE SCI.	ENGLISH	46			THE BOULEVARD, LANGFORD LANE, KIDLINGTON, OXFORD OX5 1GB, ENGLAND	FEB 1	19	OXFORD	38171413		J	PERGAMON-ELSEVIER SCIENCE LTD	2024	ZHAO, TING/GYJ-2179-2022; ZHU, MINGGAO/OMM-3863-2025; WU, ZHENPENG/KZV-0472-2024; CUI, YACHAO/GVT-1214-2022	ZHAO, T (CORRESPONDING AUTHOR), FUDAN UNIV, DEPT MED ONCOL, SHANGHAI CANC CTR, SHANGHAI 200032, PEOPLES R CHINA.; YOU, Q (CORRESPONDING AUTHOR), GUANGZHOU MED UNIV, AFFILIATED CANC HOSP & INST, GUANGZHOU 510095, PEOPLES R CHINA.	RESEARCH & EXPERIMENTAL MEDICINE; PHARMACOLOGY & PHARMACY			0024-3205	LIFE SCIENCES	2	CHARACTERIZATION OF IMMUNOGENIC CELL DEATH REGULATORS PREDICTS SURVIVAL AND IMMUNOTHERAPY RESPONSE IN LUNG ADENOCARCINOMA
CLARK ES;BENADUCE AP;KHAN WN;MARTINEZ O;GILBOA E	CLARK, EMILY S.;BENADUCE, ANA PAULA;KHAN, WASIF N.;MARTINEZ, OLIVIER;GILBOA, ELI	BONIFAZ L, 2002, J EXP MED, V196, P1627, DOI 10.1084/JEM.20021598;BYRNE KT, 2016, CELL REP, V15, P2719, DOI 10.1016/J.CELREP.2016.05.058;CABEZA-CABRERIZO M, 2021, ANNU REV IMMUNOL, V39, P131, DOI 10.1146/ANNUREV-IMMUNOL-061020-053707;FOSSUM E, 2020, J IMMUNOL, V205, P661, DOI 10.4049/JIMMUNOL.1901119;GARG AD, 2017, TRENDS IMMUNOL, V38, P577, DOI 10.1016/J.IT.2017.05.006;GARRIDO G, 2020, CANCER IM…	THE CONVENTIONAL TYPE 1 DENDRITIC CELLS (CDC1) PLAY A PIVOTAL ROLE IN PROTECTIVE IMMUNITY AGAINST PATHOGENS AND CANCER. HOWEVER, THEIR LOW FREQUENCY IN THE BLOOD AND TISSUES LIMITS THEIR USE IN IMMUNE THERAPY. WE HAVE RECENTLY DESCRIBED A METHOD TO VACCINATE AGAINST NEOANTIGENS THAT ARE INDUCED IN TUMOR CELLS BY TARGETED DELIVERY OF A TAP SIRNA TO DENDRITIC CELLS USING A TLR9 BINDING CPG OLIGONUC…	9				UNIV MIAMI, MILLER SCH MED, DEPT MICROBIOL & IMMUNOL, 1550 NW 10TH AVE MED CAMPUS,PAPANICOLAOU BLDG 257, MIAMI, FL 33136 USA.; UNIV MIAMI, SYLVESTER COMPREHENS CANC CTR, MILLER SCH MED, MIAMI, FL 33146 USA.; FLORIDA INT UNIV, DEPT BIOL SCI, MIAMI, FL 33199 USA.; MNEMO THERAPEUT, PARIS, FRANCE.;	UNIVERSITY OF MIAMI; UNIVERSITY OF MIAMI; STATE UNIVERSITY SYSTEM OF FLORIDA; FLORIDA INTERNATIONAL UNIVERSITY		2026-01-31	CANCER VACCINES; TRANSPORTER ASSOCIATED WITH ANTIGEN PRESENTATION (TAP); DENDRITIC CELLS; SIRNA; NEOANTIGENS	10.1007/s00262-023-03597-y	ARTICLE			1432-0851	EGILBOA@MED.MIAMI.EDU			NATIONAL CANCER INSTITUTE [R01CA261596]; NATIONAL INSTITUTE OF HEALTH [P30CA240139]; SYLVESTER COMPREHENSIVE CANCER CENTER UNIVERSITY OF MIAMI, MILLER SCHOOL OF MEDICINE	THIS WORK WAS SUPPORTED BY THE NATIONAL CANCER INSTITUTE GRANT R01CA261596, NATIONAL INSTITUTE OF HEALTH GRANT P30CA240139 AND SYLVESTER COMPREHENSIVE CANCER CENTER UNIVERSITY OF MIAMI, MILLER SCHOOL OF MEDICINE.	FE9M9	T-CELL IMMUNITY; DENDRITIC CELLS; STEADY-STATE; VACCINES; ANTIGEN	1	CANCER IMMUNOL IMMUN	CANCER IMMUNOL. IMMUNOTHER.	ENGLISH	23	GREEN SUBMITTED, GOLD	MARTINEZ, OLIVIER/0000-0002-3950-5458	ONE NEW YORK PLAZA, SUITE 4600, NEW YORK, NY, UNITED STATES	JAN	10	NEW YORK	38231450		J	SPRINGER	2024		GILBOA, E (CORRESPONDING AUTHOR), UNIV MIAMI, MILLER SCH MED, DEPT MICROBIOL & IMMUNOL, 1550 NW 10TH AVE MED CAMPUS,PAPANICOLAOU BLDG 257, MIAMI, FL 33136 USA.; GILBOA, E (CORRESPONDING AUTHOR), UNIV MIAMI, SYLVESTER COMPREHENS CANC CTR, MILLER SCH MED, MIAMI, FL 33146 USA.	ONCOLOGY; IMMUNOLOGY			0340-7004	CANCER IMMUNOLOGY IMMUNOTHERAPY	2	VACCINATION AGAINST NEOANTIGENS INDUCED IN CROSS-PRIMING CDC1 IN VIVO
VAN LINT S;VAN PARYS A;VAN DEN EECKHOUT B;VANDAMME N;PLAISANCE S;VERHEE A;CATTEEUW D;ROGGE E;DE GEEST J;VANDERROOST N;ROELS J;SAEYS Y;UZÉ G;KLEY N;CAUWELS A;TAVERNIER J	VAN LINT, SANDRA;VAN PARYS, ALEXANDER;VAN DEN EECKHOUT, BRAM;VANDAMME, NIELS;PLAISANCE, STEPHANE;VERHEE, ANNICK;CATTEEUW, DOMINIEK;ROGGE, ELKE;DE GEEST, JENNIFER;VANDERROOST, NELE;ROELS, JANA;SAEYS, YVAN;UZE, GILLES;KLEY, NIKO;CAUWELS, ANJE;TAVERNIER, JAN	BARRY KC, 2018, NAT MED, V24, P1178, DOI 10.1038/S41591-018-0085-8;BEYER M, 2006, BLOOD, V108, P804, DOI 10.1182/BLOOD-2006-02-002774;BLANK C, 2004, CANCER RES, V64, P1140, DOI 10.1158/0008-5472.CAN-03-3259;BÖTTCHER JP, 2018, TRENDS CANCER, V4, P784, DOI 10.1016/J.TRECAN.2018.09.001;BOLOTIN DA, 2015, NAT METHODS, V12, P380, DOI 10.1038/NMETH.3364;BOSTEELS C, 2020, IMMUNITY, V52, P1039, DOI 10.101…	DESPITE MAJOR IMPROVEMENTS IN IMMUNOTHERAPEUTIC STRATEGIES, THE IMMUNOSUPPRESSIVE TUMOR MICROENVIRONMENT REMAINS A MAJOR OBSTACLE FOR THE INDUCTION OF EFFICIENT ANTITUMOR RESPONSES. IN THIS STUDY, WE SHOW THAT LOCAL DELIVERY OF A BISPECIFIC CLEC9A-PD-L1 TARGETED TYPE I INTERFERON (ACTAFERON, AFN) OVERCOMES THIS HURDLE BY RESHAPING THE TUMOR IMMUNE LANDSCAPE.TREATMENT WITH THE BISPECIFIC AFN RESUL…	191				UNIV GHENT, CTR MED BIOTECHNOL, VIB, GHENT, BELGIUM.; UNIV GHENT, DEPT BIOMOL MED, GHENT, BELGIUM.; CANC RES INST GHENT CRIG, GHENT, BELGIUM.; ORIONIS BIOSCI, GHENT, BELGIUM.; VIB, VIB SINGLE CELL CORE, LEUVEN, BELGIUM.; UNIV GHENT, DEPT BIOMED MOL BIOL, GHENT, BELGIUM.; VIB NUCL CORE, LEUVEN, BELGIUM.; UNIV GHENT, DATA MIN & MODELLING BIOMED, VIB, GHENT, BELGIUM.; UNIV GHENT, CTR INFLAMMAT RES, …	FLANDERS INSTITUTE FOR BIOTECHNOLOGY (VIB); GHENT UNIVERSITY; GHENT UNIVERSITY; GHENT UNIVERSITY; FLANDERS INSTITUTE FOR BIOTECHNOLOGY (VIB); GHENT UNIVERSITY; FLANDERS INSTITUTE FOR BIOTECHNOLOGY (VIB); GHENT UNIVERSITY; GHENT UNIVERSITY; GHENT UNIVERSITY; UNIVERSITE DE MONTPELLIER; CENTRE NATIONAL DE LA RECHERCHE SCIENTIFIQUE (CNRS); INSTITUT NATIONAL DE LA SANTE ET DE LA RECHERCHE MEDICALE (IN…		2026-01-31	TYPE I INTERFERON; ACTAKINE; TUMOR MICROENVIRONMENT; CANCER IMMUNOTHERAPY; IMMUNE CHECKPOINT	10.1186/s12943-023-01908-6	ARTICLE			1476-4598	JAN.TAVERNIER@VIB-UGENT.BE			BIJZONDER ONDERZOEKSFONDS UGENT	WE THANK THE VIB NANOBODY CORE (GHOLAMREZA HASSANZADEH GASSABEH) FOR THE SDAB SELECTION; THE VIB FLOW CORE (GERT VAN ISTERDAEL AND JULIE VAN DUYSE) FOR THE CELL SORTING EXPERIMENTS AND THE VIB NUCLEOMICS CORE (STEFAAN DERVEAUX AND RUTH MAES) FOR THEIR HELP IN THE SCRNASEQ AND TCR SEQUENCING STUDY. ADDITIONAL ACKNOWLEDGEMENTS ARE ATTRIBUTED TO KEVIN VERSTAEN FOR HIS HELP WITH PROCESSING AND VISUAL…	Z2VX2	DENDRITIC CELL-DEVELOPMENT; REGULATORY T-CELLS; CANCER; MACROPHAGES; DYSFUNCTION; IMMUNITY; IMMUNOTHERAPY; EXPRESSION; PD-L1	1	MOL CANCER	MOL. CANCER	ENGLISH	55	GREEN SUBMITTED, GOLD	ROELS, JANA/0000-0001-6037-8767	CAMPUS, 4 CRINAN ST, LONDON N1 9XW, ENGLAND	NOV 29	21	LONDON	38031106		J	BMC	2023	TAVERNIER, JAN/AAG-3636-2019; SAEYS, YVAN/C-1311-2009; VAN DEN EECKHOUT, BRAM/AFR-7902-2022; PLAISANCE, STEPHANE/B-3488-2009; VAN LINT, SANDRA/AFP-3355-2022; UZÉ, GILLES/O-6383-2019	TAVERNIER, J (CORRESPONDING AUTHOR), UNIV GHENT, CTR MED BIOTECHNOL, VIB, GHENT, BELGIUM.; TAVERNIER, J (CORRESPONDING AUTHOR), UNIV GHENT, DEPT BIOMOL MED, GHENT, BELGIUM.; TAVERNIER, J (CORRESPONDING AUTHOR), CANC RES INST GHENT CRIG, GHENT, BELGIUM.; TAVERNIER, J (CORRESPONDING AUTHOR), ORIONIS BIOSCI, GHENT, BELGIUM.; TAVERNIER, J (CORRESPONDING AUTHOR), ORIONIS BIOSCI, BOSTON, MA 02451 USA.	BIOCHEMISTRY & MOLECULAR BIOLOGY; ONCOLOGY				MOLECULAR CANCER	5	A BISPECIFIC CLEC9A-PD-L1 TARGETED TYPE I INTERFERON PROFOUNDLY RESHAPES THE TUMOR MICROENVIRONMENT TOWARDS AN ANTITUMOR STATE
HENRY CM;CASTELLANOS CA;BUCK MD;GIAMPAZOLIAS E;FREDERICO B;CARDOSO A;ROGERS NC;SCHULZ O;LEE SN;CANTON J;FAULL P;SNIJDERS AP;MOHAPATRA B;BAND H;SOUSA CRE	HENRY, CONOR M.;CASTELLANOS, CARLOS A.;BUCK, MICHAEL D.;GIAMPAZOLIAS, EVANGELOS;FREDERICO, BRUNO;CARDOSO, ANA;ROGERS, NEIL C.;SCHULZ, OLIVER;LEE, SONIA;CANTON, JOHNATHAN;FAULL, PETER;SNIJDERS, AMBROSIUS P.;MOHAPATRA, BHOPAL;BAND, HAMID;SOUSA, CAETANO REIS E	AHRENS S, 2012, IMMUNITY, V36, P635, DOI 10.1016/J.IMMUNI.2012.03.008;BROWN GD, 2018, NAT REV IMMUNOL, V18, P374, DOI 10.1038/S41577-018-0004-8;CABEZA-CABRERIZO M, 2021, ANNU REV IMMUNOL, V39, P131, DOI 10.1146/ANNUREV-IMMUNOL-061020-053707;CANTON J, 2021, NAT IMMUNOL, V22, P140, DOI 10.1038/S41590-020-00824-X;CHILDS E, 2021, OPEN BIOL, V11, DOI 10.1098/RSOB.210194;CHIOU SH, 2011, EMBO REP, V12, …	CROSS-PRESENTATION OF DEAD CELL-ASSOCIATED ANTIGENS BY CONVENTIONAL DENDRITIC CELLS TYPE 1 (CDC1S) IS CRITICAL FOR CD8+ T CELLS RESPONSE AGAINST MANY TUMORS AND VIRAL INFECTIONS. IT IS FACILITATED BY DNGR-1 (CLEC9A), AN SYK-COUPLED CDC1 RECEPTOR THAT DETECTS DEAD CELL DEBRIS. HERE, WE REPORT THAT DNGR-1 ENGAGEMENT LEADS TO RAPID ACTIVATION OF CBL AND CBL-B E3 LIGASES TO CAUSE K63-LINKED UBIQUITIN…	113506				FRANCIS CRICK INST, IMMUNOBIOL LAB, 1 MIDLAND RD, LONDON NW1 1AT, ENGLAND.; FRANCIS CRICK INST, PROT ANAL & PROTE PLATFORM, 1 MIDLAND RD, LONDON NW1 1AT, ENGLAND.; UNIV NEBRASKA MED CTR, DEPT GENET CELL BIOL & ANAT, OMAHA, NE USA.; UNIV NEBRASKA MED CTR, EPPLEY INST RES CANC & ALLIED DIS, OMAHA, NE USA.; ROCHE PROD LTD, WELWYN GARDEN CITY AL7 1TW, HERTS, ENGLAND.; UNIV MANCHESTER, CANC RES UK MAN…	FRANCIS CRICK INSTITUTE; FRANCIS CRICK INSTITUTE; UNIVERSITY OF NEBRASKA SYSTEM; UNIVERSITY OF NEBRASKA MEDICAL CENTER; UNIVERSITY OF NEBRASKA SYSTEM; UNIVERSITY OF NEBRASKA MEDICAL CENTER; ROCHE HOLDING; ROCHE HOLDING UNITED KINGDOM; UNIVERSITY OF MANCHESTER; CANCER RESEARCH UK; UNIVERSITY OF CALGARY; NORTHWESTERN UNIVERSITY		2026-01-31		10.1016/j.celrep.2023.113506	ARTICLE	NOV 2023			CAETANO@CRICK.AC.UK			BRF; FLOW CYTOMETRY CRICK STPS; CANCER RESEARCH UK [FC001136]; UK MEDICAL RESEARCH COUNCIL [FC001136]; WELLCOME TRUST [FC001136]; ERC ADVANCED INVESTIGATOR GRANT [ADG 268670]; WELLCOME INVESTIGATOR AWARDS [106973/Z/15/Z, 223136/Z/21/Z]; MARIE SKLODOWSKA-CURIE INDIVIDUAL FELLOWSHIPS UNDER HORIZON 2020 [792770, 837951]; MARIE CURIE ACTIONS (MSCA) [837951, 792770] FUNDING SOURCE: MARIE CURIE ACTIONS…	WE THANK MEMBERS OF THE IMMUNOBIOLOGY LABORATORY FOR HELPFUL DISCUSSION AND SUGGESTIONS. WE THANK THE PROTEOMICS (SPECIAL THANKS TO MARK SKEHEL) , BRF, AND FLOW CYTOMETRY CRICK STPS FOR THEIR SUPPORT THROUGHOUT THIS PROJECT. THIS WORK WAS SUPPORTED BY THE FRANCIS CRICK INSTITUTE, WHICH RECEIVES CORE FUNDING FROM CANCER RESEARCH UK (FC001136) , THE UK MEDICAL RESEARCH COUNCIL (FC001136) , AND THE …	FZ4Q2	C-CBL; TYROSINE KINASE; F-ACTIN; DYING CELLS; T-CELLS; RECEPTOR; ACTIVATION; DNGR-1; CD8(+); INFECTION	12	CELL REP	CELL REPORTS	ENGLISH	67	GREEN SUBMITTED, GOLD	ROGERS, NEIL/0000-0001-8977-7585; MATOS CARDOSO, ANA/0000-0002-4610-4337; CASTELLANOS, CARLOS/0000-0003-3615-2009; GIAMPAZOLIAS, EVANGELOS/0000-0001-8013-3310;	50 HAMPSHIRE ST, FLOOR 5, CAMBRIDGE, MA 02139 USA	DEC 26	24	CAMBRIDGE	38019655		J	CELL PRESS	2023	; CANTON, JOHNATHAN/ABD-1233-2020; REIS E SOUSA, CAETANO/O-1657-2014; HENRY, CONOR/L-8935-2017	SOUSA, CRE (CORRESPONDING AUTHOR), FRANCIS CRICK INST, IMMUNOBIOL LAB, 1 MIDLAND RD, LONDON NW1 1AT, ENGLAND.	CELL BIOLOGY			2211-1247	CELL REPORTS	10	SYK UBIQUITINATION BY CBL E3 LIGASES RESTRAINS CROSS-PRESENTATION OF DEAD CELL-ASSOCIATED ANTIGENS BY TYPE 1 DENDRITIC CELLS
GRABOWSKA J;LÉOPOLD V;OLESEK K;TWILHAAR MKN;AFFANDI AJ;BROUWER MC;JONGERIUS I;VERSCHOOR A;VAN KOOTEN C;VAN KOOYK Y;STORM G;VAN 'T VEER C;DEN HAAN JMM	GRABOWSKA, JOANNA;LEOPOLD, VALENTINE;OLESEK, KATARZYNA;NIJEN TWILHAAR, MAARTEN K.;AFFANDI, ALSYA J.;BROUWER, MIEKE C.;JONGERIUS, ILSE;VERSCHOOR, ADMAR;VAN KOOTEN, CEES;VAN KOOYK, YVETTE;STORM, GERT;VAN 'T VEER, CORNELIS;DEN HAAN, JOKE M. M.	AHRENS S, 2012, IMMUNITY, V36, P635, DOI 10.1016/J.IMMUNI.2012.03.008;ANTONIAK S, 2021, PLATELETS, V32, P325, DOI 10.1080/09537104.2021.1887842;APPAY V, 2001, TRENDS IMMUNOL, V22, P83, DOI 10.1016/S1471-4906(00)01812-3;ARBESU I, 2016, J THROMB HAEMOST, V14, P2241, DOI 10.1111/JTH.13495;BACKER R, 2010, P NATL ACAD SCI USA, V107, P216, DOI 10.1073/PNAS.0909541107;BEARER EL, 2002, INT REV CYTOL, V21…	HISTORICALLY PLATELETS ARE MOSTLY KNOWN FOR THEIR CRUCIAL CONTRIBUTION TO HEMOSTASIS, BUT THERE IS GROWING UNDERSTANDING OF THEIR ROLE IN INFLAMMATION AND IMMUNITY. THE IMMUNOMODULATORY ROLE OF PLATELETS ENTAILS INTERACTION WITH PATHOGENS, BUT ALSO WITH IMMUNE CELLS INCLUDING MACROPHAGES AND DENDRITIC CELLS (DCS), TO ACTIVATE ADAPTIVE IMMUNE RESPONSES. IN OUR PREVIOUS WORK, WE HAVE DEMONSTRATED T…	1290272				VRIJE UNIV AMSTERDAM, DEPT MOL CELL BIOL & IMMUNOL, AMSTERDAM UMC LOCAT, AMSTERDAM, NETHERLANDS.; CANC CTR AMSTERDAM, CANC BIOL & IMMUNOL PROGRAM, AMSTERDAM, NETHERLANDS.; AMSTERDAM INST INFECT & IMMUN, CANC IMMUNOL PROGRAM, AMSTERDAM, NETHERLANDS.; UNIV AMSTERDAM, AMSTERDAM UMC, CTR EXPT & MOL MED, AMSTERDAM, NETHERLANDS.; PARIS UNIV, LARIBOISIERE HOSP, DEPT ANESTHESIOL & CRIT CARE, PARIS, FRANC…	VRIJE UNIVERSITEIT AMSTERDAM; UNIVERSITY OF AMSTERDAM; VRIJE UNIVERSITEIT AMSTERDAM; UNIVERSITY OF AMSTERDAM; ASSISTANCE PUBLIQUE HOPITAUX PARIS (APHP); UNIVERSITE PARIS CITE; HOPITAL UNIVERSITAIRE LARIBOISIERE-FERNAND-WIDAL - APHP; HOPITAL UNIVERSITAIRE AMBROISE-PARE -APHP; UNIVERSITE PARIS CITE; INSTITUT NATIONAL DE LA SANTE ET DE LA RECHERCHE MEDICALE (INSERM); UNIVERSITY OF AMSTERDAM; UNIVERS…		2026-01-31	PLATELETS; LIPOSOMES; VACCINATION; CD169 MACROPHAGE; CDC1; T CELLS; GANGLIOSIDE GM3	10.3389/fimmu.2023.1290272	ARTICLE				J.DENHAAN@AMSTERDAMUMC.NL			AMSTERDAM INSTITUTE FOR INFECTION AND IMMUNITY [C'TV]; DUTCH CANCER SOCIETY [VU2016-10449, NWO ZONMW TOP 91218024]; PHOSPHOLIPID RESEARCH CENTER [JDH-2020-082/1-1]	WE WOULD LIKE TO THANK THE NIH TETRAMER FACILITY (NIH TETRAMER FACILITY, EMORY UNIVERSITY, ATLANTA, GA, USA) FOR PROVIDING THE TETRAMERS USED IN THE IN VIVO EXPERIMENTS. WE THANK THE STAFF OF AMSTERDAM UMC ANIMAL FACILITY (LOCATION VUMC) FOR ANIMAL CARE, ESPECIALLY R. VAN DER LAAN. WE ACKNOWLEDGE THE MICROSCOPY AND CYTOMETRY CORE FACILITY (MCCF) AT THE AMSTERDAM UMC - LOCATION VUMC FOR PROVIDING …	Z6UC5	CD8-ALPHA(+) DENDRITIC CELLS; PRESENT ANTIGEN; CD40 LIGAND; DC-SIGN; RECEPTOR; BACTERIA; ACTIVATION; INDUCTION; DNGR-1; MATURE		FRONT IMMUNOL	FRONT. IMMUNOL.	ENGLISH	82	GREEN SUBMITTED, GOLD	DEN HAAN, JOKE/0000-0002-4421-6917; OLESEK, KATARZYNA/0000-0002-8929-1355; LÉOPOLD, VALENTINE/0000-0002-2131-5760; AFFANDI, ALSYA/0000-0003-0859-2322;	AVENUE DU TRIBUNAL FEDERAL 34, LAUSANNE, CH-1015, SWITZERLAND	NOV 20	16	LAUSANNE	38054006		J	FRONTIERS MEDIA SA	2023	DEN HAAN, JOKE/A-4281-2010; STORM, GERRIT/O-8696-2016; VAN KOOTEN, CEES/E-5694-2018	DEN HAAN, JMM (CORRESPONDING AUTHOR), VRIJE UNIV AMSTERDAM, DEPT MOL CELL BIOL & IMMUNOL, AMSTERDAM UMC LOCAT, AMSTERDAM, NETHERLANDS.; DEN HAAN, JMM (CORRESPONDING AUTHOR), CANC CTR AMSTERDAM, CANC BIOL & IMMUNOL PROGRAM, AMSTERDAM, NETHERLANDS.; DEN HAAN, JMM (CORRESPONDING AUTHOR), AMSTERDAM INST INFECT & IMMUN, CANC IMMUNOL PROGRAM, AMSTERDAM, NETHERLANDS.	IMMUNOLOGY			1664-3224	FRONTIERS IN IMMUNOLOGY	7	PLATELETS INTERACT WITH CD169+ MACROPHAGES AND CDC1 AND ENHANCE LIPOSOME-INDUCED CD8+ T CELL RESPONSES
YANG Z;LUO JH;ZHANG MM;ZHAN MX;BAI YJ;YANG Y;WANG W;LU LG	YANG, ZE;LUO, JIHANG;ZHANG, MENGMEI;ZHAN, MEIXIAO;BAI, YUJU;YANG, YI;WANG, WEI;LU, LIGONG	AN HW, 2021, MOL CARCINOGEN, V60, P597, DOI 10.1002/MC.23326;ANONYMOUS, 2019, ELECTRONIC JOURNAL OF COMPREHENSIVE TUMOR THERAPY, V5, P100, DOI 10.12151/JMCM.2019.03-16, DOI 10.12151/JMCM.2019.03-16;BUSCH SE, 2016, J IMMUNOL, V197, P4493, DOI 10.4049/JIMMUNOL.1600576;CHEN BB, 2018, METHODS MOL BIOL, V1711, P243, DOI 10.1007/978-1-4939-7493-1_12;CHEN XM, 2022, CANCER COMMUN, V42, P587, DOI 10.1002/…	NON-SMALL CELL LUNG CANCER (NSCLC), AS THE MAIN TYPE OF LUNG CANCER, HAS A LONG HISTORY OF HIGH INCIDENCE AND MORTALITY. DESPITE THE CONTINUOUS UPDATES TO THE AMERICAN JOINT COMMITTEE ON CANCER (AJCC) STAGING SYSTEM, WHICH ADAPT TO EVOLVING TREATMENT MODALITIES AND DIAGNOSTIC ADVANCEMENTS, IT IS EVIDENT THAT PATIENTS AT THE SAME STAGE EXHIBIT VARYING PROGNOSES. THE HETEROGENEITY OF TUMORS UNDERSC…	E21505				JINAN UNIV, ZHUHAI PEOPLES HOSP, GUANGDONG PROV KEY LAB TUMOR INTERVENT DIAG & TREA, ZHUHAI HOSP,ZHUHAI HOSP AFFILIATED, ZHUHAI, GUANGDONG, PEOPLES R CHINA.; ZUNYI MED UNIV, AFFILIATED HOSP, ZUN YI, GUI ZHOU, PEOPLES R CHINA.; ZUNYI MED & PHARMACEUT COLL, ZUN YI, GUI ZHOU, PEOPLES R CHINA.; ZUNYI MED UNIV, AFFILIATED HOSP 2, ZUN YI, GUI ZHOU, PEOPLES R CHINA.; JINAN UNIV, ZHUHAI PEOPLES HOSP, DEP…	JINAN UNIVERSITY; ZUNYI MEDICAL UNIVERSITY; ZUNYI MEDICAL UNIVERSITY; JINAN UNIVERSITY		2026-01-31	TMSB4X; NSCLC; IMMUNE MICROENVIRONMENT; DENDRITIC CELL; SURVIVAL PROGNOSIS	10.1016/j.heliyon.2023.e21505	ARTICLE	NOV 2023		2405-8440	INTENSIVECARE@FOXMAIL.COM; LU_LIGONG@163.COM			JOINT ZUNYI CITY SCIENCE AND TECHNOLOGY PLAN PROJECT [F-925]; ZUNYI MEDICAL UNIVERSITY 2019 SPECIAL PROJECT FOR INNOVATION OF ACADEMIC SEEDLING MEDIUM; MASTER START-UP FUND OF ZUNYI MEDICAL UNIVERSITY [HX-2021-02]; LIANYUNGANG HUILAN CHARITY FOUNDATION [2019-004]; [65]	THIS STUDY WAS SUPPORTED BY JOINT ZUNYI CITY SCIENCE AND TECHNOLOGY PLAN PROJECT (GRANT NO. ZUNYI CITY KEHE HZ ZI (2020) NO. 65) ; ZUNYI MEDICAL UNIVERSITY 2019 SPECIAL PROJECT FOR INNOVATION OF ACADEMIC SEEDLING MEDIUM (GRANT NO.: QIANKE PLATFORM TALENT [2019-004] ) ; MASTER START-UP FUND OF ZUNYI MEDICAL UNIVERSITY (GRANT NO. F-925) AND LIANYUNGANG HUILAN CHARITY FOUNDATION (GRANT NO. HX-2021-0…	Z3HP2	DNGR-1	11	HELIYON	HELIYON	ENGLISH	38	GREEN SUBMITTED, GOLD	LU, LIGONG/0000-0003-1405-0052; YANG, YI/0000-0003-1161-3526; WANG, WEI/0000-0001-7005-7748;	50 HAMPSHIRE ST, FLOOR 5, CAMBRIDGE, MA 02139 USA	NOV	12	CAMBRIDGE	38027718		J	CELL PRESS	2023	; WANG, WEI/JQJ-2239-2023; MEIXIAO, ZHAN/AAT-6120-2021; ZHANG, MENGMEI/LXV-9885-2024	LU, LG (CORRESPONDING AUTHOR), JINAN UNIV, ZHUHAI PEOPLES HOSP, GUANGDONG PROV KEY LAB TUMOR INTERVENT DIAG & TREA, ZHUHAI HOSP,ZHUHAI HOSP AFFILIATED, ZHUHAI, GUANGDONG, PEOPLES R CHINA.; WANG, W (CORRESPONDING AUTHOR), JINAN UNIV, ZHUHAI PEOPLES HOSP, DEPT PULM & CRIT CARE MED, ZHUHAI HOSP, ZHUHAI, GUANGDONG, PEOPLES R CHINA.	SCIENCE & TECHNOLOGY - OTHER TOPICS				HELIYON	6	TMSB4X: A NOVEL PROGNOSTIC MARKER FOR NON-SMALL CELL LUNG CANCER
NOE P;WANG JH;CHUNG K;CHENG ZY;FIELD JJ;SHEN XM;CORTESIO CL;PASTUSKOVAS CV;PHEE H;TARBELL KV;EGEN JG;CASBON AJ	NOE, PAUL;WANG, JOY H.;CHUNG, KYU;CHENG, ZHIYONG;FIELD, JESSICA J.;SHEN, XIAOMENG;CORTESIO, CHRISTA L.;PASTUSKOVAS, CINTHIA V.;PHEE, HYEWON;TARBELL, KRISTIN V.;EGEN, JACKSON G.;CASBON, AMY-JO	APPLETON E, 2021, FRONT IMMUNOL, V12, DOI 10.3389/FIMMU.2021.754436;AUDSLEY KM, 2021, FRONT IMMUNOL, V12, DOI 10.3389/FIMMU.2021.735133;BALD T, 2014, CANCER DISCOV, V4, P674, DOI 10.1158/2159-8290.CD-13-0458;BAZHIN AV, 2018, FRONT IMMUNOL, V9, DOI 10.3389/FIMMU.2018.02129;BRETON G, 2016, J EXP MED, V213, P2861, DOI 10.1084/JEM.20161135;CAMINSCHI I, 2008, BLOOD, V112, P3264, DOI 10.1182/BLOOD-2008…	CONVENTIONAL TYPE 1 DENDRITIC CELLS (CDC1S) ARE SUPERIOR IN ANTIGEN CROSS-PRESENTATION AND PRIMING CD8+ T CELL ANTI-TUMOR IMMUNITY AND THUS, ARE A TARGET OF HIGH INTEREST FOR CANCER IMMUNOTHERAPY. TYPE I INTERFERON (IFN) IS A POTENT INDUCER OF ANTIGEN CROSS-PRESENTATION, BUT, UNFORTUNATELY, SHOWS ONLY MODEST RESULTS IN THE CLINIC GIVEN THE SHORT HALF-LIFE AND HIGH TOXICITY OF CURRENT TYPE I IFN T…	1272055				AMGEN RES, ONCOL RES, SOUTH SAN FRANCISCO, CA 94080 USA.; AMGEN RES, PHARMACOKINET & DRUG METAB, SOUTH SAN FRANCISCO, CA USA.; AMGEN RES, THERAPEUT DISCOVERY, SOUTH SAN FRANCISCO, CA USA.;			2026-01-31	IMMUNOGENICITY; INTERFERON; IMMUNOTHERAPY; DENDRITIC CELLS; CONVENTIONAL TYPE I DCS; ANTIBODY IFN FUSION; PHARMACOKINETICS	10.3389/fimmu.2023.1272055	ARTICLE				AMYJO.CASBON@GMAIL.COM			THE AUTHOR(S) DECLARE THAT NO FINANCIAL SUPPORT WAS RECEIVED FOR THE RESEARCH, AUTHORSHIP, AND/OR PUBLICATION OF THIS ARTICLE.	WE THANK MEMBERS OF THE BIOLOGICS AND ANTIBODY GENERATION TEAMS FOR THE GENERATION OF IMPORTANT TOOL REAGENTS, ESPECIALLY CHRISTY TINBERG AND BENJAMIN ALBA.R THE AUTHOR(S) DECLARE THAT NO FINANCIAL SUPPORT WAS RECEIVED FOR THE RESEARCH, AUTHORSHIP, AND/OR PUBLICATION OF THIS ARTICLE.	W9WJ5	DENDRITIC CELLS; TUMOR MICROENVIRONMENT; CLEC9A; IMMUNOGENICITY; ACTIVATION; REGRESSION; RESPONSES; BLOCKADE; MELANOMA; IMMUNITY		FRONT IMMUNOL	FRONT. IMMUNOL.	ENGLISH	52	GREEN SUBMITTED, GOLD	PHEE, HYEWON/0000-0002-1942-0414	AVENUE DU TRIBUNAL FEDERAL 34, LAUSANNE, CH-1015, SWITZERLAND	OCT 24	16	LAUSANNE	37942313		J	FRONTIERS MEDIA SA	2023	FIELD, JESSICA/I-6711-2012; CHENG, ZHIYONG/NNG-7021-2025; NOE, PIERRE/B-5629-2013	CASBON, AJ (CORRESPONDING AUTHOR), AMGEN RES, ONCOL RES, SOUTH SAN FRANCISCO, CA 94080 USA.	IMMUNOLOGY			1664-3224	FRONTIERS IN IMMUNOLOGY	2	THERAPEUTICALLY TARGETING TYPE I INTERFERON DIRECTLY TO XCR1+DENDRITIC CELLS REVEALS THE ROLE OF CDC1S IN ANTI-DRUG ANTIBODIES
LÁZARO-GORINES R;PÉREZ P;HERAS-MURILLO I;ADÁN-BARRIENTOS I;ALBERICIO G;ASTORGANO D;FLORES S;LUCZKOWIAK J;LABIOD N;HARWOOD SL;SEGURA-TUDELA A;RUBIO-PÉREZ L;NUGRAHA Y;SHANG XR;LI YX;ALFONSO C;ADIPIETRO KA;ABEYAWARDHANE DL;NAVARRO R;COMPTE M;YU WB;MACKERELL AD JR;SANZ L;WEBER DJ;BLANCO FJ;ESTEBAN M;POZHARSKI E;GODOY-RUIZ R;MUÑOZ IG;DELGADO R;SANCHO D;GARCIA-ARRIAZA J;ALVAREZ-VALLINA L	LAZARO-GORINES, RODRIGO;PEREZ, PATRICIA;HERAS-MURILLO, IGNACIO;ADAN-BARRIENTOS, IRENE;ALBERICIO, GUILLERMO;ASTORGANO, DAVID;FLORES, SARA;LUCZKOWIAK, JOANNA;LABIOD, NURIA;HARWOOD, SEANDEAN L.;SEGURA-TUDELA, ALEJANDRO;RUBIO-PEREZ, LAURA;NUGRAHA, YUDHI;SHANG, XIAORAN;LI, YUXING;ALFONSO, CARLOS;ADIPIETRO, KAYLIN A.;ABEYAWARDHANE, DINENDRA L.;NAVARRO, ROCIO;COMPTE, MARTA;YU, WENBO;MACKERELL, ALEXANDER…	ADAMS PD, 2010, ACTA CRYSTALLOGR D, V66, P213, DOI 10.1107/S0907444909052925;AFONINE PV, 2018, ACTA CRYSTALLOGR D, V74, P531, DOI 10.1101/249607, 10.1107/S2059798318006551;BADEN LR, 2021, NEW ENGL J MED, V384, P403, DOI 10.1056/NEJMOA2035389;BARNES CO, 2020, NATURE, V588, P682, DOI 10.1038/S41586-020-2852-1;BEAUDOIN-BUSSIÈRES G, 2022, CELL REP, V38, DOI 10.1016/J.CELREP.2022.110368;BLANCO-TORIBIO…	ADMINISTRATION OF NEUTRALIZING ANTIBODIES (NABS) HAS PROVED TO BE EFFECTIVE BY PROVIDING IMMEDIATE PROTECTION AGAINST SARS-COV-2. HOWEVER, DUAL STRATEGIES COMBINING VIRUS NEUTRALIZATION AND IMMUNE RESPONSE STIMULATION TO ENHANCE SPECIFIC CYTOTOXIC T CELL RESPONSES, SUCH AS DENDRITIC CELL (DC) CROSS-PRIMING, REPRESENT A PROMISING FIELD BUT HAVE NOT YET BEEN EXPLORED. HERE, A BROADLY NAB, TNT, ARE …					HOSP UNIV 12 OCTUBRE, CANC IMMUNOTHERAPY UNIT UNICA, MADRID 28041, SPAIN.; INST INVEST SANIT 12 OCTUBRE IMAS 12, IMMUNO ONCOL & IMMUNOTHERAPY GRP, MADRID 28041, SPAIN.; CTR NACL INVEST ONCOL CNIO, H12O CNIO CANC IMMUNOTHERAPY CLIN RES UNIT, MADRID 28029, SPAIN.; CSIC, CTR NACL BIOTECNOL CNB, DEPT MOL & CELLULAR BIOL, MADRID 28049, SPAIN.; CIBERINFEC, CTR INVEST BIOMED RED ENFERMEDADES INFECCIOSAS…	HOSPITAL UNIVERSITARIO 12 DE OCTUBRE; CONSEJO SUPERIOR DE INVESTIGACIONES CIENTIFICAS (CSIC); CSIC - CENTRO NACIONAL DE BIOTECNOLOGIA (CNB); CENTRO NACIONAL DE INVESTIGACIONES CARDIOVASCULARES (CNIC); AARHUS UNIVERSITY; UNIVERSIDAD FRANCISCO DE VITORIA; UNIVERSITY SYSTEM OF MARYLAND; UNIVERSITIES AT SHADY GROVE; UNIVERSITY OF MARYLAND BALTIMORE; UNIVERSITY SYSTEM OF MARYLAND; UNIVERSITY OF MARYLA…		2026-01-31	BISPECIFIC TRIMERBODY; CROSS-PRIMING; CTL RESPONSES; DENDRITIC CELLS; NEUTRALIZING ANTIBODY; SARS-COV-2	10.1002/advs.202304818	ARTICLE	OCT 2023		2198-3844	LAV.IMAS12@H12O.ES			EUROPEAN UNION [653316, 725091, 71367]; BBVA FOUNDATION; MCIN/AEI [PID2020-117323RB-I00, PDC2021-121711-I00, PID2019-108157RB, PID2020114481RB-I00, PID2019-104544GB-I00, 2023AEP105, PID2020-113225GB-I00]; EUROPEAN REGIONAL DEVELOPMENT FUND (ERDF); CARLOS III HEALTH INSTITUTE (ISCIII) [DTS20/00089]; ERDF; SPANISH ASSOCIATION AGAINST CANCER [AECC 19084]; CRIS CANCER FOUNDATION [FCRISIFI-2018, FCRIS…	SARS-COV-2 B.1.351 AND B.1.167.2 VIRUSES USED IN THIS STUDY WERE OBTAINED THROUGH THE EUROPEAN VIRUS ARCHIVE GLOBAL (EVA-GLOBAL) PROJECT THAT HAS RECEIVED FUNDING FROM THE EUROPEAN UNION'S HORIZON 2020 RESEARCH AND INNOVATION PROGRAMME UNDER GRANT AGREEMENT NO 653316. SARS-COV-2 B.1 (MAD6 ISOLATE) WAS KINDLY PROVIDED BY JOSE M. HONRUBIA AND LUIS ENJUANES (CNB-CSIC, MADRID, SPAIN). THE AUTHORS THA…	CB4I8	CRYO-EM; CLASS-I; ANTIGEN; GENERATION; VARIANTS; EFFICACY; RECEPTOR; VACCINE; CANCER; MODEL	34	ADV SCI	ADV. SCI.	ENGLISH	80	GREEN SUBMITTED, GOLD	SANZ, LAURA/0000-0002-3119-3218; LUCZKOWIAK, JOANNA/0000-0001-6950-9372; MUNOZ, INES/0000-0001-6732-4059; HERAS-MURILLO, IGNACIO/0000-0002-8797-8786; BLANCO, FRANCISCO/0000-0003-2545-4319; COMPTE GRAU, MARTA/0000-0002-7138-9266; PÉREZ RAMÍREZ, PATRICIA/0000-0001-8983-6784; NUGRAHA, YUDHI/0000-0003-1186-4093; HARWOOD, SEANDEAN LYKKE/0000-0003-4654-8832; ASTORGANO, DAVID/0000-0002-2969-1840; RUBIO-…	111 RIVER ST, HOBOKEN 07030-5774, NJ USA	DEC	17	HOBOKEN	37863812		J	WILEY	2023	SANZ, LAURA/F-8542-2010; LUCZKOWIAK, JOANNA/H-3912-2014; MUNOZ, INES/I-3327-2013; BLANCO, FRANCISCO/D-4401-2009; NUGRAHA, YUDHI/ABA-1726-2021; ALFONSO, CARLOS/K-1316-2014; ALVAREZ-VALLINA, LUIS/ABD-2431-2020; WEBER, DAVID/ABY-1182-2022; SHANG, XIAORAN/ABB-1593-2020; RAMÍREZ, PATRICIA/AAM-9080-2021; GRAU, MARTA/H-5873-2012; SANCHO, DAVID/D-3433-2009; GODOY-RUIZ, RAQUEL/GOH-1617-2022; GARCIA-ARRIAZ…	ALVAREZ-VALLINA, L (CORRESPONDING AUTHOR), HOSP UNIV 12 OCTUBRE, CANC IMMUNOTHERAPY UNIT UNICA, MADRID 28041, SPAIN.; ALVAREZ-VALLINA, L (CORRESPONDING AUTHOR), INST INVEST SANIT 12 OCTUBRE IMAS 12, IMMUNO ONCOL & IMMUNOTHERAPY GRP, MADRID 28041, SPAIN.; ALVAREZ-VALLINA, L (CORRESPONDING AUTHOR), CTR NACL INVEST ONCOL CNIO, H12O CNIO CANC IMMUNOTHERAPY CLIN RES UNIT, MADRID 28029, SPAIN.; ALVAREZ…	CHEMISTRY; SCIENCE & TECHNOLOGY - OTHER TOPICS; MATERIALS SCIENCE				ADVANCED SCIENCE	1	DENDRITIC CELL-MEDIATED CROSS-PRIMING BY A BISPECIFIC NEUTRALIZING ANTIBODY BOOSTS CYTOTOXIC T CELL RESPONSES AND PROTECTS MICE AGAINST SARS-COV-2
ROBINSON MH;VILLA NY;JAYE DL;NOOKA AK;DUFFY A;MCCACHREN SS;MANALO J;SWITCHENKO JM;BARNES S;POTDAR S;AZEEM MI;HORVAT AA;PARIHAR VC;GONG JJ;LIANG Y;SMITH GH;GUPTA VA;BOISE LH;KAUFMAN JL;HOFMEISTER CC;JOSEPH NS;LONIAL S;DHODAPKAR KM;DHODAPKAR MV	ROBINSON, M. HOPE;VILLA, NANCY Y.;JAYE, DAVID L.;NOOKA, AJAY K.;DUFFY, ALYSSA;MCCACHREN, SAMUEL S.;MANALO, JULIA;SWITCHENKO, JEFFREY M.;BARNES, SIERRA;POTDAR, SAYALEE;AZEEM, MARYAM I.;HORVAT, AVA A.;PARIHAR, VAUNITA C.;GONG, JINGJING;LIANG, YAN;SMITH, GEOFFREY H.;GUPTA, VIKAS A.;BOISE, LAWRENCE H.;KAUFMAN, JONATHAN L.;HOFMEISTER, CRAIG C.;JOSEPH, NISHA S.;LONIAL, SAGAR;DHODAPKAR, KAVITA M.;DHODAP…	AKHMETZYANOVA I, 2020, LEUKEMIA, V34, P245, DOI 10.1038/S41375-019-0519-4;ALRASHEED N, 2020, CLIN CANCER RES, V26, P3443, DOI 10.1158/1078-0432.CCR-19-1714;ANANDAPPA AJ, 2020, CANCER DISCOV, V10, P185, DOI 10.1158/2159-8290.CD-19-0790;AZEEM MI, 2022, BLOOD CANCER DISCOV, V13, P106;BAILUR JK, 2019, JCI INSIGHT, V4, DOI 10.1172/JCI.INSIGHT.127807;BAR N, 2020, JCI INSIGHT, V5, DOI 10.1172/JCI.INSIGH…	ENTRY OF ANTIGEN-SPECIFIC T CELLS INTO HUMAN TUMORS IS CRITICAL FOR IMMUNOTHERAPY, BUT THE UNDERLYING MECHANISMS ARE POORLY UNDERSTOOD. HERE, WE COMBINED HIGH-DIMENSIONAL SPATIAL ANALYSES WITH IN VITRO AND IN VIVO MODELING TO STUDY THE MECHANISMS UNDERLYING IMMUNE INFILTRATION IN HUMAN MULTIPLE MYELOMA (MM) AND ITS PRECURSOR MONOCLONAL GAMMOPATHY OF UNDETERMINED SIGNIFICANCE (MGUS). CLUSTERED TUM…	E167629				EMORY UNIV, DEPT HEMATOL MED ONCOL, ATLANTA, GA USA.; EMORY UNIV, DEPT PATHOL & LAB MED, ATLANTA, GA USA.; EMORY UNIV, WINSHIP CANC INST, ATLANTA, GA USA.; EMORY UNIV, AFLAC CANC & BLOOD DISORDERS CTR, DEPT PEDIAT HEMATOL ONCOL, CHILDRENS HEALTHCARE ATLANTA, ATLANTA, GA USA.; NANOSTRING INC, PATHOL DEPT, SEATTLE, WA USA.; 1365 CLIFTON RD, BLDG B, SUITE 5100, ATLANTA, NE 30322 USA.;	EMORY UNIVERSITY; EMORY UNIVERSITY; EMORY UNIVERSITY; EMORY UNIVERSITY; CHILDREN'S HEALTHCARE OF ATLANTA (CHOA); NANOSTRING TECHNOLOGIES		2026-01-31		10.1172/JCI167629	ARTICLE			1558-8238	KAVITA.DHODAPKAR@EMORY.EDU; MADHAV.V.DHODAPKAR@EMORY.EDU			NIH [AR077926]; SPECIALIZED CENTER FOR RESEARCH (SCOR) AWARD FROM THE LEUKEMIA AND LYMPHOMA SOCIETY; PAULA AND RODGER RINEY FOUNDATION; CANCER TISSUE AND PATHOLOGY, IMMUNE MONITORING, INTEGRATED CELLULAR IMAGING, AND BIOSTATISTICS SHARED RESOURCES OF THE WINSHIP CANCER INSTITUTE OF EMORY UNIVERSITY; WINSHIP CANCER INSTITUTE OF EMORY UNIVERSITY; NATIONAL CANCER INSTITUTE, NIH [CA238471]; [P30CA138…	THIS WORK WAS SUPPORTED IN PART BY FUNDS FROM THE NIH (R35CA197603, TO MVD). KMD IS SUPPORTED IN PART BY FUNDS FROM THE NIH (CA238471 AND AR077926). MVD, KMD, AND LHB ARE ALSO SUPPORTED IN PART BY FUNDS FROM A SPECIALIZED CENTER FOR RESEARCH (SCOR) AWARD FROM THE LEUKEMIA AND LYMPHOMA SOCIETY AND FROM THE PAULA AND RODGER RINEY FOUNDATION. THE AUTHORS ALSO ACKNOWLEDGE SUPPORT FROM THE CANCER TISS…	P6TP1	DENDRITIC CELLS; TUMOR MICROENVIRONMENT; BONE-MARROW; IMMUNITY; GROWTH	15	J CLIN INVEST	J. CLIN. INVEST.	ENGLISH	37	GREEN SUBMITTED, GOLD	ROBINSON, HOPE/0000-0002-4255-1308; DUFFY, ALYSSA/0000-0003-2848-8661; MCCACHREN, SAMUEL/0000-0002-3073-4924; JOSEPH, NISHA/0000-0003-4001-9622; JAYE, DAVID/0000-0001-7977-6909; NOOKA, AJAY/0000-0003-4165-6869; SWITCHENKO, JEFFREY/0000-0002-5563-9325; POTDAR, SAYALEE/0000-0001-5390-1222	2015 MANCHESTER RD, ANN ARBOR, MI 48104 USA	AUG 1	15	ANN ARBOR	37526080		J	AMER SOC CLINICAL INVESTIGATION INC	2023	HOFMEISTER, CRAIG/O-4988-2019; GONG, JING/LBH-0286-2024; BOISE, LAWRENCE/AAD-2314-2019; LONIAL, SAGAR/ADY-2437-2022; POTDAR, SAYALEE/I-5888-2018	DHODAPKAR, KM; DHODAPKAR, MV (CORRESPONDING AUTHOR), EMORY UNIV, WINSHIP CANC INST, ATLANTA, GA USA.; DHODAPKAR, KM; DHODAPKAR, MV (CORRESPONDING AUTHOR), 1365 CLIFTON RD, BLDG B, SUITE 5100, ATLANTA, NE 30322 USA.	RESEARCH & EXPERIMENTAL MEDICINE			0021-9738	JOURNAL OF CLINICAL INVESTIGATION	40	REGULATION OF ANTIGEN-SPECIFIC T CELL INFILTRATION AND SPATIAL ARCHITECTURE IN MULTIPLE MYELOMA AND PREMALIGNANCY
WERNER W;DETJEN K;BRUNEAU A;LURJE I;NESTEL N;JANN H;TACKE F;WIEDENMANN B;RODERBURG C;HAMMERICH L	WERNER, WIEBKE;DETJEN, KATHARINA;BRUNEAU, ALIX;LURJE, ISABELLA;NESTEL, NATALIE;JANN, HENNING;TACKE, FRANK;WIEDENMANN, BERTRAM;RODERBURG, CHRISTOPH;HAMMERICH, LINDA	BÖSCH F, 2019, ENDOCR-RELAT CANCER, V26, P293, DOI 10.1530/ERC-18-0494;BÖTTCHER JP, 2018, CELL, V172, P1022, DOI 10.1016/J.CELL.2018.01.004;BROZ ML, 2014, CANCER CELL, V26, P638, DOI 10.1016/J.CCELL.2014.09.007;BUSSE A, 2020, CANCERS, V12, DOI 10.3390/CANCERS12113448;CENTONZE G, 2021, J CLIN MED, V10, DOI 10.3390/JCM10081741;CIVES M, 2019, ENDOCR-RELAT CANCER, V26, P119, DOI 10.1530/ERC-18-0189;C…	CLINICAL MANAGEMENT OF GASTROENTEROPANCREATIC NEUROENDOCRINE NEOPLASMS REMAINS CHALLENGING. WE RECENTLY INTRODUCED THE FMS-LIKE TYROSINE KINASE 3 LIGAND (FLT3LG) AS A POSSIBLE BIOMARKER FOR A PROINFLAMMATORY TUMOR MICROENVIRONMENT. HERE, WE PUT A SPOTLIGHT ON THE QUANTITATIVE ASSESSMENT OF CLASSICAL DENDRITIC CELLS (CDC) AND T CELLS IN THE CONTEXT OF FLT3LG MRNA LEVELS IN A RETROSPECTIVE STUDY ON…	E220357				CHARITE UNIV MED BERLIN, DEPT HEPATOL & GASTROENTEROL, CAMPUS VIRCHOW KLINIKUM & CAMPUS CHARITE MITTE, BERLIN, GERMANY.; UNIV DUSSELDORF, UNIV HOSP DUSSELDORF, MED FAC HEINRICH HEINE, CLIN GASTROENTEROL HEPATOL & INFECT DIS, DUSSELDORF, GERMANY.;	FREE UNIVERSITY OF BERLIN; HUMBOLDT UNIVERSITY OF BERLIN; CHARITE UNIVERSITATSMEDIZIN BERLIN; HEINRICH HEINE UNIVERSITY DUSSELDORF; HEINRICH HEINE UNIVERSITY DUSSELDORF HOSPITAL		2026-01-31	NEUROENDOCRINE NEOPLASM; NEUROENDOCRINE TUMOR; GEP-NEN; FLT3L; BIOMARKER; TUMOR IMMUNE MICROENVIRONMENT; CDC1; T CELLS; CTL; IMMUNOTHERAPY	10.1530/ERC-22-0357	ARTICLE			1479-6821	LINDA.HAMMERICH@CHARITE.DE			ELSE-KRONER-FRESENIUS STIFTUNG (RETHINKING -HEALTH' GRANT); GERMAN RESEARCH FOUNDATION [CRC/TR 296]	THIS STUDY WAS FUNDED BY THE ELSE-KRONER-FRESENIUS STIFTUNG (RETHINKING -HEALTH' GRANT TO WW) AND BY THE GERMAN RESEARCH FOUNDATION (CRC/TR 296; FT AND WW).	O2GR8		7	ENDOCR-RELAT CANCER	ENDOCR.-RELAT. CANCER	ENGLISH	32		LURJE, ISABELLA/0000-0002-4006-7707; HAMMERICH, LINDA/0000-0003-0557-3927; TACKE, FRANK/0000-0001-6206-0226; WIEDENMANN, BERTRAM/0000-0002-7890-2552; JANN, HENNING/0000-0003-4095-336X; BRUNEAU, ALIX/0000-0002-5740-2372	STARLING HOUSE, 1600 BRISTOL PARKWAY N, BRISTOL, ENGLAND	JUL 1	10	BRISTOL	37130269		J	BIOSCIENTIFICA LTD	2023	RODERBURG, CHRISTOPH/AHC-8101-2022; HAMMERICH, LINDA/HNP-0894-2023; TACKE, FRANK/ABF-2212-2020	HAMMERICH, L (CORRESPONDING AUTHOR), CHARITE UNIV MED BERLIN, DEPT HEPATOL & GASTROENTEROL, CAMPUS VIRCHOW KLINIKUM & CAMPUS CHARITE MITTE, BERLIN, GERMANY.	ONCOLOGY; ENDOCRINOLOGY & METABOLISM			1351-0088	ENDOCRINE-RELATED CANCER	4	INTRATUMORAL DENDRITIC CELLS AND T CELLS PREDICT SURVIVAL IN GASTROENTEROPANCREATIC NEUROENDOCRINE NEOPLASMS
OHARA RA;MURPHY KM	OHARA, RAY A.;MURPHY, KENNETH	ACKERMAN AL, 2003, P NATL ACAD SCI USA, V100, P12889, DOI 10.1073/PNAS.1735556100;ACKERMAN AL, 2006, IMMUNITY, V25, P607, DOI 10.1016/J.IMMUNI.2006.08.017;ALLOATTI A, 2017, J EXP MED, V214, P2231, DOI 10.1084/JEM.20170229;ANDERSON DA III, 2021, NAT REV IMMUNOL, V21, P101, DOI 10.1038/S41577-020-00413-X;BARBET G, 2021, NAT IMMUNOL, V22, P497, DOI 10.1038/S41590-021-00903-7;BARBOSA MDFS, 1996, NATU…	TYPE 1 CLASSICAL DENDRITIC CELLS (CDC1S) HAVE EMERGED AS THE MAJOR ANTIGEN-PRESENTING CELL PERFORMING CROSS-PRESENTATION (XP) IN VIVO, BUT THE ANTIGEN-PROCESSING PATHWAY IN THIS CELL REMAINS OBSCURE. TWO COMPETING MODELS FOR IN VIVO XP OF CELL-ASSOCIATED ANTIGENS BY CDC1 INCLUDE A VACUOLAR PATHWAY AND CYTOSOLIC PATHWAY. A VACUOLAR PATHWAY RELIES ON DIRECTING ANTIGENS CAPTURED IN VESICLES TOWARD A…	102350				WASHINGTON UNIV ST LOUIS, SCH MED, DEPT PATHOL & IMMUNOL, ST LOUIS, MO 63110 USA.;	WASHINGTON UNIVERSITY (WUSTL)		2026-01-31		10.1016/j.coi.2023.102350	REVIEW	JUN 2023		1879-0372	KMURPHY@WUSTL.EDU			NIH [R01AI150297, R01CA248919, R21AI164142, R01AI162643, R21AI163421]; NATIONAL CANCER INSTITUTE [R01CA248919] FUNDING SOURCE: NIH REPORTER; NATIONAL INSTITUTE OF ALLERGY AND INFECTIOUS DISEASES [R01AI162643, R01AI150297, R21AI163421, R21AI164142] FUNDING SOURCE: NIH REPORTER	THIS PUBLICATION IS SOLELY THE RESPONSIBILITY OF THE AUTHORS AND DOES NOT NECESSARILY REPRESENT THE OFFICIAL VIEW OF THE NATIONAL INSTITUTES OF HEALTH (NIH) . THIS WORK WAS SUPPORTED BY THE NIH (R01AI150297, R01CA248919, AND R21AI164142, R01AI162643, AND R21AI163421) TO K.M.M.	P2NA0	MHC CLASS-I; CHEDIAK-HIGASHI-SYNDROME; EXOGENOUS ANTIGENS; INDEPENDENT PATHWAY; CRYSTAL-STRUCTURE; BEACH-DOMAIN; TAP; CROSSPRESENTATION; IDENTIFICATION; COMPARTMENT		CURR OPIN IMMUNOL	CURR. OPIN. IMMUNOL.	ENGLISH	79	GREEN SUBMITTED	MURPHY, KENNETH M/0000-0002-3505-9630	84 THEOBALDS RD, LONDON WC1X 8RR, ENGLAND	AUG	7	LONDON	37276818		J	CURRENT BIOLOGY LTD	2023	MURPHY, KENNETH M/HGE-0838-2022	MURPHY, KM (CORRESPONDING AUTHOR), WASHINGTON UNIV ST LOUIS, SCH MED, DEPT PATHOL & IMMUNOL, ST LOUIS, MO 63110 USA.	IMMUNOLOGY			0952-7915	CURRENT OPINION IN IMMUNOLOGY	10	RECENT PROGRESS IN TYPE 1 CLASSICAL DENDRITIC CELL CROSS-PRESENTATION -CYTOSOLIC, VACUOLAR, OR BOTH?
JIRMO AC;GRYCHTOL R;GAEDCKE S;LIU B;DESTEFANO S;HAPPLE C;HALLE O;MONTEIRO JT;HABENER A;BREIHOLZ OD;DELUCA D;HANSEN G	JIRMO, ADAN CHARI;GRYCHTOL, RUTH;GAEDCKE, SVENJA;LIU, BIN;DESTEFANO, STEPHANIE;HAPPLE, CHRISTINE;HALLE, OLGA;MONTEIRO, JOAO T.;HABENER, ANIKA;BREIHOLZ, OLIVER D.;DELUCA, DAVID;HANSEN, GESINE	ALLAN RS, 2006, IMMUNITY, V25, P153, DOI 10.1016/J.IMMUNI.2006.04.017;ANONYMOUS, ABOUT US;ARDOUIN L, 2016, IMMUNITY, V45, P305, DOI 10.1016/J.IMMUNI.2016.07.019;BACHEM A, 2012, FRONT IMMUNOL, V3, DOI 10.3389/FIMMU.2012.00214;BECKER M, 2014, FRONT IMMUNOL, V5, DOI 10.3389/FIMMU.2014.00326;BEDOUI S, 2009, IMMUNOL CELL BIOL, V87, P255, DOI 10.1038/ICB.2008.105;BEDOUI S, 2009, NAT IMMUNOL, V10, P488,…	A SINGLE POPULATION OF INTERFERON-REGULATORY FACTOR 8 (IRF8)-DEPENDENT CONVENTIONAL DENDRITIC CELL (CDC TYPE1) IS CONSIDERED TO BE RESPONSIBLE FOR BOTH IMMUNOGENIC AND TOLEROGENIC RESPONSES DEPENDING ON THE SURROUNDING CYTOKINE MILIEU. HERE, WE CHALLENGE THIS CONCEPT OF AN OMNIPOTENT SINGLE IRF8-DEPENDENT CDC1 CLUSTER THROUGH ANALYSIS OF PULMONARY CDCS AT SINGLE CELL RESOLUTION. WE REPORT EXISTEN…	1127485				HANNOVER MED SCH, DEPT PEDIAT PNEUMOL ALLERGOL & NEONATOL, HANNOVER, GERMANY.; GERMAN CTR LUNG RES DZL, BIOMED RES ENDSTAGE & OBSTRUCT LUNG DIS BIOMED RES, HANNOVER, GERMANY.; HANNOVER MED SCH, DEUTSCH FORSCH GEMEINSCHAFT, EXCELLENCE CLUSTER RESOLVING INFECT SUSCEPTIBIL RE, HANNOVER, GERMANY.; HANNOVER MED SCH, RES CORE UNIT GENOM RCUG, HANNOVER, GERMANY.;	HANNOVER MEDICAL SCHOOL; HANNOVER MEDICAL SCHOOL; HANNOVER MEDICAL SCHOOL		2026-01-31	CONVENTIONAL DENDRITIC CELLS; SINGLE CELL RNA SEQUENCING; INFLAMMATION; TOLERANCE; ASTHMA	10.3389/fimmu.2023.1127485	ARTICLE				JIRMO.ADAN@MH-HANNOVER.DE; HANSEN.GESINE@MH-HANNOVER.DE					H1DJ3	CROSS-PRESENTATION; CUTTING EDGE; CTL IMMUNITY; T-CELLS; TOLERANCE; ANTIGEN; MOUSE; RESPONSES; SUBSETS; EXPRESSION		FRONT IMMUNOL	FRONT. IMMUNOL.	ENGLISH	64	GREEN SUBMITTED, GOLD	GAEDCKE, SVENJA/0000-0001-7336-7354; JIRMO, ADAN CHARI/0000-0002-4693-0081; LIU, BIN/0000-0003-4311-6698; HALLE, OLGA/0000-0003-3814-7844	AVENUE DU TRIBUNAL FEDERAL 34, LAUSANNE, CH-1015, SWITZERLAND	MAY 12	13	LAUSANNE	37251386		J	FRONTIERS MEDIA SA	2023	MONTEIRO, JOAO/G-7034-2018	JIRMO, AC; HANSEN, G (CORRESPONDING AUTHOR), HANNOVER MED SCH, DEPT PEDIAT PNEUMOL ALLERGOL & NEONATOL, HANNOVER, GERMANY.; JIRMO, AC; HANSEN, G (CORRESPONDING AUTHOR), GERMAN CTR LUNG RES DZL, BIOMED RES ENDSTAGE & OBSTRUCT LUNG DIS BIOMED RES, HANNOVER, GERMANY.; HANSEN, G (CORRESPONDING AUTHOR), HANNOVER MED SCH, DEUTSCH FORSCH GEMEINSCHAFT, EXCELLENCE CLUSTER RESOLVING INFECT SUSCEPTIBIL RE, …	IMMUNOLOGY			1664-3224	FRONTIERS IN IMMUNOLOGY	6	SINGLE CELL RNA SEQUENCING REVEALS DISTINCT CLUSTERS OF IRF8-EXPRESSING PULMONARY CONVENTIONAL DENDRITIC CELLS
MACRI C;JENIKA D;OUSLINIS C;MINTERN JD	MACRI, CHRISTOPHE;JENIKA, DEVI;OUSLINIS, CASSANDRA;MINTERN, JUSTINE D.	ANSELMI G, 2020, MOL IMMUNOL, V125, P151, DOI 10.1016/J.MOLIMM.2020.07.005;ASSELIN-PATUREL C, 2001, NAT IMMUNOL, V2, P1144, DOI 10.1038/NI736;BADILLO-GODINEZ O., FRONT IMMUNOL;BIRKHOLZ K, 2010, BLOOD, V116, P2277, DOI 10.1182/BLOOD-2010-02-268425;BÖTTCHER JP, 2018, CELL, V172, P1022, DOI 10.1016/J.CELL.2018.01.004;BONIFAZ L, 2002, J EXP MED, V196, P1627, DOI 10.1084/JEM.20021598;BONIFAZ LC, 2004,…	DENDRITIC CELLS (DCS) ARE A COMPLEX NETWORK OF SPECIALISED ANTIGEN-PRESENTING CELLS THAT ARE CRITICAL INITIATORS OF ADAPTIVE IMMUNITY. TARGETING ANTIGEN DIRECTLY TO DCS IN SITU IS A VACCINATION STRATEGY THAT SELECTIVELY DELIVERS ANTIGEN TO RECEPTORS EXPRESSED BY DC SUBTYPES. THIS APPROACH EXPLOITS SPECIFIC DC SUBSET FUNCTIONS OF ANTIGEN UPTAKE AND PRESENTATION. HERE, WE REVIEW DC-TARGETED VACCINA…	101762				UNIV MELBOURNE, BIO21 MOL SCI & BIOTECHNOL INST, DEPT BIOCHEM & PHARMACOL, 30 FLEMINGTON RD, PARKVILLE, VIC 3010, AUSTRALIA.;	UNIVERSITY OF MELBOURNE		2026-01-31	CROSS-PRESENTATION; DENDRITIC CELLS; VACCINATION; ANTIGEN PRESENTATION	10.1016/j.smim.2023.101762	REVIEW	MAY 2023		1096-3618	JMINTERN@UNIMELB.EDU.AU			NATIONAL HEALTH AND MEDICAL RESEARCH COUNCIL [2000683, 1161101, 1129672]; AUSTRALIAN RESEARCH COUNCIL [190101242, 180100521]; NATIONAL HEALTH AND MEDICAL RESEARCH COUNCIL (NHMRC) [2000683, 1129672, 1161101] FUNDING SOURCE: NATIONAL HEALTH AND MEDICAL RESEARCH COUNCIL (NHMRC)	FUNDING ACKNOWLEDGEMENT WE ACKNOWLEDGE FUNDING FROM NATIONAL HEALTH AND MEDICAL RESEARCH COUNCIL [2000683, 1161101 AND 1129672] AND AUSTRALIAN RESEARCH COUNCIL [190101242 AND 180100521] .	I5HL0	C-TYPE LECTIN; CD8(+) T-CELLS; MANNOSE RECEPTOR; ANTIGEN-PRESENTATION; DC-SIGN; INDOLEAMINE 2,3-DIOXYGENASE; IFN-ALPHA; DEC-205; RESPONSES; CLEC9A		SEMIN IMMUNOL	SEMIN. IMMUNOL.	ENGLISH	146		OUSLINIS, CASSANA/0000-0003-3477-6627	24-28 OVAL RD, LONDON NW1 7DX, ENGLAND	JUL	11	LONDON	37167898		J	ACADEMIC PRESS LTD- ELSEVIER SCIENCE LTD	2023		MINTERN, JD (CORRESPONDING AUTHOR), UNIV MELBOURNE, BIO21 MOL SCI & BIOTECHNOL INST, DEPT BIOCHEM & PHARMACOL, 30 FLEMINGTON RD, PARKVILLE, VIC 3010, AUSTRALIA.	IMMUNOLOGY			1044-5323	SEMINARS IN IMMUNOLOGY	32	TARGETING DENDRITIC CELLS TO ADVANCE CROSS-PRESENTATION AND VACCINATION OUTCOMES
CHENG HW;YANG L;HOU LT;CAI ZZ;YU XM;DU LP;CHEN J;ZHENG QS	CHENG, HAIWEI;YANG, LI;HOU, LITING;CAI, ZIZHENG;YU, XIAOMING;DU, LUPING;CHEN, JIN;ZHENG, QISHENG	AMORIM KNS, 2016, SCI REP-UK, V6, DOI 10.1038/SREP39250;ANDERSEN P, 2014, TRENDS IMMUNOL, V35, P387, DOI 10.1016/J.IT.2014.04.006;AO ZJ, 2021, J VIROL, V95, DOI 10.1128/JVI.02368-20;BAKSHI S, 2020, J CONTROL RELEASE, V321, P416, DOI 10.1016/J.JCONREL.2020.01.033;BOLDEN JS, 2016, BIOLOGICALS, V44, P434, DOI 10.1016/J.BIOLOGICALS.2016.04.009;BOSCARDIN SB, 2006, J EXP MED, V203, P599, DOI 10.1084/JE…	AS THE MOST POTENT PROFESSIONAL ANTIGEN PRESENTING CELLS, DENDRITIC CELLS (DCS) HAVE BEEN TARGETED IN STRATEGIES TO ENHANCE VACCINATION EFFICACY. TO DATE, TARGETED DELIVERY HAS BEEN MAINLY USED FOR CANCER THERAPY, WITH FEW STUDIES FOCUSING ON VACCINE ANTIGENS FOR ANIMAL EPIDEMIC DISEASES. IN THIS STUDY, WE SELECTED A SERIES OF MOUSE DC-SPECIFIC NANOBODIES FROM A NON-IMMUNIZED CAMEL. THE FOUR CAND…	110140				JIANGSU ACAD AGR SCI, INST VET IMMUNOL & ENGN, NANJING 210014, PEOPLES R CHINA.; JIANGSU ACAD AGR SCI, NATL RES CTR ENGN & TECHNOL VET BIOL, NANJING 210014, PEOPLES R CHINA.; JIANGSU COINNOVAT CTR PREVENT & CONTROL IMPORTANT, YANGZHOU 225009, PEOPLES R CHINA.; MINIST SCI & TECHNOL, JIANGSU KEY LAB FOOD QUAL & SAFETY, STATE KEY LAB CULTIVAT BASE, NANJING 210014, PEOPLES R CHINA.; NANJING AGR UNIV,…	JIANGSU ACADEMY OF AGRICULTURAL SCIENCES; JIANGSU ACADEMY OF AGRICULTURAL SCIENCES; YANGZHOU UNIVERSITY; NANJING AGRICULTURAL UNIVERSITY		2026-01-31	DENDRITIC CELL; ENDOCYTOSIS; BISPECIFIC NANOBODY; VACCINE; TARGETED DELIVERY	10.1016/j.intimp.2023.110140	ARTICLE	APR 2023		1878-1705	DULUPING@126.COM; CHENJIN_ABC@163.COM; IMMUN_TECH@163.COM			NATIONAL NATURAL SCIENCE FOUNDATION OF CHINA [32102690]; NATIONAL KEY RESEARCH AND DEVELOPMENT PROGRAM OF CHINA [2022YFD1800800]; JIANGSU AGRICULTURE SCIENCE AND TECHNOLOGY INNOVATION FUND; KEY RESEARCH AND DEVELOPMENT PROGRAM OF JIANGSU PROVINCE [CX(20)3096]; [BE2020336]	WE WISH TO THANK DR. JB HOU (JIANGSU ACADEMY OF AGRICULTURAL SCIENCES) FOR ASSISTANCE WITH THE MANUSCRIPT PREPARATION AND LIWEN BIANJI (EDANZ) (HTTPS:// WWW.LIWENBIANJI.CN) FOR EDITING THE LANGUAGE OF A DRAFT OF THIS MANUSCRIPT. THIS WORK WAS SUPPORTED BY THE NATIONAL NATURAL SCIENCE FOUNDATION OF CHINA [32102690], THE NATIONAL KEY RESEARCH AND DEVELOPMENT PROGRAM OF CHINA [2022YFD1800800], JIANG…	G5LL0	SINGLE-DOMAIN ANTIBODIES; DENDRITIC-CELL SUBSETS; MOUTH-DISEASE VIRUS; GENERATION; VACCINES; PROTEIN; FUSION; CLEC9A; CD4		INT IMMUNOPHARMACOL	INT. IMMUNOPHARMACOL.	ENGLISH	45		程, 海卫/0009-0000-4615-0483;	RADARWEG 29, 1043 NX AMSTERDAM, NETHERLANDS	JUN	12	AMSTERDAM	37116343		J	ELSEVIER	2023	DU, LUPING/M-1716-2017; ZHENG, QISHENG/LXV-7307-2024	DU, LP; CHEN, J; ZHENG, QS (CORRESPONDING AUTHOR), JIANGSU ACAD AGR SCI, INST VET IMMUNOL & ENGN, NANJING 210014, PEOPLES R CHINA.; DU, LP; CHEN, J; ZHENG, QS (CORRESPONDING AUTHOR), JIANGSU ACAD AGR SCI, NATL RES CTR ENGN & TECHNOL VET BIOL, NANJING 210014, PEOPLES R CHINA.; DU, LP; CHEN, J; ZHENG, QS (CORRESPONDING AUTHOR), JIANGSU COINNOVAT CTR PREVENT & CONTROL IMPORTANT, YANGZHOU 225009, PEO…	IMMUNOLOGY; PHARMACOLOGY & PHARMACY			1567-5769	INTERNATIONAL IMMUNOPHARMACOLOGY	4	PROMOTING IMMUNITY WITH NOVEL TARGETING ANTIGEN DELIVERY VEHICLE BASED ON BISPECIFIC NANOBODY
ZENG FL;WANG XY;HU YW;WANG Z;LI Y;HU J;YU JD;ZHOU P;TENG X;ZHOU H;ZHENG HP;ZHAO FL;GU LN;YUE CC;CHEN SW;CHENG J;HAO Y;ZHAO QX;ZHANG C;ZOU S;HU ZL;WEI XQ;LIU X;LI GL;HUANG NY;WU WL;ZHOU YF;LI W;CUI KJ;LI J	ZENG, FAN-LIAN;WANG, XIAO-YAN;HU, YA-WEN;WANG, ZHEN;LI, YA;HU, JING;YU, JIA-DONG;ZHOU, PEI;TENG, XIU;ZHOU, HONG;ZHENG, HUA-PING;ZHAO, FU-LEI;GU, LIN-NA;YUE, CHENG-CHENG;CHEN, SHU-WEN;CHENG, JUAN;HAO, YAN;ZHAO, QI-XIANG;ZHANG, CHEN;ZOU, SONG;HU, ZHONG-LAN;WEI, XIAO-QIONG;LIU, XIAO;LI, GUO-LIN;HUANG, NONG-YU;WU, WEN-LING;ZHOU, YI-FAN;LI, WEI;CUI, KAIJUN;LI, JIONG	ABEL EL, 2009, NAT PROTOC, V4, P1350, DOI 10.1038/NPROT.2009.120;BACHEM A, 2010, J EXP MED, V207, P1273, DOI 10.1084/JEM.20100348;BALLAK DB, 2014, NAT COMMUN, V5, DOI 10.1038/NCOMMS5711;BANCHEREAU J, 1998, NATURE, V392, P245, DOI 10.1038/32588;BELZ GT, 2012, NAT REV IMMUNOL, V12, P101, DOI 10.1038/NRI3149;BEN-SASSON SZ, 2009, P NATL ACAD SCI USA, V106, P7119, DOI 10.1073/PNAS.0902745106;BENNETT S…	INTERLEUKIN 37 (IL-37), A MEMBER OF THE IL-1 FAMILY, IS CONSIDERED A SUPPRESSOR OF INNATE AND ADAPTIVE IMMUNITY AND, HENCE IS A REGULATOR OF TUMOR IMMUNITY. HOWEVER, THE SPECIFIC MOLECULAR MECHANISM AND ROLE OF IL-37 IN SKIN CANCER REMAIN UNCLEAR. HERE, WE REPORT THAT IL-37B-TRANSGENIC MICE (IL-37TG) TREATED WITH THE CARCINOGENIC 7,12-DIMETHYLBENZOANTHRACENE (DMBA)/12-O-TETRADECYLPHORBOL-13-ACETA…	E229				SICHUAN UNIV, WEST CHINA HOSP, CANC CTR, COLLABORAT INNOVAT CTR BIOTHERAPY, CHENGDU, PEOPLES R CHINA.; SICHUAN UNIV, WEST CHINA HOSP, COLLABORAT INNOVAT CTR BIOTHERAPY, DEPT LIVER SURG & LIVER TRANSPLANTAT, CHENGDU, PEOPLES R CHINA.; SICHUAN UNIV, WEST CHINA HOSP, LAB LIVER SURG, CHENGDU, PEOPLES R CHINA.; SICHUAN UNIV, WEST CHINA HOSP, LAB HUMAN DIS & IMMUNOTHERAPIES, CHENGDU, PEOPLES R CHINA.; …	SICHUAN UNIVERSITY; SICHUAN UNIVERSITY; SICHUAN UNIVERSITY; SICHUAN UNIVERSITY; SICHUAN UNIVERSITY; SICHUAN UNIVERSITY; SICHUAN UNIVERSITY		2026-01-31	CD103(+)DCS; GLYCOLYSIS; INTERLEUKIN-37; SIGIRR; SKIN CANCER	10.1002/mco2.229	ARTICLE			2688-2663	LIJIONGHH@SCU.EDU.CN			NATIONAL NATURAL SCIENCE FOUNDATION OF CHINA [81673061, 31271483, 81472650, 81573050, 31872739, 30300313]; NATIONAL SCIENCE AND TECHNOLOGY MAJOR PROJECT [2019ZX09201003-003, 2018ZX09733001-001-006]; SICHUAN PROVINCIAL OUTSTANDING YOUTH FUND [2015JQO025]; KEY RESEARCH AND DEVELOPMENT PROGRAM OF SICHUAN PROVINCE [2020YFS0271]	THIS WORK WAS SUPPORTED BY THE NATIONAL NATURAL SCIENCE FOUNDATION OF CHINA, GRANT/AWARD NUMBERS: 81673061, 31271483, 81472650, 81573050, 31872739, 30300313; NATIONAL SCIENCE AND TECHNOLOGY MAJOR PROJECT, GRANT/AWARD NUMBERS: 2019ZX09201003-003, 2018ZX09733001-001-006; SICHUAN PROVINCIAL OUTSTANDING YOUTH FUND, GRANT/AWARD NUMBER: 2015JQO025; KEY RESEARCH AND DEVELOPMENT PROGRAM OF SICHUAN PROVIN…	9O6AT	DENDRITIC CELL; TUMOR MICROENVIRONMENT; ADAPTIVE IMMUNITY; IL-37 REQUIRES; IFN-GAMMA; T-CELLS; INNATE; METABOLISM; ANTITUMOR; IL-18R-ALPHA	2	MEDCOMM	MEDCOMM	ENGLISH	73	GREEN SUBMITTED, GOLD	WEI, XIAOQIONG/0000-0001-7576-4820; TENG, XIU/0000-0002-2576-9495; ZHAO, QIXIANG/0000-0002-0306-9762	111 RIVER ST, HOBOKEN 07030-5774, NJ USA	APR	19	HOBOKEN	36891351		J	WILEY	2023	LI, JIONG/KHD-3773-2024; HU, YAWEN/MFI-2240-2025; HUANG, HUANG NONGYU/HDM-6004-2022; CUI, KAI/LZI-4771-2025; WEI, XIAOQIONG/GQH-5211-2022; ZHAO, QIXIANG/HJZ-1103-2023	LI, J (CORRESPONDING AUTHOR), SICHUAN UNIV, WEST CHINA HOSP, CANC CTR, COLLABORAT INNOVAT CTR BIOTHERAPY, 1 KEYUAN 4TH RD, GAOPENG ST, HIGH TECHNOL DEV ZONE, CHENGDU 610041, SICHUAN, PEOPLES R CHINA.	RESEARCH & EXPERIMENTAL MEDICINE				MEDCOMM	9	INTERLEUKIN-37 PROMOTES DMBA/TPA SKIN CANCER THROUGH SIGIRR-MEDIATED INHIBITION OF GLYCOLYSIS IN CD103+DC CELLS
RAWAT K;TEWARI A;LI X;MARA AB;KING WT;GIBBINGS SL;NNAM CF;KOLLING FW;LAMBRECHT BN;JAKUBZICK CV	RAWAT, KAVITA;TEWARI, ANITA;LI, XIN;MARA, ARLIND B. B.;KING, WILLIAM T. T.;GIBBINGS, SOPHIE L. L.;NNAM, CHINAZA F. F.;KOLLING, FRED W. W.;LAMBRECHT, BART N. N.;JAKUBZICK, CLAUDIA V. V.	AEGERTER H, 2022, IMMUNITY, V55, P1564, DOI 10.1016/J.IMMUNI.2022.08.010;BAKOCEVIC N, 2010, J IMMUNOL, V184, P1317, DOI 10.4049/JIMMUNOL.0902277;BOSTEELS C, 2021, FRONT IMMUNOL, V11, DOI 10.3389/FIMMU.2020.606805;BOSTEELS C, 2020, IMMUNITY, V52, P1039, DOI 10.1016/J.IMMUNI.2020.04.005;CABEZA-CABRERIZO M, 2021, ANNU REV IMMUNOL, V39, P131, DOI 10.1146/ANNUREV-IMMUNOL-061020-053707;COILLARD A, 2021…	DENDRITIC CELLS (DCS) AND MONOCYTES CAPTURE, TRANSPORT, AND PRESENT ANTIGEN TO COGNATE T CELLS IN THE DRAINING LYMPH NODES (LNS) IN A CCR7-DEPENDENT MANNER. SINCE ONLY MIGRATORY DCS EXPRESS THIS CHEMOKINE RECEPTOR, IT IS UNCLEAR HOW MONOCYTES REACH THE LN. IN STEADY-STATE AND FOLLOWING INHALATION OF SEVERAL PAMPS, SCRNA-SEQ IDENTIFIED LN MONONUCLEAR PHAGOCYTES AS MONOCYTES, RESIDENT, OR MIGRATORY…	E20222129				GEISEL SCH MED DARTMOUTH, DEPT MICROBIOL & IMMUNOL, HANOVER, NH 03755 USA.; DARTMOUTH GEISEL SCH MED, DARTMOUTH CANC CTR, LEBANON, NH USA.; NATL JEWISH HLTH, DEPT PEDIAT, DENVER, CO USA.; VIB UGENT CTR INFLAMMAT RES, LAB IMMUNOREGULAT & MUCOSAL IMMUNOL, GHENT, BELGIUM.; UNIV GHENT, DEPT INTERNAL MED & PEDIAT, GHENT, BELGIUM.; ERASMUS MC, DEPT PULM MED, ROTTERDAM, NETHERLANDS.;	DARTMOUTH COLLEGE; DARTMOUTH COLLEGE; NATIONAL JEWISH HEALTH; GHENT UNIVERSITY; FLANDERS INSTITUTE FOR BIOTECHNOLOGY (VIB); GHENT UNIVERSITY; ERASMUS UNIVERSITY ROTTERDAM; ERASMUS MC		2026-01-31		10.1084/jem.20222129	ARTICLE			1540-9538	CLAUDIA.JAKUBZICK@DARTMOUTH.EDU			NATIONAL INSTITUTES OF HEALTH (NIH) [R01 HL115334, R01 HL135001, R35 HL155458]; NIH [S10 1S10OD030242]; RESEARCH FOUNDATION - FLANDERS METHUSALEM GRANT [01M01521]; RESEARCH FOUNDATION - FLANDERS EXCELLENCE OF SCIENCE GRANT [3GOH1222]; EUROPEAN RESEARCH COUNCIL; EUROPEAN UNION [789384, 01Z00110]; NATIONAL CANCER INSTITUTE CANCER CENTER [5P30CA023108]; NATIONAL INSTITUTE OF GENERAL MEDICAL SCIENCES…	THANK YOU, KEN MURPHY, FOR CLEVERLY REFERRING TO THIS PHENOMENON AS THE PIED PIPER OF HAMELIN (DCS) AND THE FOLLOWING RATS (MONOCYTES). THIS WORK WAS SUPPORTED BY NATIONAL INSTITUTES OF HEALTH (NIH) GRANTS R01 HL115334, R01 HL135001, AND R35 HL155458 (C.V. JAKUBZICK). A.B. MARA IS SUPPORTED BY NIH T32AI007363. B.N. LAMBRECHT IS SUPPORTED BY A RESEARCH FOUNDATION - FLANDERS METHUSALEM GRANT (CONTR…	A4HO5	TRANSPORT ANTIGEN; URIC-ACID; DIFFERENTIATION; INDUCTION; IMMUNITY; MACROPHAGES; TOLERANCE	6	J EXP MED	J. EXP. MED.	ENGLISH	33	GREEN SUBMITTED, HYBRID	TEWARI, ANITA/0000-0001-6331-1701; LI, XIN/0000-0002-2050-2628; MARA, ARLIND/0000-0001-9823-5243; KING, WILLIAM/0000-0003-2312-6207; GIBBINGS, SOPHIE/0000-0001-9623-0705; LAMBRECHT, BART N/0000-0003-4376-6834; KOLLING IV, FRED/0000-0002-6178-9901	950 THIRD AVE, 2ND FLR, NEW YORK, NY 10022 USA	MAR 22	14	NEW YORK	36946983		J	ROCKEFELLER UNIV PRESS	2023	TEWARI, ANITA/AGI-8480-2022; MARA, ARLIND/HJB-2951-2022; RAWAT, KAVITA/CAI-6190-2022; LAMBRECHT, BART N/K-2484-2014	JAKUBZICK, CV (CORRESPONDING AUTHOR), GEISEL SCH MED DARTMOUTH, DEPT MICROBIOL & IMMUNOL, HANOVER, NH 03755 USA.	IMMUNOLOGY; RESEARCH & EXPERIMENTAL MEDICINE			0022-1007	JOURNAL OF EXPERIMENTAL MEDICINE	60	CCL5-PRODUCING MIGRATORY DENDRITIC CELLS GUIDE CCR5+ MONOCYTES INTO THE DRAINING LYMPH NODES
VU MN;PILKINGTON EH;LEE WS;TAN HX;DAVIS TP;TRUONG NP;KENT SJ;WHEATLEY AK	VU, MAI N.;PILKINGTON, EMILY H.;LEE, WEN SHI;TAN, HYON-XHI;DAVIS, THOMAS P.;TRUONG, NGHIA P.;KENT, STEPHEN J.;WHEATLEY, ADAM K.	BONIFAZ L, 2002, J EXP MED, V196, P1627, DOI 10.1084/JEM.20021598;CALY L, 2020, MED J AUSTRALIA, V212, P459, DOI 10.5694/MJA2.50569;CHEN Y, 2020, ACCOUNTS CHEM RES, V53, P2055, DOI 10.1021/ACS.ACCOUNTS.0C00260;DARCY E, 2011, METHODS MOL BIOL, V681, P369, DOI 10.1007/978-1-60761-913-0_20;GUPTA RK, 1998, ADV DRUG DELIVER REV, V32, P155, DOI 10.1016/S0169-409X(98)00008-8;HAWIGER D, 2001, J EXP MED, …	EMPLOYING MONOCLONAL ANTIBODIES TO TARGET VACCINE ANTIGENS TO DIFFERENT IMMUNE CELLS WITHIN LYMPH NODES WHERE ADAPTIVE IMMUNITY IS INITIATED CAN PROVIDE A MECHANISM TO FINE-TUNE THE MAGNITUDE OR THE QUALITY OF IMMUNE RESPONSES. HOWEVER, STUDYING THE EFFECTS OF DIFFERENT TARGETING ANTIBODIES HEAD-TO-HEAD IS CHALLENGING DUE TO THE LACK OF A FEASIBLE METHOD THAT ALLOWS RAPID SCREENING OF MULTIPLE AN…					UNIV MELBOURNE, PETER DOHERTY INST INFECT & IMMUN, DEPT MICROBIOL & IMMUNOL, MELBOURNE, VIC 3010, AUSTRALIA.; AUSTRALIAN RES COUNCIL, CTR EXCELLENCE CONVERGENT BIONANO SCI & TECHNOL, PARKVILLE, VIC 3052, AUSTRALIA.; MONASH UNIV, MONASH INST PHARMACEUT SCI, PARKVILLE, VIC 3052, AUSTRALIA.; HANOI UNIV PHARM, FAC PHARMACEUT & PHARMACEUT TECHNOL, HANOI 10000, VIETNAM.; UNIV QUEENSLAND, AUSTRALIA INST…	UNIVERSITY OF MELBOURNE; PETER DOHERTY INSTITUTE; MONASH UNIVERSITY; HANOI UNIVERSITY OF PHARMACY; UNIVERSITY OF QUEENSLAND; ALFRED HEALTH; MELBOURNE SEXUAL HEALTH CENTRE; MONASH UNIVERSITY; FLOREY INSTITUTE OF NEUROSCIENCE & MENTAL HEALTH; HOWARD FLOREY INSTITUTE AFFILIATES; MONASH UNIVERSITY; MONASH UNIVERSITY		2026-01-31	ANTIBODY FUNCTIONALIZATION; COVID-19 VACCINES; FERRITIN NANOPARTICLES; LYMPH NODE TARGETING; SARS-COV-2	10.1002/adhm.202202595	ARTICLE	FEB 2023		2192-2659	A.WHEATLEY@UNIMELB.EDU.AU			AUSTRALIAN RESEARCH COUNCIL (ARC) CENTRE OF EXCELLENCE IN CONVERGENT BIO-NANO SCIENCE AND TECHNOLOGY [CE140100036]; MONASH GRADUATE SCHOLARSHIP (MGS); MONASH INTERNATIONAL POSTGRADUATE RESEARCH SCHOLARSHIP (MIPRS); NHMRC FELLOWSHIPS	THIS WORK WAS SUPPORTED BY THE AUSTRALIAN RESEARCH COUNCIL (ARC) CENTRE OF EXCELLENCE IN CONVERGENT BIO-NANO SCIENCE AND TECHNOLOGY (PROJECT NO. CE140100036). M.N.V. ACKNOWLEDGES THE FINANCIAL SUPPORT FROM MONASH GRADUATE SCHOLARSHIP (MGS) AND MONASH INTERNATIONAL POSTGRADUATE RESEARCH SCHOLARSHIP (MIPRS). S.J.K. H-X.T, AND A.K.W. ARE SUPPORTED BY NHMRC FELLOWSHIPS.OPEN ACCESS PUBLISHING FACILITA…	L0KI0	DENDRITIC CELLS; LYMPH-NODES; TARGETING CLEC9A; ANTIGEN; TRANSPORT; AFFINITY; RBD	17	ADV HEALTHC MATER	ADV. HEALTHC. MATER.	ENGLISH	44	GREEN SUBMITTED, HYBRID	VU, MAI N/0000-0001-5570-8557; WHEATLEY, ADAM/0000-0002-5593-9387;	111 RIVER ST, HOBOKEN 07030-5774, NJ USA	JUL	13	HOBOKEN	36786027		J	WILEY	2023	; LEE, WEN SHI/AAQ-9937-2021; DAVIS, THOMAS/B-6395-2008; TRUONG, NGHIA/J-5876-2014; KENT, STEPHEN/AAL-5101-2020; PILKINGTON, EMILY/X-7334-2019	WHEATLEY, AK (CORRESPONDING AUTHOR), UNIV MELBOURNE, PETER DOHERTY INST INFECT & IMMUN, DEPT MICROBIOL & IMMUNOL, MELBOURNE, VIC 3010, AUSTRALIA.; WHEATLEY, AK (CORRESPONDING AUTHOR), AUSTRALIAN RES COUNCIL, CTR EXCELLENCE CONVERGENT BIONANO SCI & TECHNOL, PARKVILLE, VIC 3052, AUSTRALIA.	ENGINEERING; SCIENCE & TECHNOLOGY - OTHER TOPICS; MATERIALS SCIENCE			2192-2640	ADVANCED HEALTHCARE MATERIALS	10	ENGINEERED FERRITIN NANOPARTICLE VACCINES ENABLE RAPID SCREENING OF ANTIBODY FUNCTIONALIZATION TO BOOST IMMUNE RESPONSES
HENRY CM;CASTELLANOS CA;SOUSA CRE	HENRY, CONOR M.;CASTELLANOS, CARLOS A.;SOUSA, CAETANO REIS E.	AGMON E, 2018, SCI REP-UK, V8, DOI 10.1038/S41598-018-23408-0;AHRENS S, 2012, IMMUNITY, V36, P635, DOI 10.1016/J.IMMUNI.2012.03.008;AXELROD MARGARET L, 2022, NATURE, V611, P818, DOI 10.1038/S41586-022-05432-3;BANCHEREAU J, 1998, NATURE, V392, P245, DOI 10.1038/32588;BEVAN MJ, 1976, J EXP MED, V143, P1283, DOI 10.1084/JEM.143.5.1283;BLUM JS, 2013, ANNU REV IMMUNOL, V31, P443, DOI 10.1146/ANNUREV-I…	CONVENTIONAL DENDRITIC CELLS TYPE 1 (CDC1) ARE CRITICAL FOR INDUCING PROTECTIVE CD8(+) T CELL RESPONSES TO TUMOUR AND VIRAL ANTIGENS. IN MANY INSTANCES, CDC1 ACCESS THOSE ANTIGENS IN THE FORM OF MATERIAL INTERNALISED FROM DYING TUMOUR OR VIRALLY-INFECTED CELLS. HOW CDC1 EXTRACT DEAD CELL-ASSOCIATED ANTIGENS AND CROSS-PRESENT THEM IN THE FORM OF PEPTIDES BOUND TO MHC CLASS I MOLECULES TO CD8(+) T …	101726				FRANCIS CRICK INST, IMMUNOBIOL LAB, 1 MIDLAND RD, LONDON NW1 1AT, ENGLAND.;	FRANCIS CRICK INSTITUTE		2026-01-31	DNGR-1/CLEC9A; DENDRITIC CELLS; CROSS-PRESENTATION; CROSS-PRIMING; CD8(+) T CELLS; ANTI-VIRAL IMMUNITY; ANTI-TUMOUR IMMUNITY; ADAPTIVE IMMUNITY	10.1016/j.smim.2023.101726	REVIEW	FEB 2023		1096-3618	CAETANO@CRICK.AC.UK			FRANCIS CRICK INSTITUTE; CANCER RESEARCH UK [CC2090]; UK MEDICAL RESEARCH COUNCIL [CC2090]; WELLCOME TRUST [CC2090, WT223136/Z/21/Z]; ERC ADVANCED INVESTIGATOR GRANT [223136/Z/21/Z]; WELLCOME INVESTIGATOR AWARD [ADG 268670]; LOUIS-JEANTET FOUNDATION; EUROPEAN UNION [792770]; WELLCOME TRUST [106973/Z/15/Z] FUNDING SOURCE: RESEARCHFISH; MARIE CURIE ACTIONS (MSCA) [792770] FUNDING SOURCE: MARIE CURI…	RESEARCH IN THE IMMUNOBIOLOGY LABORATORY IS SUPPORTED BY THE FRANCIS CRICK INSTITUTE, WHICH RECEIVES CORE FUNDING FROM CANCER RESEARCH UK (CC2090) , THE UK MEDICAL RESEARCH COUNCIL (CC2090) , AND THE WELLCOME TRUST (CC2090) , BY AN ERC ADVANCED INVESTIGATOR GRANT (ADG 268670) , BY A WELLCOME INVESTIGATOR AWARD (WT223136/Z/21/Z) , AND BY A PRIZE FROM THE LOUIS-JEANTET FOUNDATION. THIS RESEARCH WAS…	9C4XA	CLASS-I PRESENTATION; CD8-ALPHA(+) DENDRITIC CELLS; CONTROLS PHAGOSOMAL PH; MHC CLASS-II; F-ACTIN; EXOGENOUS ANTIGENS; SOLUBLE-ANTIGEN; DYING CELLS; T-CELLS; RECEPTOR		SEMIN IMMUNOL	SEMIN. IMMUNOL.	ENGLISH	101	GREEN SUBMITTED, HYBRID	CASTELLANOS, CARLOS/0000-0003-3615-2009; REIS E SOUSA, CAETANO/0000-0001-7392-2119;	24-28 OVAL RD, LONDON NW1 7DX, ENGLAND	MAR	8	LONDON	36758378		J	ACADEMIC PRESS LTD- ELSEVIER SCIENCE LTD	2023	; REIS E SOUSA, CAETANO/O-1657-2014; HENRY, CONOR/L-8935-2017	SOUSA, CRE (CORRESPONDING AUTHOR), FRANCIS CRICK INST, IMMUNOBIOL LAB, 1 MIDLAND RD, LONDON NW1 1AT, ENGLAND.	IMMUNOLOGY			1044-5323	SEMINARS IN IMMUNOLOGY	20	DNGR-1-MEDIATED CROSS-PRESENTATION OF DEAD CELL-ASSOCIATED ANTIGENS
ZAGORULYA M;SPRANGER S	ZAGORULYA, MARIA;SPRANGER, STEFANI	AHRENDS T, 2019, NAT COMMUN, V10, DOI 10.1038/S41467-019-13438-1;AHRENDS T, 2018, IMMUNOLOGY, V154, P582, DOI 10.1111/IMM.12941;ALLOATTI A, 2017, J EXP MED, V214, P2231, DOI 10.1084/JEM.20170229;ANIKEEVA N, 2012, PLOS ONE, V7, DOI 10.1371/JOURNAL.PONE.0041466;BARBET G, 2021, NAT IMMUNOL, V22, P497, DOI 10.1038/S41590-021-00903-7;BASU A, 2021, FRONT IMMUNOL, V12, DOI 10.3389/FIMMU.2021.669474;BAUE…	CYTOTOXIC CD8+ T CELLS ARE POTENT KILLERS OF DISEASED CELLS, BUT THEIR FUNCTIONAL CAPACITY IS OFTEN COMPROMISED IN CANCER. THE QUALITY OF ANTITUMOR T CELL IMMUNITY IS DETERMINED DURING T CELL PRIMING IN THE LYMPH NODE AND FURTHER INFLUENCED BY THE LOCAL MICROENVIRONMENT OF THE TUMOR. INCREASING EVIDENCE INDICATES THAT DENDRITIC CELLS (DCS) HAVE THE CAPACITY TO PRECISELY REGULATE THE FUNCTIONAL QU…				172	MIT, DEPT BIOL, CAMBRIDGE, MA 02139 USA.; MIT, KOCH INST INTEGRAT CANC RES, CAMBRIDGE, MA 02139 USA.; LUDWIG CTR MITS KOCH INST INTEGRAT CANC RES, CAMBRIDGE, MA 02139 USA.; RAGON INST MGH MIT & HARVARD, CAMBRIDGE, MA 02139 USA.;	MASSACHUSETTS INSTITUTE OF TECHNOLOGY (MIT); MASSACHUSETTS INSTITUTE OF TECHNOLOGY (MIT); HARVARD UNIVERSITY; MASSACHUSETTS INSTITUTE OF TECHNOLOGY (MIT); RAGON INSTITUTE; HARVARD MEDICAL SCHOOL; HARVARD UNIVERSITY MEDICAL AFFILIATES; MASSACHUSETTS GENERAL HOSPITAL		2026-01-31		10.1016/j.trecan.2022.10.006	REVIEW	JAN 2023		2405-8025	SPRANGER@MIT.EDU	184		VIRGINIA AND D.K. LUDWIG FUND; PEW CHARITABLE TRUST	M.Z. IS SUPPORTED BY THE VIRGINIA AND D.K. LUDWIG FUND FOR CANCER RESEARCH AND S.S. IS A PEW-STEWARD SCHOLAR OF THE PEW CHARITABLE TRUST AND HOLDS THE HOWARD S. (1953) AND LINDA B. STERN CAREER DEVELOPMENT PROFESSORSHIP.	N3AI1	CD8-ALPHA(+) DENDRITIC CELLS; REGULATORY T-CELLS; DNGR-1-DEPENDENT CROSS-PRESENTATION; MOLECULAR-BASIS; RESPONSES; IMMUNOTHERAPY; ACTIVATION; RECEPTOR; CHEMOTHERAPY; TRAFFICKING	2	TRENDS CANCER	TRENDS CANCER	ENGLISH	131	GREEN SUBMITTED	ZAGORULYA, MARIA/0000-0002-4478-5378; SPRANGER, STEFANI/0000-0003-3257-4546	50 HAMPSHIRE ST, FLOOR 5, CAMBRIDGE, MA 02139 USA	FEB	13	CAMBRIDGE	36357313		J	CELL PRESS	2023	; SPRANGER, STEFANI/HCH-9689-2022	SPRANGER, S (CORRESPONDING AUTHOR), MIT, DEPT BIOL, CAMBRIDGE, MA 02139 USA.; SPRANGER, S (CORRESPONDING AUTHOR), MIT, KOCH INST INTEGRAT CANC RES, CAMBRIDGE, MA 02139 USA.; SPRANGER, S (CORRESPONDING AUTHOR), LUDWIG CTR MITS KOCH INST INTEGRAT CANC RES, CAMBRIDGE, MA 02139 USA.; SPRANGER, S (CORRESPONDING AUTHOR), RAGON INST MGH MIT & HARVARD, CAMBRIDGE, MA 02139 USA.	ONCOLOGY			2405-8033	TRENDS IN CANCER	29	ONCE UPON A PRIME: DCS SHAPE CANCER IMMUNITY
LEE SW;LEE HYA;LEE KW;KIM MJ;KANG SW;LEE YJ;KIM H;KIM YM	LEE, SHIN-WHA;LEE, HYUNAH;LEE, KYUNG-WON;KIM, MIN-JE;KANG, SUNG WAN;LEE, YOUNG-JAE;KIM, HYUNSOO;KIM, YONG-MAN	ANGUILLE S, 2014, LANCET ONCOL, V15, PE257, DOI 10.1016/S1470-2045(13)70585-0;BAEK S, 2015, CELL MOL IMMUNOL, V12, DOI 10.1038/CMI.2014.40;BALAN S, 2018, CELL REP, V24, P1902, DOI 10.1016/J.CELREP.2018.07.033;BELL D, 2011, NATURE, V474, P609, DOI 10.1038/NATURE10166;BROWN CC, 2019, CELL, V179, P846, DOI 10.1016/J.CELL.2019.09.035;CALMEIRO J, 2020, PHARMACEUTICS, V12, DOI 10.3390/PHARMACEUTICS1202…	DENDRITIC CELL (DC)-BASED IMMUNOTHERAPIES HAVE BEEN SHOWN TO BE A POTENTIAL TREATMENT OPTION FOR VARIOUS CANCERS; HOWEVER, THE EXACT STRATEGIES IN OVARIAN CANCER REMAIN UNKNOWN. HERE, WE REPORT THE EFFECTIVENESS OF MOUSE CD8 ALPHA+ DCS DERIVED FROM BONE MARROW HEMATOPOIETIC STEM CELLS (BM-HSCS), EQUIVALENT TO HUMAN CD141+ DCS, WHICH HAVE PROVEN TO BE A HIGHLY SUPERIOR SUBSET. MONO-DCS FROM MONOCY…	98				UNIV ULSAN COLL MED, ASAN MED CTR, DEPT OBSTET & GYNECOL, 88,OLYMP RO 43 GIL, SEOUL 05505, SOUTH KOREA.; PHARMICELL CO, SEOUL, SOUTH KOREA.; ASAN INST LIFE SCI, SEOUL, SOUTH KOREA.; UNIV ULSAN COLL MED, GANGNEUNG ASAN HOSP, DEPT OBSTET & GYNECOL, KANGNUNG, SOUTH KOREA.;	UNIVERSITY OF ULSAN; ASAN MEDICAL CENTER; UNIVERSITY OF ULSAN		2026-01-31		10.1038/s41598-022-27303-7	ARTICLE				AMCYMKIM@GMAIL.COM			NATIONAL R&D PROGRAM FOR CANCER CONTROL, MINISTRY FOR HEALTH, WELFARE AND FAMILY AFFAIRS, REPUBLIC OF KOREA [HI16C2193]; ASAN INSTITUTE FOR LIFE SCIENCES, ASAN MEDICAL CENTER, SEOUL, KOREA [2016-731]	THIS STUDY WAS SUPPORTED BY A GRANT FROM THE NATIONAL R&D PROGRAM FOR CANCER CONTROL, MINISTRY FOR HEALTH, WELFARE AND FAMILY AFFAIRS, REPUBLIC OF KOREA (HI16C2193) AND A GRANT FROM THE R&D PROJECTS (NO. 2016-731), ASAN INSTITUTE FOR LIFE SCIENCES, ASAN MEDICAL CENTER, SEOUL, KOREA. WE APPRECIATE THE CENTER FOR ANIMAL RESOURCES AT THE CONVERGENCE MEDICINE RESEARCH CENTER (CREDIT), ASAN MEDICAL CE…	7W3TH	MAINTENANCE THERAPY; VACCINES	1	SCI REP-UK	SCI REP	ENGLISH	30	GREEN SUBMITTED, GOLD	KANG, SUNG WAN/0000-0002-7360-8311	HEIDELBERGER PLATZ 3, BERLIN, 14197, GERMANY	JAN 3	11	BERLIN	36596856		J	NATURE PORTFOLIO	2023	KANG, SUNG WAN/NSU-5940-2025	KIM, YM (CORRESPONDING AUTHOR), UNIV ULSAN COLL MED, ASAN MED CTR, DEPT OBSTET & GYNECOL, 88,OLYMP RO 43 GIL, SEOUL 05505, SOUTH KOREA.	SCIENCE & TECHNOLOGY - OTHER TOPICS			2045-2322	SCIENTIFIC REPORTS	1	CD8Α+ DENDRITIC CELLS POTENTIATE ANTITUMOR AND IMMUNE ACTIVITIES AGAINST MURINE OVARIAN CANCERS
LI YL;FENG JY;WANG T;LI MC;ZHANG HY;RONG ZY;CHENG WL;DUAN YQ;CHEN Z;HU AB;YU TS;ZHANG JR;SHANG YH;ZOU YY;MA F;GUO BL	LI, YANLING;FENG, JIANYUAN;WANG, TING;LI, MINGCUI;ZHANG, HANYU;RONG, ZHIYUAN;CHENG, WEILUN;DUAN, YUNQIANG;CHEN, ZIANG;HU, ANBANG;YU, TIANSHUI;ZHANG, JIARUI;SHANG, YUHANG;ZOU, YIYUN;MA, FEI;GUO, BAOLIANG	AFROZ R, 2022, CURR MED CHEM, V29, P2274, DOI 10.2174/0929867328666210811145043;BINDER C, 1996, ANN ONCOL, V7, P129;CHAROENTONG P, 2017, CELL REP, V18, P248, DOI 10.1016/J.CELREP.2016.12.019;DONEGAN WL, 1997, CA-CANCER J CLIN, V47, P28, DOI 10.3322/CANJCLIN.47.1.28;ELLIS MJ, 2011, J CLIN ONCOL, V29, P2342, DOI 10.1200/JCO.2010.31.6950;EXNER R, 2016, CANCER MED-US, V5, P2350, DOI 10.1002/CAM4.827;…	IMMUNOGENIC CELL DEATH (ICD) IS A FORM OF REGULATED CELL DEATH THAT ELICITS IMMUNE RESPONSE. COMMON INDUCERS OF ICD INCLUDE CANCER CHEMOTHERAPY AND RADIATION THERAPY. A BETTER UNDERSTANDING OF ICD MIGHT CONTRIBUTE TO MODIFY THE CURRENT REGIMENS OF ANTI-CANCER THERAPY, ESPECIALLY IMMUNOTHERAPY. THIS STUDY AIMED TO IDENTIFY ICD-RELATED PROGNOSTIC GENE SIGNATURES IN BREAST CANCER (BC). AN ICD-BASED …	1069921				HARBIN MED UNIV, DEPT GEN SURG, AFFILIATED HOSP 2, HARBIN, PEOPLES R CHINA.;	HARBIN MEDICAL UNIVERSITY		2026-01-31	IMMUNOGENIC CELL DEATH; IMMUNOTHERAPY; BREAST CANCER; PROGNOSIS MODEL; RNA-SEQ	10.3389/fgene.2022.1069921	ARTICLE			1664-8021	WAFSFD@SINA.COM; BAOLIANGGUO2013@163.COM					7J1CB	CHEMOTHERAPY		FRONT GENET	FRONT. GENET.	ENGLISH	30	GREEN SUBMITTED, GOLD	CHENG, WEILUN/0000-0002-7905-7303; YU, TIANSHUI/0000-0003-4926-3197; GUO, BAOLIANG/0000-0002-4022-6739	AVENUE DU TRIBUNAL FEDERAL 34, LAUSANNE, CH-1015, SWITZERLAND	DEC 13	12	LAUSANNE	36583019		J	FRONTIERS MEDIA SA	2022	HU, ANBANG/JDM-8494-2023; LI, YANG/ODK-0516-2025; CHENG, WEILUN/ABE-5209-2020	MA, F; GUO, BL (CORRESPONDING AUTHOR), HARBIN MED UNIV, DEPT GEN SURG, AFFILIATED HOSP 2, HARBIN, PEOPLES R CHINA.	GENETICS & HEREDITY				FRONTIERS IN GENETICS	8	CONSTRUCTION OF AN IMMUNOGENIC CELL DEATH-BASED RISK SCORE PROGNOSIS MODEL IN BREAST CANCER
DROUIN M;SAENZ J;GAUTTIER V;EVRARD B;TEPPAZ G;PENGAM S;MARY C;DESSELLE A;THEPENIER V;WILHELM E;MERIEAU E;LIGERON C;GIRAULT I;LOPEZ MD;FOURGEUX C;SINHA D;BACCELLI I;MOREAU A;LOUVET C;JOSIEN R;POSCHMANN J;POIRIER N;CHIFFOLEAU E	DROUIN, MARION;SAENZ, JAVIER;GAUTTIER, VANESSA;EVRARD, BERANGERE;TEPPAZ, GERALDINE;PENGAM, SABRINA;MARY, CAROLINE;DESSELLE, ARIANE;THEPENIER, VIRGINIE;WILHELM, EMMANUELLE;MERIEAU, EMMANUEL;LIGERON, CAMILLE;GIRAULT, ISABELLE;LOPEZ, MARIA-DOLORES;FOURGEUX, CYNTHIA;SINHA, DEBAJYOTI;BACCELLI, IRENE;MOREAU, AURELIE;LOUVET, CEDRIC;JOSIEN, REGIS;POSCHMANN, JEREMIE;POIRIER, NICOLAS;CHIFFOLEAU, ELISE	AHRENS S, 2012, IMMUNITY, V36, P635, DOI 10.1016/J.IMMUNI.2012.03.008;BARKAL AA, 2019, NATURE, V572, P392, DOI 10.1038/S41586-019-1456-0;BÖTTCHER JP, 2018, TRENDS CANCER, V4, P784, DOI 10.1016/J.TRECAN.2018.09.001;BROZ ML, 2014, CANCER CELL, V26, P638, DOI 10.1016/J.CCELL.2014.09.007;CANTON J, 2021, NAT IMMUNOL, V22, P140, DOI 10.1038/S41590-020-00824-X;CHIFFOLEAU E, 2018, FRONT IMMUNOL, V9, DOI …	TUMORS EXPLOIT NUMEROUS IMMUNE CHECKPOINTS, INCLUDING THOSE DEPLOYED BY MYELOID CELLS TO CURTAIL ANTITUMOR IMMUNITY. HERE, WE SHOW THAT THE C-TYPE LECTIN RECEPTOR CLEC-1 EXPRESSED BY MYELOID CELLS SENSES DEAD CELLS KILLED BY PROGRAMMED NECROSIS. MOREOVER, WE IDENTIFIED TRIPARTITE MOTIF CONTAINING 21 (TRIM21) AS AN ENDOGENOUS LIGAND OVEREXPRESSED IN VARIOUS CANCERS. WE OBSERVED THAT THE COMBINATIO…	EABO7621				OSE IMMUNOTHERAPEUT, NANTES, FRANCE.; NANTES UNIV, CTR RES TRANSPLANTAT & TRANSLAT IMMUNOL, CHU NANTES, INSERM,UMR 1064, F-44000 NANTES, FRANCE.; NANTES UNIV, CHU NANTES, CIMNA, LAB IMMUNOL, NANTES, FRANCE.;	NANTES UNIVERSITE; CHU DE NANTES; INSTITUT NATIONAL DE LA SANTE ET DE LA RECHERCHE MEDICALE (INSERM); NANTES UNIVERSITE; CHU DE NANTES		2026-01-31		10.1126/sciadv.abo7621	ARTICLE				ELISE.CHIFFOLEAU@UNIV-NANTES.FR			LIGUE [44, 56, 29, 44 (2021)]; LABEX IGO PROGRAMS FROM NATIONAL RESEARCH AGENCY (ANR) FOR FRENCH GOVERNMENT [ANR-11-LABX-0016-01]; ANR GENERIQUE PRCE 2018 FROM NATIONAL RESEARCH AGENCY (ANR) FOR FRENCH GOVERNMENT	THIS WORK WAS SUPPORTED BY LIGUE 44, 56, AND 29 (2018) AND LIGUE 44 (2021) (TO E.C.); LABEX IGO PROGRAMS (ANR-11-LABX-0016-01) FROM NATIONAL RESEARCH AGENCY (ANR) FOR FRENCH GOVERNMENT (TO E.C.); AND ANR GENERIQUE PRCE 2018 FROM NATIONAL RESEARCH AGENCY (ANR) FOR FRENCH GOVERNMENT (TO E.C. AND N.P.).	7A7IG	LECTIN-LIKE RECEPTORS; ENDOTHELIAL-CELLS; EXPRESSION; REVEALS; INFLAMMATION; CLUSTER; DNGR-1; DAMAGE	46	SCI ADV	SCI. ADV.	ENGLISH	53	GREEN SUBMITTED, GOLD	SINHA, DEBAJYOTI/0000-0002-4791-9036; SAENZ, JAVIER/0000-0003-4464-7044; GIRAULT, ISABELLE/0000-0002-9587-5197; GERALDINE, TEPPAZ/0000-0002-5835-2493; WILHELM, EMMANUELLE/0000-0003-2506-2892; THEPENIER, VIRGINIE/0000-0003-3675-9281; CHIFFOLEAU, ELISE/0000-0001-6167-682X; GAUTTIER, VANESSA/0000-0002-4297-0449	1200 NEW YORK AVE, NW, WASHINGTON, DC 20005 USA	NOV 16	15	WASHINGTON	36399563		J	AMER ASSOC ADVANCEMENT SCIENCE	2022	MOREAU, AURELIE/J-4139-2017; JOSIEN, REGIS/U-4405-2019; CHIRLAQUE, MARIA-DOLORES/KCL-3322-2024; CHIFFOLEAU, ELISE/N-2982-2018	CHIFFOLEAU, E (CORRESPONDING AUTHOR), NANTES UNIV, CTR RES TRANSPLANTAT & TRANSLAT IMMUNOL, CHU NANTES, INSERM,UMR 1064, F-44000 NANTES, FRANCE.	SCIENCE & TECHNOLOGY - OTHER TOPICS			2375-2548	SCIENCE ADVANCES	18	CLEC-1 IS A DEATH SENSOR THAT LIMITS ANTIGEN CROSS-PRESENTATION BY DENDRITIC CELLS AND REPRESENTS A TARGET FOR CANCER IMMUNOTHERAPY
DHODAPKAR KM;COHEN AD;KAUSHAL A;GARFALL AL;MANALO RJ;CARR AR;MCCACHREN SS;STADTMAUER EA;LACEY SF;MELENHORST JJ;JUNE CH;MILONE MC;DHODAPKAR M	DHODAPKAR, KAVITA M.;COHEN, ADAM D.;KAUSHAL, AKHILESH;GARFALL, ALFRED L.;MANALO, RENEE JULIA;CARR, ALLISON R.;MCCACHREN, SAMUEL S., III;STADTMAUER, EDWARD A.;LACEY, SIMON F.;MELENHORST, J. JOSEPH;JUNE, CARL H.;MILONE, MICHAEL C.;DHODAPKAR, MADHAV, V	BAILUR JK, 2019, JCI INSIGHT, V4, DOI 10.1172/JCI.INSIGHT.127807;BAR N, 2020, JCI INSIGHT, V5, DOI 10.1172/JCI.INSIGHT.129353;BODDUPALLI CS, 2016, J CLIN INVEST, V126, P3905, DOI 10.1172/JCI85329;BORCHERDING NICHOLAS, 2020, F1000RES, V9, P47, DOI 10.12688/F1000RESEARCH.22139.1;COHEN AD, 2020, CLIN CANCER RES, V26, P1541, DOI 10.1158/1078-0432.CCR-19-2111;COHEN AD, 2019, J CLIN INVEST, V129, P2210…	CHIMERIC ANTIGEN-RECEPTOR (CAR) T CELLS LEAD TO HIGH RESPONSE RATES IN MYELOMA, BUT MOST PATIENTS EXPERIENCE RECURRENT DISEASE. WE COMBINED SEVERAL HIGH-DIMENSIONAL APPROACHES TO STUDY TUMOR/IMMUNE CELLS IN THE TUMOR MICROENVIRONMENT (TME) OF MYELOMA PATIENTS PRE- AND POST-B-CELL MATURATION ANTIGEN (BCMA)-SPECIFIC CAR T THERAPY. LOWER DIVERSITY OF PRETHERAPY T-CELL RECEPTOR (TCR) REPERTOIRE, PRES…					EMORY UNIV, WINSHIP CANC INST, ATLANTA, GA USA.; EMORY UNIV, AFLAC CANC & BLOOD DISORDERS CTR, DEPT PEDIAT HEMATOL ONCOL, CHILDRENS HEALTHCARE ATLANTA, ATLANTA, GA USA.; UNIV PENN, ABRAMSON CANC CTR, PHILADELPHIA, PA USA.; EMORY UNIV, DEPT HEMATOL ONCOL, ATLANTA, GA USA.; UNIV PENN, CTR CELLULAR IMMUNOTHERAPIES, PHILADELPHIA, PA USA.; UNIV PENN, DEPT PATHOL & LAB MED, PHILADELPHIA, PA USA.; EMORY…	EMORY UNIVERSITY; CHILDREN'S HEALTHCARE OF ATLANTA (CHOA); EMORY UNIVERSITY; UNIVERSITY OF PENNSYLVANIA; EMORY UNIVERSITY; UNIVERSITY OF PENNSYLVANIA; UNIVERSITY OF PENNSYLVANIA; EMORY UNIVERSITY		2026-01-31		10.1158/2643-3230.BCD-22-0018	ARTICLE			2643-3249				NIH [R35CA197603, 1P01CA214278]; SPECIALIZED CENTER OF RESEARCH AWARD FROM THE LEUKEMIA AND LYMPHOMA SOCIETY; PAULA AND ROGER RINNEY FOUNDATION; LLS SCHOLAR IN CLINICAL RESEARCH AWARD; NOVARTIS; UNIVERSITY OF PENNSYLVANIA; [CA238471]; [AR077926]; [P30CA138292]; NATIONAL CANCER INSTITUTE [R35CA197603, P30CA138292, P01CA214278] FUNDING SOURCE: NIH REPORTER; NATIONAL INSTITUTE OF ARTHRITIS AND MUSCU…	M.V. DHODAPKAR IS SUPPORTED IN PART BY FUNDS FROM NIH R35CA197603, SPECIALIZED CENTER OF RESEARCH AWARD FROM THE LEUKEMIA AND LYMPHOMA SOCIETY, AND FROM THE PAULA AND ROGER RINNEY FOUNDATION. K.M. DHODAPKAR IS SUPPORTED IN PART BY FUNDS FROM CA238471 AND AR077926. A.L. GARFALL IS SUPPORTED IN PART BY LLS SCHOLAR IN CLINICAL RESEARCH AWARD. THE AUTHORS ACKNOWLEDGE WINSHIP MASS CYTOMETRY RESOURCE (…	5Z7PF	MULTIPLE-MYELOMA	6	BLOOD CANCER DISCOV	BLOOD CANCER DISCOV.	ENGLISH	26	GREEN SUBMITTED, BRONZE	COHEN, ADAM/0000-0003-0939-3843; MCCACHREN, SAMUEL/0000-0002-3073-4924; CARR, ALLISON/0000-0002-1315-4215; MANALO, RENEE JULIA/0000-0002-9880-2268; LACEY, SIMON F/0000-0003-2882-1962; MELENHORST, JAN JOSEPH/0000-0001-7677-537X; KAUSHAL, AKHILESH/0000-0002-5137-0461; GARFALL, ALFRED/0000-0003-2791-5748	615 CHESTNUT ST, 17TH FLOOR, PHILADELPHIA, PA 19106-4404 USA	NOV	12	PHILADELPHIA	36026513		J	AMER ASSOC CANCER RESEARCH	2022	COHEN, ADAM/F-6729-2012; JUNE, CARL/HKM-8909-2023; MELENHORST, JAN JOSEPH/AAW-2546-2020; KAUSHAL, AKHILESH/AAE-7352-2021	DHODAPKAR, M (CORRESPONDING AUTHOR), EMORY UNIV, WINSHIP CANC INST, 1760 HAYGOOD DR, ATLANTA, GA 30322 USA.	ONCOLOGY; HEMATOLOGY			2643-3230	BLOOD CANCER DISCOVERY	85	CHANGES IN BONE MARROW TUMOR AND IMMUNE CELLS CORRELATE WITH DURABILITY OF REMISSIONS FOLLOWING BCMA CAR T THERAPY IN MYELOMA
ZHANG ZC;JI WP;HUANG J;ZHANG YW;ZHOU Y;ZHANG JJ;DONG Y;YUAN T;YANG QC;DING XM;TANG LN;LI HT;YIN JY;WANG YG;JI T;FEI J;ZHANG B;CHEN PZ;HU HY	ZHANG, ZHICHANG;JI, WEIPING;HUANG, JIN;ZHANG, YAWEN;ZHOU, YAN;ZHANG, JIANJUN;DONG, YANG;YUAN, TING;YANG, QINGCHENG;DING, XIAOMIN;TANG, LINA;LI, HONGTAO;YIN, JUNYI;WANG, YONGGANG;JI, TONG;FEI, JIA;ZHANG, BING;CHEN, PEIZHAN;HU, HAIYAN	ABDELLRAZEQ GS, 2020, VACCINE, V38, P2016, DOI 10.1016/J.VACCINE.2019.12.052;ABDULLGAFFAR B, 2021, DIAGN CYTOPATHOL, V49, PE40, DOI 10.1002/DC.24569;ANDREWS K, 2020, CYTOTHERAPY, V22, P276, DOI 10.1016/J.JCYT.2020.01.011;ARORA S, 2021, CELLS-BASEL, V10, DOI 10.3390/CELLS10082091;BARBOSA-SILVA A, 2022, CANCERS, V14, DOI 10.3390/CANCERS14092325;BASSEZ A, 2021, NAT MED, V27, P820, DOI 10.1038/S41591…	PURPOSE MALIGNANT PLEURAL EFFUSION (MPE) IS AN ADVERSE PROGNOSTIC FACTOR IN PATIENTS WITH OSTEOBLASTIC OSTEOSARCOMA; HOWEVER, THE CELLULAR CONTEXTS OF MPE ARE LARGELY UNKNOWN. EXPERIMENTAL DESIGN WE PERFORMED SINGLE-CELL RNA-SEQUENCING (SCRNA-SEQ) ON 27 260 CELLS FROM SEVEN MPE SAMPLES AND 91 186 CELLS FROM EIGHT OSTEOSARCOMA TISSUES, INCLUDING ONE RECURRENT, ONE LUNG METASTASIS AND SIX PRIMARY T…	E1072				SHANGHAI JIAO TONG UNIV AFFILIATED PEOPLES HOSP 6, ORTHOPED DEPT, SHANGHAI, PEOPLES R CHINA.; SHANGHAI JIAO TONG UNIV AFFILIATED PEOPLES HOSP 6, CLIN TRIAL CTR, SHANGHAI, PEOPLES R CHINA.; SHANGHAI JIAO TONG UNIV AFFILIATED PEOPLES HOSP 6, PATHOL DEPT, SHANGHAI, PEOPLES R CHINA.; SHANGHAI JIAO TONG UNIV AFFILIATED PEOPLES HOSP 6, ONCOL DEPT, SHANGHAI 200233, PEOPLES R CHINA.; SHANGHAI JIAO TONG U…	SHANGHAI JIAO TONG UNIVERSITY; SHANGHAI JIAO TONG UNIVERSITY; SHANGHAI JIAO TONG UNIVERSITY; SHANGHAI JIAO TONG UNIVERSITY; SHANGHAI JIAO TONG UNIVERSITY; JINAN UNIVERSITY; JIANGXI UNIVERSITY OF TRADITIONAL CHINESE MEDICINE; AFFILIATED HOSPITAL OF JIANGXI UNIVERSITY OF TRADITIONAL CHINESE MEDICINE; SHANGHAI JIAO TONG UNIVERSITY		2026-01-31	MALIGNANT PLEURAL EFFUSION; OSTEOBLASTIC OSTEOSARCOMA; PRIMARY TUMOUR; SINGLE-CELL RNA SEQUENCING; TUMOUR MICROENVIRONMENT	10.1002/ctm2.1072	ARTICLE				TFEIJIA@JNU.EDU.CN; BINZHANG72@163.COM; PZCHEN@ME.COM; XURI1104@163.COM			NATIONAL NATURAL SCIENCE FOUNDATION OF CHINA [8207101854, 82072967, 82102866]; NATIONAL KEY RESEARCH PROJECT OF SCIENCE & TECHNOLOGY MINISTRY OF CHINA [2021YFC2400600]; NATURAL SCIENCE FOUNDATION OF SHANGHAI [20ZR1434100]; RESEARCH PROJECT OF SCIENCE & TECHNOLOGY OF SHANGHAI [SHDC22017101, SHDC12017 X 02]; SHANGHAI PUJIANG PROGRAM [21PJD051]; SHANGHAI SHENKANG THREE-YEAR ACTION GRANT [SHDC2022CRS…	THIS WORK WAS SUPPORTED BY THE NATIONAL NATURAL SCIENCE FOUNDATION OF CHINA (NOS. 8207101854, 82072967 AND 82102866), NATIONAL KEY RESEARCH PROJECT OF SCIENCE & TECHNOLOGY MINISTRY OF CHINA (NO. 2021YFC2400600), NATURAL SCIENCE FOUNDATION OF SHANGHAI (NO. 20ZR1434100), RESEARCH PROJECT OF SCIENCE & TECHNOLOGY OF SHANGHAI (NOS. SHDC22017101 AND SHDC12017 X 02) AND SHANGHAI PUJIANG PROGRAM (NO. 21P…	5T8DM	POTENTIAL CANCER VACCINES; DENDRITIC CELLS; T-CELL; HEPATOCELLULAR-CARCINOMA; MOLECULAR SIGNATURES; SINGLE-ARM; ASSOCIATION; METASTASIS; SURVIVAL; GENE	11	CLIN TRANSL MED	CLIN. TRANSL. MED.	ENGLISH	87	GREEN SUBMITTED, GOLD	YANG, DONG/0000-0003-3773-9346;	THE ATRIUM, SOUTHERN GATE, CHICHESTER PO19 8SQ, W SUSSEX, ENGLAND	NOV	25	CHICHESTER	36305631		J	JOHN WILEY & SONS LTD	2022	; ZHANG, ZHICHANG/MTF-0132-2025; CHEN, PEIZHAN/IYS-4667-2023; HU, HAI/LBH-4948-2024; LI, HONGTAO/H-6116-2013	HU, HY (CORRESPONDING AUTHOR), SHANGHAI JIAO TONG UNIV AFFILIATED PEOPLES HOSP 6, ONCOL DEPT, SHANGHAI 200233, PEOPLES R CHINA.; FEI, J (CORRESPONDING AUTHOR), JINAN UNIV, DEPT BIOCHEM & MOL BIOL, MED COLL, GUANGZHOU 510632, PEOPLES R CHINA.; ZHANG, B (CORRESPONDING AUTHOR), JIANGXI UNIV TRADIT CHINESE MED, AFFILIATED HOSP, ORTHOPAED DEPT, NANCHANG 330006, JIANGXI, PEOPLES R CHINA.; CHEN, PZ (COR…	ONCOLOGY; RESEARCH & EXPERIMENTAL MEDICINE			2001-1326	CLINICAL AND TRANSLATIONAL MEDICINE	28	CHARACTERIZATION OF THE TUMOUR MICROENVIRONMENT PHENOTYPES IN MALIGNANT TISSUES AND PLEURAL EFFUSION FROM ADVANCED OSTEOBLASTIC OSTEOSARCOMA PATIENTS
ZOU JN;LIN ZH;JIAO WJ;CHEN J;LIN LD;ZHANG F;ZHANG XD;ZHAO JD	ZOU, JIANI;LIN, ZHIHENG;JIAO, WENJIAN;CHEN, JUN;LIN, LIDONG;ZHANG, FANG;ZHANG, XIAODAN;ZHAO, JUNDE	AREND RC, 2013, GYNECOL ONCOL, V131, P772, DOI 10.1016/J.YGYNO.2013.09.034;BOUVARD V, 2021, NEW ENGL J MED, V385, P1908, DOI 10.1056/NEJMSR2030640;CAMINSCHI I, 2008, BLOOD, V112, P3264, DOI 10.1182/BLOOD-2008-05-155176;CHEN P, 2022, FRONT GENET, V12, DOI 10.3389/FGENE.2021.781538;CHO Y, 2009, CELL, V137, P1112, DOI 10.1016/J.CELL.2009.05.037;DAS M, 2021, LANCET ONCOL, V22, P1059, DOI 10.1016/S147…	NECROPTOSIS IS A KIND OF PROGRAMMED NECROSIS MODE THAT PLAYS A DOUBLE-EDGED ROLE IN TUMOR PROGRESSION. HOWEVER, THE ROLE OF NECROPTOSIS-RELATED MESSENGER RNA (MRNA) IN PREDICTING THE PROGNOSIS AND IMMUNE RESPONSE OF CERVICAL SQUAMOUS CARCINOMA AND ADENOCARCINOMA (CESC) HAS NOT BEEN FULLY STUDIED. FIRSTLY, THE INCIDENCE OF SOMATIC MUTATION RATE AND COPY NUMBER VARIATION FOR 74 NECROPTOSIS-RELATED …	16773				SHANDONG UNIV TRADIT CHINESE MED, JINAN 250014, SHANDONG, PEOPLES R CHINA.; SHANDONG UNIV, QILU HOSP, DEPT TRADIT CHINESE MED, JINAN 250012, PEOPLES R CHINA.;	SHANDONG UNIVERSITY OF TRADITIONAL CHINESE MEDICINE; SHANDONG UNIVERSITY		2026-01-31		10.1038/s41598-022-20566-0	ARTICLE				XDANZ@SDU.EDU.CN; ZHAOJUNDE2020@163.COM					5D3KO	CANCER RISK; CELLS; POLYMORPHISMS; ACTIVATION; GROWTH; INTERLEUKIN-12; EXPRESSION; TGF-BETA-1; THERAPIES; PHENOTYPE	1	SCI REP-UK	SCI REP	ENGLISH	65	GREEN SUBMITTED, GOLD	LIN, ZHIHENG/0000-0002-9745-2286; ZHANG, XIAODAN/0000-0003-3827-1378	HEIDELBERGER PLATZ 3, BERLIN, 14197, GERMANY	OCT 6	20	BERLIN	36202899		J	NATURE PORTFOLIO	2022	LIN, ZHIHENG/GLN-4784-2022	ZHAO, JD (CORRESPONDING AUTHOR), SHANDONG UNIV TRADIT CHINESE MED, JINAN 250014, SHANDONG, PEOPLES R CHINA.; ZHANG, XD (CORRESPONDING AUTHOR), SHANDONG UNIV, QILU HOSP, DEPT TRADIT CHINESE MED, JINAN 250012, PEOPLES R CHINA.	SCIENCE & TECHNOLOGY - OTHER TOPICS			2045-2322	SCIENTIFIC REPORTS	46	A MULTI-OMICS-BASED INVESTIGATION OF THE PROGNOSTIC AND IMMUNOLOGICAL IMPACT OF NECROPTOSIS-RELATED MRNA IN PATIENTS WITH CERVICAL SQUAMOUS CARCINOMA AND ADENOCARCINOMA
LIM KHJ;GIAMPAZOLIAS E;SCHULZ O;ROGERS NC;WILKINS A;SAHAI E;STRID J;SOUSA CRE	LIM, KOK HAW JONATHAN;GIAMPAZOLIAS, EVANGELOS;SCHULZ, OLIVER;ROGERS, NEIL C.;WILKINS, ANNA;SAHAI, ERIK;STRID, JESSICA;SOUSA, CAETANO REIS E.	AHRENS S, 2012, IMMUNITY, V36, P635, DOI 10.1016/J.IMMUNI.2012.03.008;BÖTTCHER JP, 2018, TRENDS CANCER, V4, P784, DOI 10.1016/J.TRECAN.2018.09.001;BÖTTCHER JP, 2018, CELL, V172, P1022, DOI 10.1016/J.CELL.2018.01.004;CANTON J, 2021, NAT IMMUNOL, V22, P140, DOI 10.1038/S41590-020-00824-X;CASARES N, 2005, J EXP MED, V202, P1691, DOI 10.1084/JEM.20050915;DE ANDRADE LF, 2014, CANCER RES, V74, P7298, D…	TYPE 1 CONVENTIONAL DENDRITIC CELLS (CDC1) PLAY A CRITICAL ROLE IN PRIMING ANTICANCER CYTOTOXIC CD8(+) T CELLS. DNGR-1 (A.K.A. CLEC9A) IS A CDC1 RECEPTOR THAT BINDS TO F-ACTIN EXPOSED ON NECROTIC CANCER AND NORMAL CELLS. DNGR-1 SIGNALING ENHANCES CROSS-PRESENTATION OF DEAD-CELL ASSOCIATED ANTIGENS, INCLUDING TUMOR ANTIGENS. WE HAVE RECENTLY SHOWN THAT SECRETED GELSOLIN (SGSN), A PLASMA PROTEIN, C…	E005245				FRANCIS CRICK INST, IMMUNOBIOL LAB, LONDON, ENGLAND.; IMPERIAL COLL LONDON, DEPT IMMUNOL & INFLAMMAT, LONDON, ENGLAND.; FRANCIS CRICK INST, TUMOUR CELL BIOL LAB, LONDON, ENGLAND.; INST CANC RES, DIV RADIOTHERAPY & IMAGING, LONDON, ENGLAND.;	FRANCIS CRICK INSTITUTE; IMPERIAL COLLEGE LONDON; FRANCIS CRICK INSTITUTE; UNIVERSITY OF LONDON; INSTITUTE OF CANCER RESEARCH - UK; ROYAL MARSDEN NHS FOUNDATION TRUST		2026-01-31	DENDRITIC CELLS; ANTIGEN PRESENTATION; IMMUNITY	10.1136/jitc-2022-005245	ARTICLE			2051-1426	CAETANO@CRICK.AC.UK			FRANCIS CRICK INSTITUTE - CANCER RESEARCH UK [FC001136]; UK MEDICAL RESEARCH COUNCIL [FC001136]; WELLCOME TRUST [FC001136, 106973/Z/15/Z, 216327/Z/19/Z]; ERC ADVANCED INVESTIGATOR GRANT [ADG 268670]; WELLCOME TRUST INVESTIGATOR AWARD [106973/Z/15/Z]; PRIZE FROM THE LOUIS-JEANTET FOUNDATION; WELLCOME IMPERIAL 4I CLINICAL RESEARCH FELLOWSHIP [216327/Z/19/Z]; THE FRANCIS CRICK INSTITUTE [10144] FUND…	THIS WORK WAS SUPPORTED BY THE FRANCIS CRICK INSTITUTE, WHICH RECEIVES CORE FUNDING FROM CANCER RESEARCH UK (FC001136), THE UK MEDICAL RESEARCH COUNCIL (FC001136), AND THE WELLCOME TRUST (FC001136); AN ERC ADVANCED INVESTIGATOR GRANT (ADG 268670); A WELLCOME TRUST INVESTIGATOR AWARD (106973/Z/15/Z); AND A PRIZE FROM THE LOUIS-JEANTET FOUNDATION. KHJL IS SUPPORTED BY A WELLCOME IMPERIAL 4I CLINICA…	5A5DE	TUMOR MICROENVIRONMENT; DENDRITIC CELLS; MELANOMA; RECEPTOR; ACTIN	9	J IMMUNOTHER CANCER	J. IMMUNOTHER. CANCER	ENGLISH	22	GREEN SUBMITTED, GOLD	ROGERS, NEIL/0000-0001-8977-7585; LIM, KOK HAW JONATHAN/0000-0002-6544-9218; GIAMPAZOLIAS, EVANGELOS/0000-0001-8013-3310; REIS E SOUSA, CAETANO/0000-0001-7392-2119; WILKINS, ANNA/0000-0002-0425-584X	BRITISH MED ASSOC HOUSE, TAVISTOCK SQUARE, LONDON WC1H 9JR, ENGLAND	SEP	6	LONDON	36162919		J	BMJ PUBLISHING GROUP	2022	; LIM, KOK HAW JONATHAN/GQZ-4232-2022; REIS E SOUSA, CAETANO/O-1657-2014	SOUSA, CRE (CORRESPONDING AUTHOR), FRANCIS CRICK INST, IMMUNOBIOL LAB, LONDON, ENGLAND.	ONCOLOGY; IMMUNOLOGY				JOURNAL FOR IMMUNOTHERAPY OF CANCER	10	LOSS OF SECRETED GELSOLIN ENHANCES RESPONSE TO ANTICANCER THERAPIES
FREDERICO B;MARTINS I;CHAPELA D;GASPARRINI F;CHAKRAVARTY P;ACKELS T;PIOT C;ALMEIDA B;CARVALHO J;CICCARELLI A;PEDDIE CJ;ROGERS N;BRISCOE J;GUILLEMOT F;SCHAEFER AT;SAUDE L;SOUSA CRE	FREDERICO, BRUNO;MARTINS, ISAURA;CHAPELA, DIANA;GASPARRINI, FRANCESCA;CHAKRAVARTY, PROBIR;ACKELS, TOBIAS;PIOT, CECILE;ALMEIDA, BRUNA;CARVALHO, JOANA;CICCARELLI, ALESSANDRO;PEDDIE, CHRISTOPHER J.;ROGERS, NEIL;BRISCOE, JAMES;GUILLEMOT, FRANCOIS;SCHAEFER, ANDREAS T.;SAUDE, LEONOR;SOUSA, CAETANO REIS E	AIMONE JB, 2014, PHYSIOL REV, V94, P991, DOI 10.1152/PHYSREV.00004.2014;ALFARO-CERVELLO C, 2012, J COMP NEUROL, V520, P3528, DOI 10.1002/CNE.23104;ANANDASABAPATHY N, 2011, J EXP MED, V208, P1695, DOI 10.1084/JEM.20102657;BAEK JH, 2006, DEVELOPMENT, V133, P2467, DOI 10.1242/DEV.02403;BARKER N, 2007, NATURE, V449, P1003, DOI 10.1038/NATURE06196;BARKERS RA, 2018, NATURE, V557, P329, DOI 10.1038/S415…	CELLS WITH LATENT STEM ABILITY CAN CONTRIBUTE TO MAMMALIAN TISSUE REGENERATION AFTER DAMAGE. WHETHER THE CENTRAL NERVOUS SYSTEM (CNS) HARBORS SUCH CELLS REMAINS CONTROVERSIAL. HERE, WE REPORT THAT DNGR-1 LINE-AGE TRACING IN MICE IDENTIFIES AN EPENDYMAL CELL SUBSET, WHEREIN RESIDES LATENT REGENERATIVE POTENTIAL. WE DEMONSTRATE THAT DNGR-1-LINEAGE-TRACED EPENDYMAL CELLS ARISE EARLY IN EMBRYOGENESIS…				1957	FRANCIS CRICK INST, IMMUNOBIOL LAB, 1 MIDLAND RD, LONDON NW1 1AT, ENGLAND.; UNIV LISBON, FAC MED, INST MED MOL, P-1649028 LISBON, PORTUGAL.; TECHNOPHAGE, SA AVE PROF EGAS MONIZ, P-1649028 LISBON, PORTUGAL.; FRANCIS CRICK INST, BIOINFORMAT & BIOSTAT, 1 MIDLAND RD, LONDON NW1 1AT, ENGLAND.; FRANCIS CRICK INST, SENSORY CIRCUITS & NEUROTECHNOL LAB, 1 MIDLAND RD, LONDON NW1 1AT, ENGLAND.; FRANCIS CRIC…	FRANCIS CRICK INSTITUTE; UNIVERSIDADE DE LISBOA; FRANCIS CRICK INSTITUTE; FRANCIS CRICK INSTITUTE; FRANCIS CRICK INSTITUTE; FRANCIS CRICK INSTITUTE; FRANCIS CRICK INSTITUTE; FRANCIS CRICK INSTITUTE; UNIVERSITY OF LONDON; UNIVERSITY COLLEGE LONDON; UNIVERSIDADE DE LISBOA; FUNDACAO CHAMPALIMAUD		2026-01-31		10.1016/j.devcel.2022.07.012	ARTICLE	AUG 2022		1878-1551	BRUNO.FREDERICO@CRICK.AC.UK; CAETANO@CRICK.AC.UK	+		ERC ADVANCED INVES- TIGATOR GRANT [FC001136]; BRF, BIOINFORMATICS AND BIOSTATISTICS, ADVANCED LIGHT MICROSCOPY, EXPERIMENTAL HISTOPATHOLOGY,; FLOW CYTOMETRY STPS; THE FRANCIS CRICK INSTITUTE - CANCER RESEARCH UK [FC001136]; UK MEDICAL RESEARCH COUNCIL [FC001136]; WELLCOME TRUST [FC001136, ADG 268670]; ERC ADVANCED INVESTIGATOR GRANT [FC001136]; WELLCOME INVESTIGATOR AWARD [106973/Z/15/Z]; [WT1069…	WE THANK THE MEMBERS OF THE IMMUNOBIOLOGY LABORATORY FOR HELPFUL DISCUSSIONS AND SUGGESTIONS. WE THANK THE BRF, BIOINFORMATICS AND BIOSTATISTICS, ADVANCED LIGHT MICROSCOPY, EXPERIMENTAL HISTOPATHOLOGY, AND FLOW CYTOMETRY STPS FOR THEIR SUPPORT THROUGHOUT THIS PROJECT. WE ARE ALSO GRATEFUL TO RYOICHIRO KAGEYAMA (KYOTO UNIVERSITY) FOR KINDLY PROVIDING AN ANTI-HES1 ANTIBODY. CARTOONS AND GRAPHICAL A…	4F5KT	SPINAL-CORD-INJURY; RADIAL GLIAL-CELLS; DENDRITIC CELLS; EPITHELIAL-CELLS; PROGENITOR CELLS; CHOROID-PLEXUS; EXPRESSION; NEUROGENESIS; REVEALS; ASTROCYTES	16	DEV CELL	DEV. CELL	ENGLISH	91	GREEN SUBMITTED, HYBRID	CHAKRAVARTY, PROBIR/0000-0003-1146-8824; ROGERS, NEIL/0000-0001-8977-7585; SAÚDE, LEONOR/0000-0001-5933-8872; CICCARELLI, ALESSANO/0000-0002-7612-8161; ANTUNES MARTINS, ISAURA VANESSA/0000-0002-1329-7769	50 HAMPSHIRE ST, FLOOR 5, CAMBRIDGE, MA 02139 USA	AUG 22	29	CAMBRIDGE	35998585		J	CELL PRESS	2022	; SAÚDE, LEONOR/D-2720-2012; MARTINS, ISAURA/AIB-6672-2022; REIS E SOUSA, CAETANO/O-1657-2014	FREDERICO, B; SOUSA, CRE (CORRESPONDING AUTHOR), FRANCIS CRICK INST, IMMUNOBIOL LAB, 1 MIDLAND RD, LONDON NW1 1AT, ENGLAND.	CELL BIOLOGY; DEVELOPMENTAL BIOLOGY			1534-5807	DEVELOPMENTAL CELL	16	DNGR-1-TRACING MARKS AN EPENDYMAL CELL SUBSET WITH DAMAGE-RESPONSIVE NEURAL STEM CELL POTENTIAL
YAN L;WU XJ;WU P;SU BT;XIONG Y;RAO YH;CHEN X;HUANG W;CUI TP	YAN, LI;WU, XIAOJIE;WU, PING;SU, BINTAO;XIONG, YIN;RAO, YAHUA;CHEN, XING;HUANG, WEI;CUI, TIANPEN	AGUSTÍ A, 2019, NEW ENGL J MED, V381, P1248, DOI 10.1056/NEJMRA1900475;AHRENS S, 2012, IMMUNITY, V36, P635, DOI 10.1016/J.IMMUNI.2012.03.008;ANONYMOUS, 1965, LANCET, V1, P775;ANONYMOUS, 2017, PNEUMOLOGIE, V71, P9, DOI 10.1055/S-0042-121903;BARNES PJ, 2016, J ALLERGY CLIN IMMUN, V138, P16, DOI 10.1016/J.JACI.2016.05.011;BRAJER-LUFTMANN B, 2019, J IMMUNOL RES, V2019, DOI 10.1155/2019/9708769;BRAJER…	ALTHOUGH C-TYPE LECTIN DOMAIN FAMILY 9A (CLEC9A) ON CONVENTIONAL TYPE 1 DENDRITIC CELLS (CDC1S) PLAYS A CRITICAL ROLE IN CYTOTOXIC CD8+ T CELL RESPONSE IN CANCERS AND VIRAL INFECTIONS, ITS ROLE IN CHRONIC OBSTRUCTIVE PULMONARY DISEASE (COPD) IS UNKNOWN. WE MEASURED THE EXPRESSION OF CLEC9A IN SERA, BRONCHOALVEOLAR LAVAGE FLUID (BALF), AND PERIPHERAL BLOOD MONONUCLEAR CELLS (PBMCS) FROM CONTROLS A…	109082				WUHAN 1 HOSP, DEPT LAB MED, WUHAN, HUBEI, PEOPLES R CHINA.; WUHAN 1 HOSP, DEPT RESP & CRIT CARE MED, WUHAN, HUBEI, PEOPLES R CHINA.; HUAZHONG UNIV SCI & TECHNOL, TONGJI MED COLL, DEPT PATHOPHYSIOL, WUHAN, HUBEI, PEOPLES R CHINA.; HUAZHONG UNIV SCI & TECHNOL, TONGJI HOSP, TONGJI MED COLL, DEPT LAB MED, WUHAN, HUBEI, PEOPLES R CHINA.; WUHAN 1 HOSP, DEPT LAB MED, WUHAN 430022, HUBEI, PEOPLES R CHINA…	HUAZHONG UNIVERSITY OF SCIENCE & TECHNOLOGY; HUAZHONG UNIVERSITY OF SCIENCE & TECHNOLOGY		2026-01-31	C-TYPE LECTIN DOMAIN FAMILY 9A; CONVENTIONAL TYPE 1 DENDRITIC CELLS; FILAMENTOUS ACTIN; CYTOTOXIC CD8(+) T LYMPHOCYTE; CHRONIC OBSTRUCTIVE PULMONARY DISEASE	10.1016/j.clim.2022.109082	REVIEW	AUG 2022		1521-7035	EMMAHUANGWEI@126.COM; TIANPENCUI@126.COM			NATIONAL NATURAL SCIENCE FOUNDATION OF CHINA [81770038, 81903217]; WUHAN HEALTH AND FAMILY PLANNING COMMITTEE RESEARCH PROJECT [WX17A01]	FUNDING INFORMATION THIS WORK WAS SUPPORTED BY THE NATIONAL NATURAL SCIENCE FOUNDATION OF CHINA (NO. 81770038 TO TIANPEN CUI AND NO. 81903217 TO WEI HUANG) AND THE WUHAN HEALTH AND FAMILY PLANNING COMMITTEE RESEARCH PROJECT (WX17A01) .	5A1ZX	OBSTRUCTIVE PULMONARY-DISEASE; DENDRITIC CELLS; BRONCHOALVEOLAR LAVAGE; IMMUNE-RESPONSES; F-ACTIN; RECEPTOR; DNGR-1; BLOOD; SUBSETS; UPDATE		CLIN IMMUNOL	CLIN. IMMUNOL.	ENGLISH	47			525 B ST, STE 1900, SAN DIEGO, CA 92101-4495 USA	SEP	12	SAN DIEGO	35901921		J	ACADEMIC PRESS INC ELSEVIER SCIENCE	2022	WU, PING/HLX-4062-2023	HUANG, W; CUI, TP (CORRESPONDING AUTHOR), WUHAN 1 HOSP, DEPT LAB MED, WUHAN 430022, HUBEI, PEOPLES R CHINA.	IMMUNOLOGY			1521-6616	CLINICAL IMMUNOLOGY	6	INCREASED EXPRESSION OF CLEC9A ON CDC1S ASSOCIATED WITH CYTOTOXIC CD8+T CELL RESPONSE IN COPD
LEE WJ;SURESH M	LEE, WOOJONG;SURESH, M.	ACCAPEZZATO D, 2005, J EXP MED, V202, P817, DOI 10.1084/JEM.20051106;ALBERT ML, 1998, NATURE, V392, P86, DOI 10.1038/32183;ALLOATTI A, 2017, J EXP MED, V214, P2231, DOI 10.1084/JEM.20170229;ALLOATTI A, 2015, IMMUNITY, V43, P1087, DOI 10.1016/J.IMMUNI.2015.11.006;AMBROSCH F, 2000, VACCINE, V18, P2095, DOI 10.1016/S0264-410X(99)00566-6;AMIEL E, 2012, J IMMUNOL, V189, P2151, DOI 10.4049/JIMMUNOL.110…	ADJUVANTS ARE INDISPENSABLE COMPONENTS OF VACCINES FOR STIMULATING OPTIMAL IMMUNE RESPONSES TO NON-REPLICATING, INACTIVATED AND SUBUNIT ANTIGENS. ELICITING BALANCED HUMORAL AND T CELL-MEDIATED IMMUNITY IS PARAMOUNT TO DEFEND AGAINST DISEASES CAUSED BY COMPLEX INTRACELLULAR PATHOGENS, SUCH AS TUBERCULOSIS, MALARIA, AND AIDS. HOWEVER, CURRENTLY USED VACCINES ELICIT STRONG ANTIBODY RESPONSES, BUT PO…	940047				UNIV WISCONSIN MADISON, DEPT PATHOBIOL SCI, MADISON, WI 53706 USA.;	UNIVERSITY OF WISCONSIN SYSTEM; UNIVERSITY OF WISCONSIN MADISON		2026-01-31	ADJUVANTS; CROSS-PRESENTATION; IMMUNITY; MEMORY; CD8 T CELLS; VACCINES	10.3389/fimmu.2022.940047	REVIEW				SURESHM@VETMED.WISC.EDU			PHS GRANT [U01 AI124299, R21 AI149793-01A1]; AMERICAN HEART ASSOCIATION [18PRE34080150]; UNIVERSITY OF WISCONSIN-MADISON; NATIONAL INSTITUTE OF ALLERGY AND INFECTIOUS DISEASES [R21AI149793, U01AI124299] FUNDING SOURCE: NIH REPORTER; AMERICAN HEART ASSOCIATION (AHA) [18PRE34080150] FUNDING SOURCE: AMERICAN HEART ASSOCIATION (AHA)	THIS WORK WAS SUPPORTED BY PHS GRANT U01 AI124299, R21 AI149793-01A1 AND JOHN E. BUTLER PROFESSORSHIP TO MS. WL WAS SUPPORTED BY A PREDOCTORAL FELLOWSHIP FROM THE AMERICAN HEART ASSOCIATION (18PRE34080150) AND DISSERTATION COMPLETION FELLOWSHIP FROM UNIVERSITY OF WISCONSIN-MADISON.	3U2YM	MHC CLASS-I; PLASMACYTOID DENDRITIC CELLS; CD8(+) T-CELLS; EXOGENOUS ANTIGEN-PRESENTATION; ANTIBODY-RESPONSES; ALUMINUM-HYDROXIDE; ADAPTIVE IMMUNITY; PRESENTING CELLS; TARGETING CLEC9A; POTENT ADJUVANT		FRONT IMMUNOL	FRONT. IMMUNOL.	ENGLISH	247	GREEN SUBMITTED, GOLD		AVENUE DU TRIBUNAL FEDERAL 34, LAUSANNE, CH-1015, SWITZERLAND	AUG 1	20	LAUSANNE	35979365		J	FRONTIERS MEDIA SA	2022		SURESH, M (CORRESPONDING AUTHOR), UNIV WISCONSIN MADISON, DEPT PATHOBIOL SCI, MADISON, WI 53706 USA.	IMMUNOLOGY			1664-3224	FRONTIERS IN IMMUNOLOGY	76	VACCINE ADJUVANTS TO ENGAGE THE CROSS-PRESENTATION PATHWAY
GONZALES GA;CANTON J	GONZALES, GERONE A.;CANTON, JOHNATHAN	ACKERMAN AL, 2003, P NATL ACAD SCI USA, V100, P12889, DOI 10.1073/PNAS.1735556100;ACKERMAN AL, 2006, IMMUNITY, V25, P607, DOI 10.1016/J.IMMUNI.2006.08.017;AHN J, 2018, CANCER CELL, V33, P862, DOI 10.1016/J.CCELL.2018.03.027;ALLOATTI A, 2017, J EXP MED, V214, P2231, DOI 10.1084/JEM.20170229;APEL F, 2021, SCI SIGNAL, V14, DOI 10.1126/SCISIGNAL.AAX7942;BLUM JS, 2013, ANNU REV IMMUNOL, V31, P443, DOI…	PHAGOCYTES, SUCH AS MACROPHAGES AND DENDRITIC CELLS, POSSESS THE ABILITY TO INGEST LARGE QUANTITIES OF EXOGENOUS MATERIAL INTO MEMBRANE-BOUND ENDOCYTIC ORGANELLES SUCH AS MACROPINOSOMES AND PHAGOSOMES. TYPICALLY, THE INGESTED MATERIAL, WHICH CONSISTS OF DIVERSE MACROMOLECULES SUCH AS PROTEINS AND NUCLEIC ACIDS, IS DELIVERED TO LYSOSOMES WHERE IT IS DIGESTED INTO SMALLER MOLECULES LIKE AMINO ACIDS…	944142				UNIV CALGARY, CUMMING SCH MED, DEPT BIOCHEM & MOL BIOL, CALGARY, AB, CANADA.; UNIV CALGARY, FAC VET MED, CALGARY, AB, CANADA.; UNIV CALGARY, JOAN & PHOEBE SNYDER INST CHRON DIS, CALGARY, AB, CANADA.;	UNIVERSITY OF CALGARY; UNIVERSITY OF CALGARY; UNIVERSITY OF CALGARY		2026-01-31	PHAGOCYTE; DENDRITIC CELL; MACROPHAGE; PATTERN RECOGNITION RECEPTOR; ENDOCYTIC ORGANELLE; DAMP; PAMP; PHAGOCYTOSIS	10.3389/fimmu.2022.944142	REVIEW									6I1NC	DNGR-1-DEPENDENT CROSS-PRESENTATION; I MHC PRESENTATION; DENDRITIC CELLS; PARTICULATE ANTIGENS; LIPID-PEROXIDATION; BACTERIAL; ENDOSOMES; ACTIVATION; PHAGOSOMES; PEPTIDES		FRONT IMMUNOL	FRONT. IMMUNOL.	ENGLISH	87	GREEN SUBMITTED, GOLD		AVENUE DU TRIBUNAL FEDERAL 34, LAUSANNE, CH-1015, SWITZERLAND	JUL 14	9	LAUSANNE	35911757		J	FRONTIERS MEDIA SA	2022	CANTON, JOHNATHAN/ABD-1233-2020	CANTON, J (CORRESPONDING AUTHOR), UNIV CALGARY, FAC VET MED, CALGARY, AB, CANADA.; CANTON, J (CORRESPONDING AUTHOR), UNIV CALGARY, JOAN & PHOEBE SNYDER INST CHRON DIS, CALGARY, AB, CANADA.	IMMUNOLOGY			1664-3224	FRONTIERS IN IMMUNOLOGY	0	THE DELIVERY OF EXTRACELLULAR "DANGER" SIGNALS TO CYTOSOLIC SENSORS IN PHAGOCYTES
DOSHI AS;CANTIN S;PRICKETT LB;MELE DA;AMIJI M	DOSHI, AATMAN S.;CANTIN, SUSAN;PRICKETT, LAURA B.;MELE, DEANNA A.;AMIJI, MANSOOR	ARENSMAN MD, 2020, ONCOIMMUNOLOGY, V9, DOI 10.1080/2162402X.2020.1800162;BARBER GN, 2015, NAT REV IMMUNOL, V15, P760, DOI 10.1038/NRI3921;BAZHIN AV, 2018, FRONT IMMUNOL, V9, DOI 10.3389/FIMMU.2018.02129;BONAVENTURA P, 2019, FRONT IMMUNOL, V10, DOI 10.3389/FIMMU.2019.00168;BROZ P, 2013, NAT REV IMMUNOL, V13, P551, DOI 10.1038/NRI3479;BURKHOLDER TANYA, 2012, CURR PROTOC MOUSE BIOL, V2, P145;CHENG N…	CURRENT METHODS OF STING ACTIVATION BASED ON INTRA-TUMORAL INJECTIONS OF CYCLIC DINUCLEOTIDES (CDNS) ARE NOT SUITABLE FOR ADDRESSING TUMOR HETEROGENEITY OR FOR INACCESSIBLE, METASTATIC AND ABSCOPAL TUMORS. IN THIS STUDY, WE DEVELOPED SYSTEMICALLY ADMINISTERED CD103+ DENDRITIC CELL (DCS) TARGETED LIPOSOMAL FORMULATIONS AND EVALU-ATED THE ANTI-TUMOR EFFICACY WITH LOW DOSE. LIPOSOMAL CDN FORMULATION…				721	ASTRAZENECA, BIOSCI ONCOL R&D, 35 GATEHOUSE PK, WALTHAM, MA 02451 USA.; NORTHEASTERN UNIV, DEPT PHARMACEUT SCI, SCH PHARM, 360 HUNTINGTON AVE, BOSTON, MA 02115 USA.; NORTHEASTERN UNIV, DEPT CHEM ENGN, COLL ENGN, 360 HUNTINGTON AVE, BOSTON, MA 02115 USA.; JNANA THERAPEUT, 6 TIDE ST, BOSTON, MA 02210 USA.;	ASTRAZENECA; NORTHEASTERN UNIVERSITY; NORTHEASTERN UNIVERSITY		2026-01-31	LOW-DOSE STING LIPOSOMES; IMMUNOTHERAPY; CD103+DC; INNATE IMMUNITY; DRUG DELIVERY	10.1016/j.jconrel.2022.03.054	ARTICLE	APR 2022		1873-4995	M.AMIJI@NORTHEASTERN.EDU	733		ASTRAZENECA; NORTHEASTERN UNIVERSITY	THIS WORK WAS SUPPORTED BY ASTRAZENECA THROUGH THE EXPERIENTIAL PHD PROGRAM AND NORTHEASTERN UNIVERSITY.	1D3VZ	IMMUNE CHECKPOINT BLOCKADE; C-DI-GMP; DENDRITIC CELLS; T-CELLS; ACTIVATION; CD8(+); RECOGNITION; SURVIVAL; THERAPY; PATHWAY		J CONTROL RELEASE	J. CONTROL. RELEASE	ENGLISH	57			RADARWEG 29, 1043 NX AMSTERDAM, NETHERLANDS	MAY	13	AMSTERDAM	35378213		J	ELSEVIER	2022	AMIJI, MANSOOR/AAK-1531-2020	MELE, DA (CORRESPONDING AUTHOR), ASTRAZENECA, BIOSCI ONCOL R&D, 35 GATEHOUSE PK, WALTHAM, MA 02451 USA.; AMIJI, M (CORRESPONDING AUTHOR), NORTHEASTERN UNIV, DEPT PHARMACEUT SCI, SCH PHARM, 360 HUNTINGTON AVE, BOSTON, MA 02115 USA.	CHEMISTRY; PHARMACOLOGY & PHARMACY			0168-3659	JOURNAL OF CONTROLLED RELEASE	52	SYSTEMIC NANO-DELIVERY OF LOW-DOSE STING AGONIST TARGETED TO CD103+DENDRITIC CELLS FOR CANCER IMMUNOTHERAPY
SWARTZ AM;NAIR SK	SWARTZ, ADAM M.;NAIR, SMITA K.	AARNTZEN EHJG, 2012, CANCER RES, V72, P6102, DOI 10.1158/0008-5472.CAN-12-2479;ADAIR JE, 2012, SCI TRANSL MED, V4, DOI 10.1126/SCITRANSLMED.3003425;ALIBERTI J, 2003, BLOOD, V101, P305, DOI 10.1182/BLOOD-2002-04-1088;ANDERSON DA III, 2021, NAT REV IMMUNOL, V21, P101, DOI 10.1038/S41577-020-00413-X;BALAN S, 2018, CELL REP, V24, P1902, DOI 10.1016/J.CELREP.2018.07.033;BALAN S, 2016, METHODS MOL BIOL…	AS SHOWN IN VARIOUS PRECLINICAL STUDIES, CONVENTIONAL TYPE-1 DENDRITIC CELLS, OR CDC1S, PLAY A CRITICAL ROLE IN THE IMMUNOLOGICAL REJECTION OF TUMORS AND IN THE DEFENSE AGAINST PATHOGENS. THIS INDISPENSABILITY STEMS FROM THEIR POTENT CAPACITY TO ACTIVATE CYTOTOXIC T CELLS, ESPECIALLY VIA THE CROSS-PRESENTATION OF EXOGENOUS ANTIGENS. FOR THIS REASON, CDC1S HAVE BECOME AN ATTRACTIVE TARGET FOR IMMU…	E410				DUKE UNIV, DEPT SURG, DURHAM, NC USA.; DUKE UNIV, DEPT NEUROSURG, DEPT PATHOL, DEPT SURG, DURHAM, NC 27708 USA.;	DUKE UNIVERSITY; DUKE UNIVERSITY		2026-01-31	CONVENTIONAL TYPE 1 DENDRITIC CELL; CDC1; IRF8; CD141; CLEC9A	10.1002/cpz1.410	ARTICLE				SMITA.NAIR@DUKE.EDU			DEPARTMENT OF DEFENSE [W81XWH-20-1-0627]	THIS WORK WAS FUNDED AND SUPPORTED BY THE DEPARTMENT OF DEFENSE HORIZON AWARD W81XWH-20-1-0627 FOR A. SWARTZ.	D7T5P	DENDRITIC CELLS; GENERATION; RESPONSES; REVEALS; EQUIVALENTS; PROGENITORS; VACCINATION; LIGAND; IRF8	4	CURR PROTOC	CURR. PROTOC.	ENGLISH	42			111 RIVER ST, HOBOKEN 07030-5774, NJ USA	APR	12	HOBOKEN	35435334		J	WILEY	2022		NAIR, SK (CORRESPONDING AUTHOR), DUKE UNIV, DEPT NEUROSURG, DEPT PATHOL, DEPT SURG, DURHAM, NC 27708 USA.	BIOCHEMISTRY & MOLECULAR BIOLOGY			2691-1299	CURRENT PROTOCOLS	7	THE IN VITRO DIFFERENTIATION OF HUMAN CD141+CLEC9A+DENDRITIC CELLS FROM MOBILIZED PERIPHERAL BLOOD CD34+HEMATOPOIETIC STEM CELLS
KAVISHNA R;KANG TY;VACCA M;CHUA BYL;PARK HY;TAN PS;CHOW VT;LAHOUD MH;ALONSO S	KAVISHNA, RANMALI;KANG, THA YANG;VACCA, MAURIZIO;CHUA, BENSON YEN LEONG;PARK, HAE-YOUNG;TAN, PECK SZEE;CHOW, VINCENT TK;LAHOUD, MIREILLE H.;ALONSO, SYLVIE	AMMI R, 2015, PHARMACOL THERAPEUT, V146, P120, DOI 10.1016/J.PHARMTHERA.2014.09.010;ANDERSSON AMC, 2012, PLOS ONE, V7, DOI 10.1371/JOURNAL.PONE.0046395;BELONGIA EA, 2017, EXPERT REV VACCINES, V16, P723, DOI 10.1080/14760584.2017.1334554;BIONDVAX PHARMACEUTICALS, 2020, BIONDVAX ANNOUNCES T;BODE C, 2011, EXPERT REV VACCINES, V10, P499, DOI 10.1586/ERV.10.174, 10.1586/ERV.10.174;BOUVIER NM, 2008, VA…	INFLUENZA, COMMONLY REFERRED TO AS "FLU," IS A MAJOR GLOBAL PUBLIC HEALTH CONCERN AND A HUGE ECONOMIC BURDEN TO SOCIETIES. CURRENT INFLUENZA VACCINES NEED TO BE UPDATED ANNUALLY TO MATCH CIRCULATING STRAINS, RESULTING IN LOW TAKE-UP RATES AND POOR COVERAGE DUE TO INACCURATE PREDICTION. BROADLY PROTECTIVE UNIVERSAL FLU VACCINES THAT DO NOT NEED TO BE UPDATED ANNUALLY HAVE THEREFORE BEEN PURSUED. T…	E2025607119				NATL UNIV SINGAPORE, YONG LOO LIN SCH MED, DEPT MICROBIOL & IMMUNOL, INFECT DIS TRANSLAT RES PROGRAMME, SINGAPORE, SINGAPORE.; NATL UNIV SINGAPORE, LIFE SCI INST, IMMUNOL PROGRAMME, SINGAPORE, SINGAPORE.; MONASH UNIV, MONASH BIOMED DISCOVERY INST, MELBOURNE, VIC 3800, AUSTRALIA.; MONASH UNIV, DEPT BIOCHEM & MOL BIOL, MELBOURNE, VIC 3800, AUSTRALIA.;	NATIONAL UNIVERSITY OF SINGAPORE; NATIONAL UNIVERSITY OF SINGAPORE; MONASH UNIVERSITY; MONASH UNIVERSITY		2026-01-31	CLEC9A; M2E; UNIVERSAL INFLUENZA A VACCINE; SINGLE SHOT	10.1073/pnas.2025607119	ARTICLE			1091-6490	MICAS@NUS.EDU.SG			NATIONAL HEALTH AND MEDICAL RESEARCH COUNCIL OF AUSTRALIA; A*STAR BIOMEDICAL RESEARCH COUNCIL [APP1056401]	THIS WORK WAS SUPPORTED BY A JOINT GRANT FROM THE NATIONAL HEALTH AND MEDICAL RESEARCH COUNCIL OF AUSTRALIA AND A*STAR BIOMEDICAL RESEARCH COUNCIL (GRANT NO. APP1056401) ALLOCATED TO M.H.L. AND S.A. WE THANK DR. PAUL HUTCHINSON FROM THE FLOW CYTOMETRY CORE FACILITY AT THE LIFE SCIENCES INSTITUTE FOR HIS ASSISTANCE WITH THE FACS EXPERIMENTS AND ANALYSES.	0K3DY	T-CELL RESPONSES; DENDRITIC CELLS; MATRIX PROTEIN-2; EXTRACELLULAR DOMAIN; PANDEMIC INFLUENZA; TARGETING ANTIGEN; VIRUS; ANTIBODY; CLEC9A; IMMUNITY	13	P NATL ACAD SCI USA	PROC. NATL. ACAD. SCI. U. S. A.	ENGLISH	74	GREEN SUBMITTED	CHOW, VINCENT/0000-0003-2634-6213; KAVISHNA, RANMALI/0000-0002-0066-8727; PARK, HAE-YOUNG/0000-0002-5490-0122; ALONSO, SYLVIE/0000-0001-7044-414X; TAN, PECK/0000-0002-8808-7125; LAHOUD, MIREILLE/0000-0001-8472-6201	2101 CONSTITUTION AVE NW, WASHINGTON, DC 20418 USA	MAR 29	10	WASHINGTON	35320040		J	NATL ACAD SCIENCES	2022	; LAHOUD, MIREILLE/F-1299-2013	ALONSO, S (CORRESPONDING AUTHOR), NATL UNIV SINGAPORE, YONG LOO LIN SCH MED, DEPT MICROBIOL & IMMUNOL, INFECT DIS TRANSLAT RES PROGRAMME, SINGAPORE, SINGAPORE.; ALONSO, S (CORRESPONDING AUTHOR), NATL UNIV SINGAPORE, LIFE SCI INST, IMMUNOL PROGRAMME, SINGAPORE, SINGAPORE.	SCIENCE & TECHNOLOGY - OTHER TOPICS			0027-8424	PROCEEDINGS OF THE NATIONAL ACADEMY OF SCIENCES OF THE UNITED STATES OF AMERICA	19	A SINGLE-SHOT VACCINE APPROACH FOR THE UNIVERSAL INFLUENZA A VACCINE CANDIDATE M2E
HUANG JJ;GAINES SB;AMEZCUA ML;LUBELL TR;DAYAN PS;DALE M;BONEPARTH AD;HICAR MD;WINCHESTER R;GORELIK M	HUANG, JANICE J.;GAINES, SAMANTHA B.;AMEZCUA, MATEO L.;LUBELL, TAMAR R.;DAYAN, PETER S.;DALE, MARISSA;BONEPARTH, ALEXIS D.;HICAR, MARK D.;WINCHESTER, ROBERT;GORELIK, MARK	ALSAIED T, 2021, CIRCULATION, V143, P78, DOI 10.1161/CIRCULATIONAHA.120.049836;AMICI SA, 2018, FRONT IMMUNOL, V9, DOI 10.3389/FIMMU.2018.01593;ANDERSON AC, 2016, IMMUNITY, V44, P989, DOI 10.1016/J.IMMUNI.2016.05.001;AUFFRAY C, 2009, J EXP MED, V206, P595, DOI 10.1084/JEM.20081385;BAUTISTA-RODRIGUEZ C, 2021, PEDIATRICS, V147, DOI 10.1542/PEDS.2020-024554;BECKMANN ND, 2021, NAT COMMUN, V12, DOI 10.…	BACKGROUND: MULTISYSTEM INFLAMMATORY SYNDROME IN CHILDREN (MIS-C) IS AN ACUTE, FEBRILE, SEVERE ACUTE RESPIRATORY SYNDROME CORONAVIRUS 2 (SARS-COV-2)-ASSOCIATED SYNDROME, OFTEN WITH CARDIOHEMODYNAMIC DYSFUNCTION. INSIGHT INTO MECHANISM OF DISEASE IS STILL INCOMPLETE. OBJECTIVE: OUR OBJECTIVE WAS TO ANALYZE IMMUNOLOGIC FEATURES OF MIS-C PATIENTS COMPARED TO FEBRILE CONTROLS (FC). METHODS: MIS-C PAT…				912	COLUMBIA UNIV, DEPT PEDIAT, MED CTR, DIV ALLERGY IMMUNOL & RHEUMATOL, NEW YORK, NY 10027 USA.; COLUMBIA UNIV, MED CTR, DEPT MED, DIV RHEUMATOL,CTR CLIN & TRANSLAT IMMUNOL, NEW YORK, NY USA.; COLUMBIA UNIV, MED CTR, DEPT PEDIAT EMERGENCY MED, NEW YORK, NY USA.; COLUMBIA UNIV, MED CTR, DEPT PEDIAT, NEW YORK, NY 10027 USA.; UNIV BUFFALO, MED CTR, DIV INFECT DIS, DEPT PEDIAT, BUFFALO, NY USA.;	COLUMBIA UNIVERSITY; COLUMBIA UNIVERSITY; COLUMBIA UNIVERSITY; COLUMBIA UNIVERSITY; STATE UNIVERSITY OF NEW YORK (SUNY) SYSTEM; UNIVERSITY AT BUFFALO, SUNY		2026-01-31	MULTISYSTEM INFLAMMATORY SYNDROME IN CHILDREN (MIS-C); KAWASAKI DISEASE (KD); DENDRITIC CELLS; ANTIGEN CROSS-PRESENTATION; CLEC9A; NK CELL CYTOTOXICITY	10.1016/j.jaci.2021.10.015	ARTICLE	MAR 2022		1097-6825	MG4082@CUMC.COLUMBIA.EDU	922		NATIONAL INSTITUTES OF HEALTH [K08 HL155033]; UNITED STATES PUBLIC HEALTH SERVICE [S10RR027050]; AMERICAN HEART ASSOCIATION [19TPA34910217]; AMERICAN HEART ASSOCIATION (AHA) [19TPA34910217] FUNDING SOURCE: AMERICAN HEART ASSOCIATION (AHA); NATIONAL HEART LUNG AND BLOOD INSTITUTE [K08HL155033] FUNDING SOURCE: NIH REPORTER	SUPPORTED IN PART BY THE NATIONAL INSTITUTES OF HEALTH (GRANT K08 HL155033 TO M. GORELIK). CORE FLOW CYTOMETRY WAS SUPORTED BY THE UNITED STATES PUBLIC HEALTH SERVICE (GRANT S10RR027050) AND THE AMERICAN HEART ASSOCIATION (GRANT 19TPA34910217).	ZO7WJ	ACTIVATION; COVID-19; RECEPTOR; DISEASE; CHILDREN	3	J ALLERGY CLIN IMMUN	J. ALLERGY CLIN. IMMUNOL.	ENGLISH	46	GREEN SUBMITTED, BRONZE	HUANG, JANICE/0009-0005-5293-1717; AMEZCUA, MATEO/0000-0001-7163-2353; GORELIK, MARK/0000-0001-8132-4944; HICAR, MARK/0000-0002-1768-5419	360 PARK AVENUE SOUTH, NEW YORK, NY 10010-1710 USA	MAR	11	NEW YORK	34688775		J	MOSBY-ELSEVIER	2022	LUBELL, TAMAR/KEJ-1480-2024	GORELIK, M (CORRESPONDING AUTHOR), COLL PHYS & SURG BLDG,P&S 10-451,630 168TH ST, NEW YORK, NY 10032 USA.	ALLERGY; IMMUNOLOGY			0091-6749	JOURNAL OF ALLERGY AND CLINICAL IMMUNOLOGY	27	UPREGULATION OF TYPE 1 CONVENTIONAL DENDRITIC CELLS IMPLICATES ANTIGEN CROSS-PRESENTATION IN MULTISYSTEM INFLAMMATORY SYNDROME
SALOMON R;ROTEM H;KATZENELENBOGEN Y;WEINER A;SABAN NC;FEFERMAN T;AMIT I;DAHAN R	SALOMON, RAN;ROTEM, HAGAR;KATZENELENBOGEN, YONATAN;WEINER, ASSAF;SABAN, NOY COHEN;FEFERMAN, TALI;AMIT, IDO;DAHAN, RONY	ANDERSON DA III, 2021, NAT REV IMMUNOL, V21, P101, DOI 10.1038/S41577-020-00413-X;BAJOR DL, 2018, ONCOIMMUNOLOGY, V7, DOI 10.1080/2162402X.2018.1468956;BARAN Y, 2019, GENOME BIOL, V20, DOI 10.1186/S13059-019-1812-2;BOUCHLAKA MN, 2013, J EXP MED, V210, P2223, DOI 10.1084/JEM.20131219;BOURNAZOS S, 2016, CELL, V165, P1609, DOI 10.1016/J.CELL.2016.04.050;BUCH T, 2005, NAT METHODS, V2, P419, DOI 10.10…	DAHAN AND COLLEAGUES DEVELOP BISPECIFIC ANTIBODIES TO OVERCOME TOXICITIES ASSOCIATED WITH CD40 AGONISTS BY PREFERENTIALLY TARGETING CD40 ACTIVATION TO DENDRITIC CELLS, DEMONSTRATING EFFECTIVE ANTITUMOR IMMUNITY IN MULTIPLE MURINE SOLID TUMOR MODELS. THERAPEUTIC USE OF AGONISTIC ANTI-CD40 ANTIBODIES IS A POTENTIALLY POWERFUL APPROACH FOR ACTIVATION OF THE IMMUNE RESPONSE TO ERADICATE TUMORS. HOWEV…				287	WEIZMANN INST SCI, DEPT IMMUNOL, REHOVOT, ISRAEL.;	WEIZMANN INSTITUTE OF SCIENCE		2026-01-31		10.1038/s43018-022-00329-6	ARTICLE	FEB 2022		2662-1347	RONY.DAHAN@WEIZMANN.AC.IL	+		RISING TIDE TRANSLATION CANCER RESEARCH FUND; MELANOMA RESEARCH ALLIANCE (MRA); ISRAEL CANCER RESEARCH FUND; ISRAEL CANCER ASSOCIATION; ISRAEL SCIENCE FOUNDATION; TEVA PHARMACEUTICAL; MOROSS INTEGRATED CANCER CENTER; DWEK INSTITUTE FOR CANCER THERAPY RESEARCH; YEDA RESEARCH AND DEVELOPMENT CO.; MIZUTANI FOUNDATION FOR GLYCOSCIENCE; HARRY J. LLOYD CHARITABLE TRUST; EMERSON COLLECTIVE CANCER RESEAR…	WE THANK J. RAVETCH FOR FRUITFUL DISCUSSION AND FOR REVIEWING THE MANUSCRIPT. WE ALSO THANK N. DAVID AND I. SHER FOR ARTWORK, AND S. SCHWARZBAUM FOR EDITORIAL ASSISTANCE. XCR1-CRE MICE WERE KINDLY PROVIDED BY B. MALISSEN AND CD11C-DTR MICE BY S. JUNG. R.D IS INCUMBENT OF THE RINA GUDINSKI CAREER DEVELOPMENT CHAIR. HE IS SUPPORTED BY THE RISING TIDE TRANSLATION CANCER RESEARCH FUND, MELANOMA RESEA…	0A5TY	MONOCLONAL-ANTIBODIES; IMMUNE MODULATION; PHASE-I; ADENOCARCINOMA	3	NAT CANCER	NAT. CANCER	ENGLISH	57		COHEN SABAN, NOY/0000-0002-8683-2152; WEINER, ASSAF/0000-0002-5389-9668; FEFERMAN, TALI/0000-0002-4072-341X; SALOMON, RAN/0000-0002-8197-3052; AMIT, IDO/0000-0003-2968-877X; DAHAN, RONY/0000-0002-8420-7601	HEIDELBERGER PLATZ 3, BERLIN, 14197, GERMANY	MAR	28	BERLIN	35190724		J	NATURE PORTFOLIO	2022	; FEFERMAN, TALI/AAC-9642-2020	DAHAN, R (CORRESPONDING AUTHOR), WEIZMANN INST SCI, DEPT IMMUNOL, REHOVOT, ISRAEL.	ONCOLOGY				NATURE CANCER	57	BISPECIFIC ANTIBODIES INCREASE THE THERAPEUTIC WINDOW OF CD40 AGONISTS THROUGH SELECTIVE DENDRITIC CELL TARGETING
TWILHAAR MNK;CZENTNER L;BOUMA RG;OLESEK K;GRABOWSKA J;WANG AZ;AFFANDI AJ;BELT SC;KALAY H;VAN NOSTRUM CF;VAN KOOYK Y;STORM G;DEN HAAN JMM	NIJEN TWILHAAR, MAARTEN K.;CZENTNER, LUCAS;BOUMA, RIANNE G.;OLESEK, KATARZYNA;GRABOWSKA, JOANNA;WANG, ARU ZELING;AFFANDI, ALSYA J.;BELT, SASKIA C.;KALAY, HAKAN;VAN NOSTRUM, CORNELUS F.;VAN KOOYK, YVETTE;STORM, GERT;DEN HAAN, JOKE M. M.	AFFANDI AJ, 2021, FRONT IMMUNOL, V12, DOI 10.3389/FIMMU.2021.697840;AFFANDI AJ, 2020, P NATL ACAD SCI USA, V117, P27528, DOI 10.1073/PNAS.2006186117;AHRENS S, 2012, IMMUNITY, V36, P635, DOI 10.1016/J.IMMUNI.2012.03.008;ALEXANDROV LB, 2013, NATURE, V500, P415, DOI 10.1038/NATURE12477;ALLEN TM, 2013, ADV DRUG DELIVER REV, V65, P36, DOI 10.1016/J.ADDR.2012.09.037;ALLOATTI A, 2015, IMMUNITY, V43, P10…	CANCER VACCINATION AIMS TO ACTIVATE IMMUNITY TOWARDS CANCER CELLS AND CAN BE ACHIEVED BY DELIVERY OF CANCER ANTIGENS TOGETHER WITH IMMUNE STIMULATORY ADJUVANTS TO ANTIGEN PRESENTING CELLS (APC). APC MATURATION AND ANTIGEN PROCESSING IS A SUBSEQUENT PREREQUISITE FOR T CELL PRIMING AND ANTI-TUMOR IMMUNITY. IN ORDER TO SPECIFICALLY TARGET APC, NANOPARTICLES, SUCH AS LIPOSOMES, CAN BE USED FOR THE DE…	842241				VRIJE UNIV AMSTERDAM, AMSTERDAM UNIV, AMSTERDAM INFECT & IMMUN INST,MED CTR, CANC CTR AMSTERDAM,DEPT MOL CELL BIOL & IMMUNOL, AMSTERDAM, NETHERLANDS.; UNIV UTRECHT, FAC SCI, DEPT PHARMACEUT, UTRECHT, NETHERLANDS.; UNIV TWENTE, FAC SCI & TECHNOL, DEPT BIOMAT SCI & TECHNOL, ENSCHEDE, NETHERLANDS.; NATL UNIV SINGAPORE, YONG LOO LIN SCH MED, DEPT SURG, SINGAPORE, SINGAPORE.;	UNIVERSITY OF AMSTERDAM; VRIJE UNIVERSITEIT AMSTERDAM; UTRECHT UNIVERSITY; UNIVERSITY OF TWENTE; NATIONAL UNIVERSITY OF SINGAPORE		2026-01-31	LIPOSOMES; TOLL-LIKE RECEPTOR LIGAND; INFLAMMASOME STIMULI; DENDRITIC CELLS; T CELLS; VACCINATION; CANCER	10.3389/fimmu.2022.842241	ARTICLE				J.DENHAAN@AMSTERDAMUMC.NL					ZO9FU	CROSS-PRESENTATION; MACROPHAGES; DELIVERY; ANTIGEN; CD8(+); PHOSPHOLIPIDS; MONOCYTES; VACCINES; SUBSETS; DNGR-1		FRONT IMMUNOL	FRONT. IMMUNOL.	ENGLISH	72	GREEN SUBMITTED, GOLD	DEN HAAN, JOKE/0000-0002-4421-6917; OLESEK, KATARZYNA/0000-0002-8929-1355; AFFANDI, ALSYA/0000-0003-0859-2322; VAN KOOYK, YVETTE/0000-0001-5997-3665	AVENUE DU TRIBUNAL FEDERAL 34, LAUSANNE, CH-1015, SWITZERLAND	FEB 18	17	LAUSANNE	35251040		J	FRONTIERS MEDIA SA	2022	STORM, GERRIT/O-8696-2016; DEN HAAN, JOKE/A-4281-2010	DEN HAAN, JMM (CORRESPONDING AUTHOR), VRIJE UNIV AMSTERDAM, AMSTERDAM UNIV, AMSTERDAM INFECT & IMMUN INST,MED CTR, CANC CTR AMSTERDAM,DEPT MOL CELL BIOL & IMMUNOL, AMSTERDAM, NETHERLANDS.	IMMUNOLOGY			1664-3224	FRONTIERS IN IMMUNOLOGY	13	INCORPORATION OF TOLL-LIKE RECEPTOR LIGANDS AND INFLAMMASOME STIMULI IN GM3 LIPOSOMES TO INDUCE DENDRITIC CELL MATURATION AND T CELL RESPONSES
CUI TCYX;BRADY AE;ZHANG YJ;FULTON CT;POPOVA AP	CUI, TRACY X.;BRADY, ALEXANDER E.;ZHANG, YING-JIAN;FULTON, CHRISTINA T.;POPOVA, ANTONIA P.	AHRENS S, 2012, IMMUNITY, V36, P635, DOI 10.1016/J.IMMUNI.2012.03.008;AMBALAVANAN N, 2009, PEDIATRICS, V123, P1132, DOI 10.1542/PEDS.2008-0526;ASHLEY SL, 2020, SCI TRANSL MED, V12, DOI 10.1126/SCITRANSLMED.AAU9959;BALLARD AR, 2016, J PERINATOL, V36, P1045, DOI 10.1038/JP.2016.138;BALLESTEROS-TATO A, 2010, NAT IMMUNOL, V11, P216, DOI 10.1038/NI.1838;BARAZZONE C, 1998, AM J RESP CELL MOL, V19, P573…	PREMATURITY AND BRONCHOPULMONARY DYSPLASIA (BPD) INCREASE THE RISK OF ASTHMA LATER IN LIFE. SUPPLEMENTAL OXYGEN THERAPY IS A RISK FACTOR FOR CHRONIC RESPIRATORY SYMPTOMS IN INFANTS WITH BPD. HYPEROXIA INDUCES CELL INJURY AND RELEASE OF DAMAGE-ASSOCIATED MOLECULAR PATTERNS (DAMPS). CYTOSKELETAL FILAMENTOUS ACTIN (F-ACTIN) IS A DAMP WHICH BINDS CLEC9A, A C-TYPE LECTIN SELECTIVELY EXPRESSED ON CD103…	792716				UNIV MICHIGAN, DEPT PEDIAT, MED SCH, ANN ARBOR, MI 48109 USA.;	UNIVERSITY OF MICHIGAN SYSTEM; UNIVERSITY OF MICHIGAN		2026-01-31	GELSOLIN; PREMATURITY; BPD; RHINOVIRUS; DENDRITIC CELLS; F-ACTIN; LUNG INFLAMMATION	10.3389/fimmu.2022.792716	ARTICLE				ANTONIAP@UMICH.EDU			NIH [R01 HL140572]; NATIONAL HEART LUNG AND BLOOD INSTITUTE [R01HL140572] FUNDING SOURCE: NIH REPORTER	FUNDING THIS WORK WAS SUPPORTED BY NIH GRANT R01 HL140572.	ZA3UT	LOWER RESPIRATORY ILLNESS; CD103(+) DENDRITIC CELLS; HEALTH-CARE UTILIZATION; PLASMA GELSOLIN; BRONCHOPULMONARY DYSPLASIA; LUNG-FUNCTION; CROSS-PRESENTATION; EXTREMELY PRETERM; OXYGEN-TOXICITY; CHILDREN BORN		FRONT IMMUNOL	FRONT. IMMUNOL.	ENGLISH	81	GREEN SUBMITTED, GOLD	BRADY, ALEXANDER/0000-0002-4177-5203	AVENUE DU TRIBUNAL FEDERAL 34, LAUSANNE, CH-1015, SWITZERLAND	JAN 31	13	LAUSANNE	35173718		J	FRONTIERS MEDIA SA	2022		POPOVA, AP (CORRESPONDING AUTHOR), UNIV MICHIGAN, DEPT PEDIAT, MED SCH, ANN ARBOR, MI 48109 USA.	IMMUNOLOGY			1664-3224	FRONTIERS IN IMMUNOLOGY	7	GELSOLIN ATTENUATES NEONATAL HYPEROXIA-INDUCED INFLAMMATORY RESPONSES TO RHINOVIRUS INFECTION AND PRESERVES ALVEOLARIZATION
ZHU JJ;SHEN Y;WANG LN;QIAO JH;ZHAO YJ;WANG QM	ZHU, JIUJUN;SHEN, YONG;WANG, LINA;QIAO, JIANGHUA;ZHAO, YAJIE;WANG, QIMING	AMIRI A, 2007, ONCOGENE, V26, P3027, DOI 10.1038/SJ.ONC.1210101;AYALA F, 2009, LEUKEMIA, V23, P2233, DOI 10.1038/LEU.2009.175;BORROMEO MD, 2016, CELL REP, V16, P1259, DOI 10.1016/J.CELREP.2016.06.081;DESANTIS CE, 2017, CA-CANCER J CLIN, V67, P439, DOI 10.3322/CAAC.21412;DING SN, 2021, INT IMMUNOPHARMACOL, V100, DOI 10.1016/J.INTIMP.2021.108122;GENTLES AJ, 2015, NAT MED, V21, P938, DOI 10.1038/NM.…	BACKGROUND: THE PROGRESSION OF BREAST CANCER (BC) IS HIGHLY DEPENDENT ON THE TUMOR MICROENVIRONMENT. INFLAMMATION, STROMAL CELLS, AND THE IMMUNE LANDSCAPE HAVE BEEN IDENTIFIED AS SIGNIFICANT DRIVERS OF BC IN MULTIPLE PRECLINICAL STUDIES. THEREFORE, THIS STUDY AIMED TO CLARIFY THE PREDICTIVE RELEVANCE OF STROMAL AND IMMUNE CELL-ASSOCIATED GENES IN PATIENTS SUFFERING FROM BC. METHODS: WE EMPLOYED T…	143				ZHENGZHOU UNIV, HENAN CANC HOSP, AFFILIATED CANC HOSP, DEPT BREAST DIS,HENAN BREAST CANC CTR, ZHENGZHOU, PEOPLES R CHINA.; ZHENGZHOU UNIV, HENAN CANC HOSP, AFFILIATED CANC HOSP, DEPT CLIN LAB, ZHENGZHOU, PEOPLES R CHINA.; ZHENGZHOU UNIV, HENAN CANC HOSP, AFFILIATED CANC HOSP, DEPT MED ONCOL, ZHENGZHOU, PEOPLES R CHINA.;	ZHENGZHOU UNIVERSITY; ZHENGZHOU UNIVERSITY; ZHENGZHOU UNIVERSITY		2026-01-31	BREAST CANCER (BC); TUMOR MICROENVIRONMENT (TME); GENE SIGNATURE; BIOINFORMATICS ANALYSES	10.21037/atm-21-6748	ARTICLE	JAN 2022		2305-5847	ZLYYZHUJIUJUN3033@ZZU.EDU.CN; QIMINGWANG1006@126.COM			MEDICAL SCIENCE AND TECHNOLOGY PLAN PROJECT OF HENAN PROVINCE [LHGJ20210202]	THIS STUDY WAS FUNDED BY MEDICAL SCIENCE AND TECHNOLOGY PLAN PROJECT OF HENAN PROVINCE (NO. LHGJ20210202).	ZE2QD	TRANSCRIPTION FACTORS; GENES	3	ANN TRANSL MED	ANN. TRANSL. MED.	ENGLISH	30	GREEN SUBMITTED, GOLD	ZHU, JIUJUN/0000-0001-7083-0155	FLAT-RM C 16F, KINGS WING PLAZA 1, NO 3 KWAN ST, SHATIN, HONG KONG 00000, PEOPLES R CHINA	FEB	79	SHATIN	35284537		J	AME PUBLISHING COMPANY	2022	ZHU, JIUJUN/GRJ-0173-2022	ZHU, JJ (CORRESPONDING AUTHOR), ZHENGZHOU UNIV, HENAN CANC HOSP, AFFILIATED CANC HOSP, DEPT BREAST DIS,HENAN BREAST CANC CTR, ZHENGZHOU, PEOPLES R CHINA.; WANG, QM (CORRESPONDING AUTHOR), ZHENGZHOU UNIV, HENAN CANC HOSP, AFFILIATED CANC HOSP, DEPT MED ONCOL, ZHENGZHOU, PEOPLES R CHINA.	ONCOLOGY; RESEARCH & EXPERIMENTAL MEDICINE			2305-5839	ANNALS OF TRANSLATIONAL MEDICINE	16	A NOVEL 12-GENE PROGNOSTIC SIGNATURE IN BREAST CANCER BASED ON THE TUMOR MICROENVIRONMENT
SIMON J;FICHTER M;KUHN G;BRUECKNER M;KAPPEL C;SCHUNKE J;KLAUS T;GRABBE S;LANDFESTER K;MAILAENDER V	SIMON, JOHANNA;FICHTER, MICHAEL;KUHN, GABOR;BRUECKNER, MAXIMILIAN;KAPPEL, CINJA;SCHUNKE, JENNY;KLAUS, TANJA;GRABBE, STEPHAN;LANDFESTER, KATHARINA;MAILAENDER, VOLKER	AGARD NJ, 2004, J AM CHEM SOC, V126, P15046, DOI 10.1021/JA044996F;ANDERSON EJ, 2020, NEW ENGL J MED, V383, P2427, DOI 10.1056/NEJMOA2028436;ANETTE PN, 2014, BIOMACROMOLECULES, V15, P2378, DOI 10.1021/BM5006728;BARENHOLZ Y, 2012, HANDBOOK OF HARNESSING BIOMATERIALS IN NANOMEDICINE: PREPARATION, TOXICITY, AND APPLICATIONS, P335;BARENHOLZ Y, 2012, J CONTROL RELEASE, V160, P117, DOI 10.1016/J.JCONRE…	THE MAJOR CHALLENGE OF NANOCARRIER-BASED ANTI-CANCER VACCINATION APPROACHES IS THE TARGETED DELIVERY OF ANTIGENS AND IMMUNOSTIMULATORY AGENTS TO CELLS OF INTEREST, SUCH AS SPECIFIC SUBTYPES OF DENDRITIC CELLS (DCS), IN ORDER TO INDUCE ROBUST ANTIGEN-SPECIFIC ANTI-TUMOR RESPONSES. AN UNDIRECTED CELL AND BODY DISTRIBUTION OF NANOCARRIERS CAN LEAD TO AN UNWANTED DELIVERY TO OTHER IMMUNE CELL TYPES L…	101375				MAX PLANCK INST POLYMER RES, ACKERMANNWEG 10, D-55128 MAINZ, GERMANY.; JOHANNES GUTENBERG UNIV MAINZ, UNIV MED CTR, DEPT DERMATOL, LANGENBECKSTR 1, D-55131 MAINZ, GERMANY.;	MAX PLANCK SOCIETY; JOHANNES GUTENBERG UNIVERSITY OF MAINZ		2026-01-31	ANTIBODY-FUNCTIONALIZATION; NANOPARTICLES; NANOVACCINE; DENDRITIC CELL TARGETING; IN VIVO PROTEIN CORONA	10.1016/j.nantod.2022.101375	ARTICLE	JAN 2022		1878-044X	VOLKER.MAILAENDER@UNIMEDIZIN-MAINZ.DE			GERMAN RESEARCH FOUNDATION, GERMANY WITHIN SONDERFORSCHUNGSBEREICH [1066 (SFB 1066)]	ACKNOWLEDGMENTS THIS WORK WAS PARTIALLY SUPPORTED BY THE GERMAN RESEARCH FOUNDATION, GERMANY WITHIN SONDERFORSCHUNGSBEREICH 1066 (SFB 1066) .	0E6FO	PROTEIN CORONA; NANOPARTICLES; CANCER; ANTIGEN; NANOMEDICINES; INDUCTION; RESPONSES; LESSONS; GROWTH; SPLEEN		NANO TODAY	NANO TODAY	ENGLISH	56		MAILÄNDER, VOLKER/0000-0001-6583-8136;	125 LONDON WALL, LONDON, ENGLAND	APR	8	LONDON			J	ELSEVIER SCI LTD	2022	MAILÄNDER, VOLKER/H-3589-2012; GRABE, STEPHAN/AAJ-4578-2021; LANDFESTER, KATHARINA/F-9449-2011	MAILAENDER, V (CORRESPONDING AUTHOR), JOHANNES GUTENBERG UNIV MAINZ, UNIV MED CTR, DEPT DERMATOL, LANGENBECKSTR 1, D-55131 MAINZ, GERMANY.	CHEMISTRY; SCIENCE & TECHNOLOGY - OTHER TOPICS; MATERIALS SCIENCE			1748-0132	NANO TODAY	26	ACHIEVING DENDRITIC CELL SUBSET-SPECIFIC TARGETING IN VIVO BY SITE-DIRECTED CONJUGATION OF TARGETING ANTIBODIES TO NANOCARRIERS
MAKINO K;LONG MD;KAJIHARA R;MATSUEDA S;OBA T;KANEHIRA K;LIU S;ITO F	MAKINO, KENICHI;LONG, MARK D.;KAJIHARA, RYUTARO;MATSUEDA, SATOKO;OBA, TAKAAKI;KANEHIRA, KAZUNORI;LIU, SONG;ITO, FUMITO	AIBAR S, 2017, NAT METHODS, V14, P1083, DOI 10.1038/NMETH.4463, 10.1038/NMETH.4463;ARAN D, 2019, NAT IMMUNOL, V20, P163, DOI 10.1038/S41590-018-0276-Y;BACHEM A, 2010, J EXP MED, V207, P1273, DOI 10.1084/JEM.20100348;BALAN S, 2018, CELL REP, V24, P1902, DOI 10.1016/J.CELREP.2018.07.033;BALAN S, 2014, J IMMUNOL, V193, P1622, DOI 10.4049/JIMMUNOL.1401243;BANCHEREAU J, 2001, CANCER RES, V61, P6451;BA…	BACKGROUND DENDRITIC CELLS (DCS) PLAY CRITICAL ROLES IN REGULATING THE INNATE AND ADAPTIVE IMMUNE RESPONSES, AND HAVE LONG BEEN A MAJOR FOCUS OF CANCER IMMUNOTHERAPY. ACCUMULATING EVIDENCE SUGGESTS THAT CONVENTIONAL TYPE 1 DCS (CDC1S) EXCEL IN CROSS-PRESENTATION OF EXOGENOUS ANTIGENS ON MHC-I MOLECULES AND INDUCTION OF ANTITUMOR CD8(+) T CELL IMMUNITY; HOWEVER, OBTAINING LARGE NUMBERS OF CDC1S IS…	E003827				ROSWELL PK COMPREHENS CANC CTR, CTR IMMUNOTHERAPY, BUFFALO, NY 14263 USA.; AKITA UNIV, GRAD SCH MED, SCH MED, DEPT OBSTET & GYNECOL, AKITA, JAPAN.; ROSWELL PK COMPREHENS CANC CTR, DEPT BIOSTAT & BIOINFORMAT, BUFFALO, NY USA.; SHINSHU UNIV, GRAD SCH MED, SCH MED, DEPT SURG, MATSUMOTO, NAGANO, JAPAN.; ROSWELL PK COMPREHENS CANC CTR, DEPT PATHOL, BUFFALO, NY USA.; ROSWELL PK COMPREHENS CANC CTR, DEP…	ROSWELL PARK COMPREHENSIVE CANCER CENTER; AKITA UNIVERSITY; ROSWELL PARK COMPREHENSIVE CANCER CENTER; SHINSHU UNIVERSITY; ROSWELL PARK COMPREHENSIVE CANCER CENTER; ROSWELL PARK COMPREHENSIVE CANCER CENTER; ROSWELL PARK COMPREHENSIVE CANCER CENTER; UNIVERSITY OF SOUTHERN CALIFORNIA		2026-01-31	DENDRITIC CELLS; SYSTEMS BIOLOGY; CELL ENGINEERING; IMMUNE RECONSTITUTION; IMMUNITY; CELLULAR	10.1136/jitc-2021-003827	ARTICLE			2051-1426	FUMITO.ITO@MED.USC.EDU			NATIONAL CANCER INSTITUTE (NCI) [P30CA016056]; MELANOMA RESEARCH ALLIANCE; SARCOMA FOUNDATION OF AMERICA; UEHARA MEMORIAL FOUNDATION; NATIONAL CANCER INSTITUTE (NCI) GRANT [U24CA232979, K08CA197966, R01CA255240-01A1]; NATIONAL CANCER INSTITUTE [P30CA016056, R01CA255240] FUNDING SOURCE: NIH REPORTER; GRANTS-IN-AID FOR SCIENTIFIC RESEARCH [18K15369] FUNDING SOURCE: KAKEN	THIS WORK WAS SUPPORTED BY NATIONAL CANCER INSTITUTE (NCI) GRANT P30CA016056 INVOLVING THE USE OF ROSWELL PARK'S FLOW AND IMAGE CYTOMETRY, BIOINFORMATICS, AND GENOMIC SHARED RESOURCES. THIS WORK WAS SUPPORTED BY THE MELANOMA RESEARCH ALLIANCE AND THE SARCOMA FOUNDATION OF AMERICA (FI), UEHARA MEMORIAL FOUNDATION (TO), AND NATIONAL CANCER INSTITUTE (NCI) GRANT, U24CA232979 (ML AND SL), K08CA197966…	YR1AT	DENDRITIC CELLS; IN-VITRO; METASTATIC MELANOMA; FUNCTIONAL-ANALYSIS; CORD BLOOD; EXPRESSION; CD1C(+); DIFFERENTIATION; PROGENITORS; REVEALS	1	J IMMUNOTHER CANCER	J. IMMUNOTHER. CANCER	ENGLISH	60	GREEN SUBMITTED, GOLD	LONG, MARK/0000-0003-1120-8176; KAJIHARA, RYUTARO/0000-0003-0908-2543; MAKINO, KENICHI/0000-0002-0359-3038; ITO, FUMITO/0000-0002-6866-671X	BRITISH MED ASSOC HOUSE, TAVISTOCK SQUARE, LONDON WC1H 9JR, ENGLAND	JAN	18	LONDON	35101945		J	BMJ PUBLISHING GROUP	2022	; KAJIHARA, RYUTARO/HMP-1683-2023	ITO, F (CORRESPONDING AUTHOR), ROSWELL PK COMPREHENS CANC CTR, CTR IMMUNOTHERAPY, BUFFALO, NY 14263 USA.; ITO, F (CORRESPONDING AUTHOR), ROSWELL PK COMPREHENS CANC CTR, DEPT IMMUNOL, BUFFALO, NY 14263 USA.; ITO, F (CORRESPONDING AUTHOR), ROSWELL PK COMPREHENS CANC CTR, DEPT SURG ONCOL, BUFFALO, NY 14263 USA.; ITO, F (CORRESPONDING AUTHOR), UNIV SOUTHERN CALIF, DEPT SURG, LOS ANGELES, CA 90007 USA.	ONCOLOGY; IMMUNOLOGY				JOURNAL FOR IMMUNOTHERAPY OF CANCER	36	GENERATION OF CDC-LIKE CELLS FROM HUMAN INDUCED PLURIPOTENT STEM CELLS VIA NOTCH SIGNALING
MASCARENHAS DD	MASCARENHAS, DESMOND D.	BAXTER RC, 2015, GENE, V569, P7, DOI 10.1016/J.GENE.2015.06.028;BOLLYKY PL, 2007, J IMMUNOL, V179, P744, DOI 10.4049/JIMMUNOL.179.2.744;BOOKOUT AL, 2006, CELL, V126, P789, DOI 10.1016/J.CELL.2006.06.049;DAWSON MI, 2012, BBA-MOL CELL BIOL L, V1821, P21, DOI 10.1016/J.BBALIP.2011.09.014;DAZA DO, 2011, ENDOCRINOLOGY, V152, P2278, DOI 10.1210/EN.2011-0047;FREEMAN SA, 2018, CELL, V172, P305, DOI 10.10…	IMMODULINS ARE SYNTHETIC PEPTIDES DERIVED FROM THE C-TERMINAL DOMAINS OF INSULIN-LIKE GROWTH FACTOR BINDING PROTEINS (IGFBPS). IMMODULINS FROM THE 3/5/6 (BUT NOT 1/2/4) IGFBP EVOLUTIONARY CLADE TRANSDUCE EXTRACELLULAR MATRIX (ECM) SIGNALS TO RXR, NR4A1 AND PPARALPHA NUCLEAR RECEPTORS ( NRS) TO STIMULATE NOVEL MACROPHAGE LINEAGES. THE RATIONALE OF THIS STUDY WAS TO RECONCILE PHYSICAL ASSOCIATIONS …					MAYFLOWER ORG RES & EDUC, 428 OAKMEAD PKWY, SUNNYVALE, CA 94085 USA.;			2026-01-31	IMMODULIN; CD169; MYOGENESIS; HYALURONAN; IRON	10.4081/ejtm.2022.10695	ARTICLE			2037-7460	DESMOND@TRANSPORIN.COM					8L6GO	METAL-BINDING DOMAIN; INNATE; NUR77	4	EUR J TRANSL MYOL	EUR. J. TRANSL. MYOL.	ENGLISH	26	GREEN SUBMITTED, GOLD		MEDITGROUP, VIA G BELLI, 4, PAVIA, 27100, ITALY		12	PAVIA	36121116		J	PAGEPRESS PUBL	2022		MASCARENHAS, DD (CORRESPONDING AUTHOR), MAYFLOWER ORG RES & EDUC, 428 OAKMEAD PKWY, SUNNYVALE, CA 94085 USA.	RESEARCH & EXPERIMENTAL MEDICINE			2037-7452	EUROPEAN JOURNAL OF TRANSLATIONAL MYOLOGY	0	IMMODULIN PEPTIDES INFLUENCE MUSCULOSKELETAL HOMEOSTASIS BY LINKING EXTRACELLULAR CUES TO MACROPHAGE AND MYOBLAST NUCLEAR RECEPTORS
NOWAK JK;DYBSKA E;ADAMS AT;WALKOWIAK J	NOWAK, JAN KRZYSZTOF;DYBSKA, EMILIA;ADAMS, ALEX T.;WALKOWIAK, JAROSLAW	ABDALLAH DSA, 2011, INT IMMUNOL, V23, P317, DOI 10.1093/INTIMM/DXR007;ANDREOLI C, 2015, CLIN CHEM LAB MED, V53, P57, DOI 10.1515/CCLM-2013-0290;ARIMILLI S, 2017, BMC GENOMICS, V18, DOI 10.1186/S12864-017-3565-1;BABA T, 2006, BLOOD, V107, P2004, DOI 10.1182/BLOOD-2005-06-2345;BAIJU N, 2021, SCI REP-UK, V11, DOI 10.1038/S41598-020-80158-8;BARCELONA V, 2019, EPIGENETICS-US, V14, P383, DOI 10.1080/15…	INTRODUCTION: SMOKING IS KNOWN TO AFFECT WHOLE-BLOOD EXPRESSION AND METHYLATION PROFILES. ALTHOUGH WHOLE-GENOME METHYLATION STUDIES INDICATED THAT EFFECTS OBSERVED IN BLOOD MAY BE DRIVEN BY CHANGES WITHIN LEUKOCYTE SUBTYPES, THESE PHENOMENA HAVE NOT BEEN EXPLORED USING EXPRESSION PROFILING.MATERIAL AND METHODS: THIS STUDY REANALYZED DATA FROM THE CORRELATED EXPRESSION AND DISEASE ASSOCIATION RESE…				246	POZNAN UNIV MED SCI, DEPT PEDIAT GASTROENTEROL & METAB DIS, POZNAN, POLAND.; UNIV OXFORD, JOHN RADCLIFFE HOSP, NUFFIELD DEPT MED, EXPT MED DIV,TRANSLAT GASTROENTEROL UNIT, OXFORD, ENGLAND.;	POZNAN UNIVERSITY OF MEDICAL SCIENCES; UNIVERSITY OF OXFORD		2026-01-31	SMOKING; EXPRESSION PROFILING; LYMPHOCYTE; MACROPHAGE; MONOCYTE; B CELL; T CELL; ULCERATIVE COLITIS; C-TYPE LECTIN DOMAIN FAMILY	10.5114/ceji.2022.120618	ARTICLE			1644-4124	JAN.NOWAK@UMP.EDU.PL	259		POLISH NATIONAL SCIENCE CENTER [2017/25/B/NZ5/02783]; EU [2858546]; NORSA PHARMA; BIOCODEX MICROBIOTA FOUNDATION; NUTRICIA; BIOCODEX, BGP PRODUCTS, CHIESI; NUTRICIA RESEARCH FOUNDATION POLAND	JW RECEIVED FUNDING FROM THE POLISH NATIONAL SCIENCE CENTER (2017/25/B/NZ5/02783) . ATA WAS FUNDED BY EU FP7 GRANT IBD-CHARACTER (2858546) . JKN REPORTS PERSONAL FEES FROM NORSA PHARMA, GRANT SUPPORT FROM BIOCODEX MICROBIOTA FOUNDATION AND NON-FINANCIAL SUPPORT FROM NUTRICIA OUTSIDE THE SUBMITTED WORK. ED AND ATA REPORT NO CONFLICT OF INTEREST. JW REPORTS PERSONAL FEES AND NON -FINANCIAL SUPPORT …	6N5SQ	CIGARETTE-SMOKING; GENE-EXPRESSION; DNA METHYLATION; T-CELLS; DIFFERENTIATION; CD8-ALPHA(+); INFLAMMATION; INDUCTION; RESPONSES; DISEASE	3	CENT EUR J IMMUNOL	CENTRAL EUR. J. IMMUNOL.	ENGLISH	71	GREEN SUBMITTED, GOLD	DYKA, EMILIA/0000-0003-2692-2487; ADA, ALEX/0000-0001-9364-8540;	KLEEBERGA 2, POZNAN, 61-615, POLAND		14	POZNAN	36817262		J	TERMEDIA PUBLISHING HOUSE LTD	2022	; NOWAK, JAN/J-7775-2019	NOWAK, JK (CORRESPONDING AUTHOR), POZNAN UNIV MED SCI, DEPT PEDIAT GASTROENTEROL & METAB DIS, POZNAN, POLAND.	IMMUNOLOGY			1426-3912	CENTRAL EUROPEAN JOURNAL OF IMMUNOLOGY	5	IMMUNE CELL-SPECIFIC SMOKING-RELATED EXPRESSION CHARACTERISTICS ARE REVEALED BY RE-ANALYSIS OF TRANSCRIPTOMES FROM THE CEDAR COHORT
STEINER TM;HEATH WR;CAMINSCHI I	STEINER, THIAGO M.;HEATH, WILLIAM R.;CAMINSCHI, IRINA	BARRINGTON RA, 2002, J EXP MED, V196, P1189, DOI 10.1084/JEM.20021110;BATISTA FD, 2001, NATURE, V411, P489, DOI 10.1038/35078099;BATISTA FD, 2000, EMBO J, V19, P513, DOI 10.1093/EMBOJ/19.4.513;BATISTA FD, 1998, IMMUNITY, V8, P751, DOI 10.1016/S1074-7613(00)80580-4;BERGTOLD A, 2005, IMMUNITY, V23, P503, DOI 10.1016/J.IMMUNI.2005.09.013;BERNEY C, 1999, J EXP MED, V190, P851, DOI 10.1084/JEM.190.6.8…	ANTIBODIES ARE HALLMARKS OF MOST EFFECTIVE VACCINES. FOR SUCCESSFUL T-DEPENDENT ANTIBODY RESPONSES, CONVENTIONAL DENDRITIC CELLS (CDC) HAVE BEEN LARGELY ATTRIBUTED THE ROLE OF PRIMING T CELLS. BY CONTRAST, FOLLICULAR DENDRITIC CELLS AND MACROPHAGES HAVE BEEN SEEN AS RESPONSIBLE FOR B CELL ACTIVATION, DUE TO THEIR STRATEGIC LOCATION WITHIN SECONDARY LYMPHOID TISSUES AND CAPACITY TO PRESENT NATIVE …				189	UNIV MELBOURNE, DOHERTY INST INFECT & IMMUN, DEPT MICROBIOL & IMMUNOL, MELBOURNE, VIC 3010, AUSTRALIA.; UNIV MELBOURNE, AUSTRALIAN RES COUNCIL CTR EXCELLENCE ADV MOL IMA, MELBOURNE, VIC, AUSTRALIA.; MONASH UNIV, MONASH BIOMED DISCOVERY INST & DEPT BIOCHEM, INFECT & IMMUN PROGRAM, CLAYTON, VIC 3168, AUSTRALIA.;	UNIVERSITY OF MELBOURNE; PETER DOHERTY INSTITUTE; UNIVERSITY OF MELBOURNE; MONASH UNIVERSITY		2026-01-31	CONVENTIONAL DENDRITIC CELLS (CDC); CLEC9A; B CELL ACTIVATION; B CELLS; HUMORAL IMMUNITY	10.1002/eji.202149658	REVIEW	DEC 2021		1521-4141	WRHEATH@UNIMELB.EDU.AU; IRINACAMINSCHI18@GMAIL.COM	196		NATIONAL HEALTH AND MEDICAL RESEARCH COUNCIL OF AUSTRALIA [APP1124706, APP1113293, APP1154457]; AUSTRALIAN RESEARCH COUNCIL [CE140100011]	NATIONAL HEALTH AND MEDICAL RESEARCH COUNCIL OF AUSTRALIA, APP1124706, APP1113293, AND APP1154457, AUSTRALIAN RESEARCH COUNCIL CE140100011.	YR7FH	HUMORAL IMMUNE-RESPONSE; B-CELLS; IN-VIVO; TARGETING ANTIGEN; STEADY-STATE; LYMPH; CLEC9A; LYMPHOCYTES; ACTIVATION; COMPLEXES	2	EUR J IMMUNOL	EUR. J. IMMUNOL.	ENGLISH	59	GREEN PUBLISHED, BRONZE	HEATH, WILLIAM/0000-0001-9670-259X; M STEINER, THIAGO/0000-0002-8385-4532; CAMINSCHI, IRINA/0000-0002-9027-2098	111 RIVER ST, HOBOKEN 07030-5774, NJ USA	FEB	8	HOBOKEN	34897660		J	WILEY	2022	HEATH, WILLIAM/AFB-3576-2022	CAMINSCHI, I (CORRESPONDING AUTHOR), UNIV MELBOURNE, DOHERTY INST INFECT & IMMUN, DEPT MICROBIOL & IMMUNOL, MELBOURNE, VIC 3010, AUSTRALIA.; CAMINSCHI, I (CORRESPONDING AUTHOR), MONASH UNIV, MONASH BIOMED DISCOVERY INST & DEPT BIOCHEM, INFECT & IMMUN PROGRAM, CLAYTON, VIC 3168, AUSTRALIA.	IMMUNOLOGY			0014-2980	EUROPEAN JOURNAL OF IMMUNOLOGY	11	THE UNEXPECTED CONTRIBUTION OF CONVENTIONAL TYPE 1 DENDRITIC CELLS IN DRIVING ANTIBODY RESPONSES
GOU SS;LIU WW;WANG S;CHEN GY;CHEN ZZ;QIU L;ZHOU XM;WU YH;QI YM;GAO YF	GOU, SHANSHAN;LIU, WENWEN;WANG, SHUAI;CHEN, GUANYU;CHEN, ZHENZHEN;QIU, LU;ZHOU, XIUMAN;WU, YAHONG;QI, YUANMING;GAO, YANFENG	ANONYMOUS, 2018, J. IMMUNOTHER. CANCER, V6, P115, DOI DOI 10.1186/S40425-018-0423-X;BARKER HE, 2015, NAT REV CANCER, V15, P409, DOI 10.1038/NRC3958;CHANG HN, 2015, ANGEW CHEM INT EDIT, V54, P11760, DOI 10.1002/ANIE.201506225;CHEN WF, 2020, ADV FUNCT MATER, V30, DOI 10.1002/ADFM.201906623;CHIN EN, 2020, SCIENCE, V369, P993, DOI 10.1126/SCIENCE.ABB4255;CORRALES L, 2016, J CLIN INVEST, V126, P2404, …	AGONISTS OF THE STIMULATOR OF INTERFERON GENE (STING) ARE CONSIDERED AS PROMISING THERAPEUTICS FOR CANCER IMMUNOTHERAPY. HOWEVER, DRUG-DELIVERY BARRIERS AND ADVERSE EFFECTS LIMIT THE CLINICAL APPLICATION OF STING AGONISTS. THEREFORE, IT IS AN URGENT NEED TO DEVELOP AN IDEAL DELIVERY SYSTEM TO DELIVER STING AGONISTS AND AVOID SIDE EFFECTS. HERE, WE DISCOVERED THAT STING AGONISTS SIGNIFICANTLY STIM…				9939	ZHENGZHOU UNIV, SCH LIFE SCI, ZHENGZHOU 450001, PEOPLES R CHINA.; SUN YAT SEN UNIV, SCH PHARMACEUT SCI SHENZHEN, SHENZHEN 518107, PEOPLES R CHINA.; ZHENGZHOU UNIV, HENAN KEY LAB BIOACT MACROMOL & INT JOINT LAB, ZHENGZHOU 450001, PEOPLES R CHINA.;	ZHENGZHOU UNIVERSITY; SUN YAT SEN UNIVERSITY; ZHENGZHOU UNIVERSITY		2026-01-31	STING AGONIST; ENGINEERED BIOMIMETIC MEMBRANE; NANOVACCINE; CLEC9A; CANCER IMMUNOTHERAPY	10.1021/acs.nanolett.1c03243	ARTICLE			1530-6992	GAOYF29@MAIL.SYSU.EDU.CN	9950		NATIONAL NATURAL SCIENCE FOUNDATION OF CHINA [U20A20369, 81822043]; PEARL RIVER TALENT PLAN" INNOVATION AND ENTREPRENEURSHIP TEAM PROJECT OF GUANGDONG PROVINCE [2019ZT08Y464]; SHENZHEN SCIENCE AND TECHNOLOGY PROGRAM [KQTD20190929173853397]	WE WOULD LIKE TO THANK PROF. SHENGDIAN WANG AND HUA PENG FOR PROVIDING CELL LINES AND PROF. XUANMING YANG FOR PROVIDING THE MICE. THIS WORK WAS SUPPORTED BY GRANTS FROM THE NATIONAL NATURAL SCIENCE FOUNDATION OF CHINA (U20A20369, 81822043), "PEARL RIVER TALENT PLAN" INNOVATION AND ENTREPRENEURSHIP TEAM PROJECT OF GUANGDONG PROVINCE (2019ZT08Y464), AND SHENZHEN SCIENCE AND TECHNOLOGY PROGRAM (KQTD…	ZA9KU	TUMOR MICROENVIRONMENT; PATHWAY; NANOPARTICLES; ACTIVATION; RESISTANCE; RADIATION; THERAPY	23	NANO LETT	NANO LETT.	ENGLISH	55		GAO, YANFENG/0000-0001-5533-7100; YAHONG, WU/0000-0001-6381-611X	1155 16TH ST, NW, WASHINGTON, DC 20036 USA	DEC 8	12	WASHINGTON	34779631		J	AMER CHEMICAL SOC	2021	GAO, YANFENG/E-1461-2014; ZHOU, XIUMAN/V-1459-2019; LIU, WENWEN/HPB-9708-2023	GAO, YF (CORRESPONDING AUTHOR), SUN YAT SEN UNIV, SCH PHARMACEUT SCI SHENZHEN, SHENZHEN 518107, PEOPLES R CHINA.	CHEMISTRY; SCIENCE & TECHNOLOGY - OTHER TOPICS; MATERIALS SCIENCE; PHYSICS			1530-6984	NANO LETTERS	83	ENGINEERED NANOVACCINE TARGETING CLEC9A+ DENDRITIC CELLS REMARKABLY ENHANCES THE CANCER IMMUNOTHERAPY EFFECTS OF STING AGONIST
WILSON KR;JENIKA D;BLUM AB;MACRI C;XU BY;LIU HY;SCHRIEK P;SCHIENSTOCK D;FRANCIS L;MAKOTA FV;ISHIDO S;MUELLER SN;LAHOUD MH;CAMINSCHI I;EDGINGTON-MITCHELL LE;VILLADANGOS JA;MINTERN JD	WILSON, KAYLA R.;JENIKA, DEVI;BLUM, ANNABELLE B.;MACRI, CHRISTOPHE;XU, BANGYAN;LIU, HAIYIN;SCHRIEK, PATRICK;SCHIENSTOCK, DOMINIK;FRANCIS, LAUREN;MAKOTA, F. VICTOR;ISHIDO, SATOSHI;MUELLER, SCOTT N.;LAHOUD, MIREILLE H.;CAMINSCHI, IRINA;EDGINGTON-MITCHELL, LAURA E.;VILLADANGOS, JOSE A.;MINTERN, JUSTINE D.	ANDERSON HA, 2000, NAT IMMUNOL, V1, P156, DOI 10.1038/77842;BANNARD O, 2016, J EXP MED, V213, P993, DOI 10.1084/JEM.20151682;BENSON RA, 2015, ELIFE, V4, DOI 10.7554/ELIFE.06994;CAMINSCHI I, 2008, BLOOD, V112, P3264, DOI 10.1182/BLOOD-2008-05-155176;CAMINSCHI I, 2012, MOL IMMUNOL, V50, P9, DOI 10.1016/J.MOLIMM.2011.11.008;CARBONE FR, 1990, J EXP MED, V171, P377, DOI 10.1084/JEM.171.2.377;CHO KJ, 2…	MHC CLASS II (MHC II) AG PRESENTATION BY DENDRITIC CELLS (DCS) IS CRITICAL FOR CD4(+) T CELL IMMUNITY. CELL SURFACE LEVELS OF MHC II LOADED WITH PEPTIDE IS CONTROLLED BY UBIQUITINATION. IN THIS STUDY, WE HAVE EXAMINED HOW MHC II UBIQUITINATION IMPACTS IMMUNITY USING MHC IIKRKI/KI MICE EXPRESSING MUTANT MHC II MOLECULES THAT ARE UNABLE TO BE UBIQUITINATED. NUMBERS OF CONVENTIONAL DC (CDC) 1, CDC2 …				2255	UNIV MELBOURNE, MOL SCI & BIOTECHNOL INST BIO21, DEPT BIOCHEM & PHARMACOL, PARKVILLE, VIC, AUSTRALIA.; UNIV MELBOURNE, PETER DOHERTY INST INFECT & IMMUN, DEPT MICROBIOL & IMMUNOL, PARKVILLE, VIC, AUSTRALIA.; HYOGO COLL MED, DEPT MICROBIOL, NISHINOMIYA, HYOGO, JAPAN.; MONASH UNIV, MONASH BIOMED DISCOVERY INST, INFECT & IMMUN PROGRAM, CLAYTON, VIC, AUSTRALIA.; MONASH UNIV, DEPT BIOCHEM & MOL BIOL, …	UNIVERSITY OF MELBOURNE; UNIVERSITY OF MELBOURNE; PETER DOHERTY INSTITUTE; HYOGO MEDICAL UNIVERSITY; MONASH UNIVERSITY; MONASH UNIVERSITY; NEW YORK UNIVERSITY; MONASH UNIVERSITY		2026-01-31		10.4049/jimmunol.2001426	ARTICLE			1550-6606	J.VILLADANGOS@UNIMELB.EDU.AU; JMINTERN@UNIMELB.EDU.AU	2264		DEPARTMENT OF HEALTH AUSTRALIA, NATIONAL HEALTH AND MEDICAL RESEARCH COUNCIL [1058193, 1113293, 1154502, 1163090, 1161101, 1129672]; DEPARTMENT OF EDUCATION AND TRAINING, AUSTRALIAN RESEARCH COUNCIL (ARC) [160103134, 170102471, 190102213, 190101242, 180100844, 160101373, 180100521]; HUMAN FRONTIERS SCIENCE PROGRAM GRANT [0064/2011]; AUSTRALIAN GOVERNMENT'S NATIONAL HEALTH AND MEDICAL RESEARCH COU…	THIS WORK WAS SUPPORTED BY DEPARTMENT OF HEALTH AUSTRALIA, NATIONAL HEALTH AND MEDICAL RESEARCH COUNCIL GRANTS OR FELLOWSHIPS 1058193, 1113293, 1154502, AND 1163090 (TO J.A.V.) AND 1161101 AND 1129672 (TO J.D.M.), DEPARTMENT OF EDUCATION AND TRAINING, AUSTRALIAN RESEARCH COUNCIL (ARC) GRANTS OR FELLOWSHIPS 160103134, 170102471, AND 190102213 TO J.A.V. AND 190101242, 180100844, 160101373, AND 1801…	XQ6DP	TARGETING ANTIGEN; RESPONSES; EXPRESSION; SURFACE; CLEC9A; MOUSE; ACTIVATION; MOLECULES; SELECTION; TURNOVER	9	J IMMUNOL	J. IMMUNOL.	ENGLISH	42		MUELLER, SCOTT/0000-0002-3838-3989; LIU, HAIYIN/0000-0003-3103-6949; EDGINGTON-MITCHELL, LAURA/0000-0002-6810-6149; BLUM, ANNABELLE/0000-0002-0034-3527; WILSON, KAYLA/0000-0003-2023-7964; VILLADANGOS, JOSE/0000-0001-6771-8891; SCHRIEK, PATRICK/0000-0002-0875-884X; XU, BANGYAN/0000-0002-2156-9074; SCHIENSTOCK, DOMINIK/0000-0001-8440-0009	9650 ROCKVILLE PIKE, BETHESDA, MD 20814 USA	NOV 1	11	BETHESDA	34599081		J	AMER ASSOC IMMUNOLOGISTS	2021	LAHOUD, MIREILLE/F-1299-2013; MUELLER, SCOTT/B-1918-2012; VILLADANGOS, JOSE/AAU-1404-2020	VILLADANGOS, JA; MINTERN, JD (CORRESPONDING AUTHOR), UNIV MELBOURNE, PARKVILLE, VIC 3010, AUSTRALIA.	IMMUNOLOGY			0022-1767	JOURNAL OF IMMUNOLOGY	16	MHC CLASS II UBIQUITINATION REGULATES DENDRITIC CELL FUNCTION AND IMMUNITY
ZHOU DY;WU Y;JIANG KK;XU F;HONG RX;WANG SS	ZHOU, DANYANG;WU, YING;JIANG, KUIKUI;XU, FEI;HONG, RUOXI;WANG, SHUSEN	ADVANI PP, 2015, BIOMARK MED, V9, P35, DOI 10.2217/BMM.14.95, 10.2217/BMM.14.95;AHRENS S, 2012, IMMUNITY, V36, P635, DOI 10.1016/J.IMMUNI.2012.03.008;AKIZUKI S, 2019, ANN RHEUM DIS, V78, P509, DOI 10.1136/ANNRHEUMDIS-2018-214116;AL-JUBOORI SIK, 2019, J EXP CLIN CANC RES, V38, DOI 10.1186/S13046-019-1221-0;ALESI GN, 2016, ONCOGENE, V35, P5412, DOI 10.1038/ONC.2016.79;ARNOULD L, 2006, BRIT J CANCER…	BACKGROUND NEW BIOMARKERS ARE NEEDED TO IDENTIFY DIFFERENT CLINICAL OUTCOMES FOR HER2+ BREAST CANCER (BC). METHODS DIFFERENTIAL GENES OF HER2+ BC WERE SCREENED BASED ON TCGA DATABASE. WE USED WGCNA TO IDENTIFY THE GENES RELATED TO THE SURVIVAL. GENETIC ALGORITHM WAS USED TO STRUCTURE RISK PREDICTION MODEL. THE PROGNOSTIC MODEL WAS VALIDATED IN GSE DATA. RESULTS WE CONSTRUCTED A RISK PREDICTION MO…				4088	SUN YAT SEN UNIV, COLLABORAT INNOVAT CTR CANC MED, DEPT MED ONCOL, STATE KEY LAB ONCOL SOUTH CHINA,CANC CTR, GUANGZHOU 510060, PEOPLES R CHINA.; SUN YAT SEN UNIV, COLLABORAT INNOVAT CTR CANC MED, DEPT MINIMALLY INVAS INTERVENT THERAPY, STATE KEY LAB ONCOL SOUTH CHINA,CANC CTR, GUANGZHOU 510060, PEOPLES R CHINA.;	STATE KEY LAB ONCOLOGY SOUTH CHINA; SUN YAT SEN UNIVERSITY; SUN YAT SEN UNIVERSITY; STATE KEY LAB ONCOLOGY SOUTH CHINA		2026-01-31	RISK PREDICTION MODEL; WEIGHTED GENE CO-EXPRESSION NETWORK ANALYSIS; HER2 POSITIVE BREAST CANCER	10.1016/j.ygeno.2021.10.010	ARTICLE	OCT 2021		1089-8646	ZHOUDY@SYSUCC.ORG.CN; WUYING@SYSUCC.ORG.CN; JIANGKK@SYSUCC.ORG.CN; XUFEI@SYSUCC.ORG.CN; HONGRX@SYSUCC.ORG.CN; WANGSHS@SYSUCC.ORG.CN	4097				WU9IP	TUMOR-INFILTRATING LYMPHOCYTES; NEOADJUVANT PERTUZUMAB; COST-EFFECTIVENESS; DENDRITIC CELLS; EARLY-STAGE; STEM-CELLS; F-ACTIN; C-MYC; TRASTUZUMAB; RECEPTOR	6	GENOMICS	GENOMICS	ENGLISH	64	HYBRID	WU, YING/0000-0003-4510-5984	525 B ST, STE 1900, SAN DIEGO, CA 92101-4495 USA	NOV	10	SAN DIEGO	34666190		J	ACADEMIC PRESS INC ELSEVIER SCIENCE	2021	WU, YING/GQP-1775-2022	HONG, RX; WANG, SS (CORRESPONDING AUTHOR), SUN YAT SEN UNIV, COLLABORAT INNOVAT CTR CANC MED, DEPT MED ONCOL, STATE KEY LAB ONCOL SOUTH CHINA,CANC CTR, GUANGZHOU 510060, PEOPLES R CHINA.	BIOTECHNOLOGY & APPLIED MICROBIOLOGY; GENETICS & HEREDITY			0888-7543	GENOMICS	7	IDENTIFICATION OF A RISK PREDICTION MODEL FOR CLINICAL PROGNOSIS IN HER2 POSITIVE BREAST CANCER PATIENTS
WANG ZW;RAN L;CHEN CX;SHI RR;DONG Y;LI YB;ZHOU XM;QI YM;ZHU PP;GAO YF;WU YH	WANG, ZHIWEI;RAN, LING;CHEN, CHUNXIA;SHI, RANRAN;DONG, YU;LI, YUBING;ZHOU, XIUMAN;QI, YUANMING;ZHU, PINGPING;GAO, YANFENG;WU, YAHONG	BRAY F, 2018, CA-CANCER J CLIN, V68, P394, DOI 10.3322/CAAC.21492, 10.3322/CAAC.21609;CAFRI G, 2020, J CLIN INVEST, V130, P5976, DOI 10.1172/JCI134915;CHEN WQ, 2019, LANCET GLOB HEALTH, V7, PE257, DOI 10.1016/S2214-109X(18)30488-1;CHEN Y, 2017, CLIN CANCER RES, V23, P6178, DOI 10.1158/1078-0432.CCR-17-1185;CIEMNY M, 2018, DRUG DISCOV TODAY, V23, P1530, DOI 10.1016/J.DRUDIS.2018.05.006;CRISTESCU R…	ESOPHAGEAL SQUAMOUS CELL CARCINOMA (ESCC), ONE OF THE DEADLIEST GASTROINTESTINAL CANCERS, HAS HAD LIMITED EFFECTIVE THERAPEUTIC STRATEGIES UP TO NOW. ACCUMULATING EVIDENCE SUGGESTS THAT EFFECTIVE IMMUNOTHERAPY IN CANCER PATIENTS HAS BEEN ASSOCIATED WITH T CELLS RESPONSIVE TO MUTANT PEPTIDES DERIVED FROM NEOANTIGENS. HERE, WE SELECTED 35 HUMAN LEUKOCYTE ANTIGEN-A2 (HLA-A2)-RESTRICTED MUTANT (MUT) …	1118				ZHENGZHOU UNIV, SCH LIFE SCI, ZHENGZHOU 450001, PEOPLES R CHINA.; ZHENGZHOU UNIV, INT JOINT LAB PROT & PEPTIDE DRUGS HENAN PROV, ZHENGZHOU 450001, PEOPLES R CHINA.; ZHENGZHOU UNIV, STATE KEY LAB ESOPHAGEAL CANC PREVENT TREATMENT, ZHENGZHOU 450052, PEOPLES R CHINA.; SCH PHARMACEUT SCI SHENZHEN, SUN YAT SEN UNIV, SHENZHEN 510080, PEOPLES R CHINA.;	ZHENGZHOU UNIVERSITY; ZHENGZHOU UNIVERSITY; ZHENGZHOU UNIVERSITY; SUN YAT SEN UNIVERSITY		2026-01-31	ESOPHAGEAL SQUAMOUS CELL CARCINOMA; CYTOTOXIC T LYMPHOCYTES; MUTANT PEPTIDE; NEOANTIGEN; IMMUNOTHERAPY	10.3390/vaccines9101118	ARTICLE			2076-393X	202011161010131@GS.ZZU.EDU.CN; 18039215962@163.COM; CHUNXIACHEN@GS.ZZU.EDU.CN; SRR@GS.ZZU.EDU.CN; 16637144372@163.COM; LIYUBING7788@GS.ZZU.EDU.CN; ZHOUXM36@MAIL.SYSU.EDU.CN; QYM@ZZU.EDU.CN; ZHUP@ZZU.EDU.CN; GAOYF29@MAIL.SYSU.EDU.CN; YAHONGWU@ZZU.EDU.CN			NATIONAL NATURAL SCIENCE FOUNDATION OF CHINA [81822043, 81601448, U20A20369]	THIS WORK WAS SUPPORTED BY THE NATIONAL NATURAL SCIENCE FOUNDATION OF CHINA (81822043, 81601448, U20A20369).	WN9AU	T-CELLS; CANCER; BLOCKADE; IMMUNOTHERAPY; MELANOMA; VACCINES; IMMUNITY; PEPTIDE; BURDEN	10	VACCINES-BASEL	VACCINES	ENGLISH	44	GREEN SUBMITTED, GOLD	YAHONG, WU/0000-0001-6381-611X; ZHOU, XIUMAN/0000-0002-5938-450X; WANG, ZHIWEI/0000-0002-4476-8359; GAO, YANFENG/0000-0001-5533-7100	MDPI AG, GROSSPETERANLAGE 5, CH-4052 BASEL, SWITZERLAND	OCT	18	BASEL	34696226		J	MDPI	2021	; SHI, RANRAN/NRX-8270-2025; ZHOU, XIUMAN/V-1459-2019; GAO, YANFENG/E-1461-2014	WU, YH (CORRESPONDING AUTHOR), ZHENGZHOU UNIV, SCH LIFE SCI, ZHENGZHOU 450001, PEOPLES R CHINA.; WU, YH (CORRESPONDING AUTHOR), ZHENGZHOU UNIV, INT JOINT LAB PROT & PEPTIDE DRUGS HENAN PROV, ZHENGZHOU 450001, PEOPLES R CHINA.; GAO, YF (CORRESPONDING AUTHOR), SCH PHARMACEUT SCI SHENZHEN, SUN YAT SEN UNIV, SHENZHEN 510080, PEOPLES R CHINA.	IMMUNOLOGY; RESEARCH & EXPERIMENTAL MEDICINE				VACCINES	1	IDENTIFICATION OF HLA-A2-RESTRICTED MUTANT EPITOPES FROM NEOANTIGENS OF ESOPHAGEAL SQUAMOUS CELL CARCINOMA
SALEI N;JI XQ;PAKALNISKYTE D;KUENTZEL V;RAMBICHLER S;LI N;MOSER M;STEIGER K;BUCH T;ANDERS HJ;SCHRAML BU	SALEI, NATALLIA;JI, XINGQI;PAKALNISKYTE, DALIA;KUENTZEL, VANESSA;RAMBICHLER, STEPHAN;LI, NA;MOSER, MARKUS;STEIGER, KATJA;BUCH, THORSTEN;ANDERS, HANS-JOACHIM;SCHRAML, BARBARA U.	BAJAÑA S, 2016, J IMMUNOL, V196, P1666, DOI 10.4049/JIMMUNOL.1501870;BAJAÑA S, 2012, J IMMUNOL, V189, P3368, DOI 10.4049/JIMMUNOL.1102613;BARNES N, 2002, IMMUNITY, V16, P379, DOI 10.1016/S1074-7613(02)00287-X;BONNARDEL J, 2019, IMMUNITY, V51, P638, DOI 10.1016/J.IMMUNI.2019.08.017;BONVENTRE JV, 2009, NEPHROL DIAL TRANSPL, V24, P3265, DOI 10.1093/NDT/GFP010;BOSTEELS C, 2020, IMMUNITY, V52, P1039, …	DENDRITIC CELLS (DC), MACROPHAGES, AND MONOCYTES, COLLECTIVELY KNOWN AS MONONUCLEAR PHAGOCYTES (MPS), CRITICALLY CONTROL TISSUE HOMEOSTASIS AND IMMUNE DEFENSE. HOWEVER, THERE IS A PAUCITY OF MODELS ALLOWING TO SELECTIVELY MANIPULATE SUBSETS OF THESE CELLS IN SPECIFIC TISSUES. THE STEADY-STATE ADULT KIDNEY CONTAINS FOUR MP SUBSETS WITH CLEC9A-EXPRESSION HISTORY THAT INCLUDE THE MAIN CONVENTIONAL D…	E2022311118				LUDWIG MAXIMILIANS UNIV MUNCHEN, UNIV HOSP, WALTER BRENDEL CTR EXPT MED, D-82152 PLANEGG MARTINSRIED, GERMANY.; LUDWIG MAXIMILIANS UNIV MUNCHEN, FAC MED, BIOMED CTR, INST CARDIOVASC PHYSIOL & PATHOPHYSIOL, D-82152 PLANEGG MARTINSRIED, GERMANY.; SUN YAT SEN UNIV, AFFILIATED HOSP 7, DIV NEPHROL, SHENZHEN 518107, PEOPLES R CHINA.; LUDWIG MAXIMILIANS UNIV MUNCHEN, UNIV HOSP, DIV NEPHROL, MED KLIN & P…	UNIVERSITY OF MUNICH; UNIVERSITY OF MUNICH; SUN YAT SEN UNIVERSITY; UNIVERSITY OF MUNICH; TECHNICAL UNIVERSITY OF MUNICH; TECHNICAL UNIVERSITY OF MUNICH; UNIVERSITY OF ZURICH		2026-01-31	DENDRITIC CELLS; MACROPHAGES; ACUTE KIDNEY INJURY; NECROINFLAMMATION; CISPLATIN	10.1073/pnas.2022311118	ARTICLE			1091-6490	BARBARA.SCHRAML@BMC.MED.LMU.DE			DEUTSCHE FORSCHUNGSGEMEINSCHAFT (DFG, GERMAN RESEARCH FOUNDATION) EMMY NOETHER GRANT [SCHR 1444/1-1, 360372040-SFB 1335]; EUROPEAN RESEARCH COUNCIL [ERC-2016-STG-715182]; DFG [AN372/14-4, AN372/30-1]	WE THANK MEMBERS OF B.U.S.'S LABORATORY AND PETER MURRAY FOR HELPFUL DISCUSSIONS AND CRITICAL READING OF THE MANUSCRIPT. WE ACKNOWLEDGE THE CORE FACILITY FLOW CYTOMETRY AND THE CORE FACILITY BIOIMAGING AT THE BIOMEDICAL CENTER, LUDWIG MAXIMILIAN UNIVERSITY OF MUNICH FOR PROVIDING EQUIPMENT AND EXPERTISE. THIS WORK WAS FUNDED BY THE DEUTSCHE FORSCHUNGSGEMEINSCHAFT (DFG, GERMAN RESEARCH FOUNDATION)…	WC1DN	CD8-ALPHA(+) DENDRITIC CELLS; CISPLATIN NEPHROTOXICITY; CD11C(+) CELLS; RECEPTOR; IRF4; MACROPHAGES; MONOCYTES; REVEALS; DIFFERENTIATION; INTERLEUKIN-12	39	P NATL ACAD SCI USA	PROC. NATL. ACAD. SCI. U. S. A.	ENGLISH	60	GREEN SUBMITTED, GREEN PUBLISHED, HYBRID	PAKALNISKYTE, DALIA/0000-0003-1717-7307; LI, NA/0000-0002-4059-4507; STEIGER, KATJA/0000-0002-7269-5433; SCHRAML, BARBARA/0000-0002-5801-0151; BUCH, THORSTEN/0000-0002-2236-9074	2101 CONSTITUTION AVE NW, WASHINGTON, DC 20418 USA	SEP 28	11	WASHINGTON	34518373		J	NATL ACAD SCIENCES	2021	; STEIGER, KATJA/ABK-5694-2022; ANDERS, HANS-JOACHIM/ABD-6247-2021; BUCH, THORSTEN/P-1659-2019	SCHRAML, BU (CORRESPONDING AUTHOR), LUDWIG MAXIMILIANS UNIV MUNCHEN, UNIV HOSP, WALTER BRENDEL CTR EXPT MED, D-82152 PLANEGG MARTINSRIED, GERMANY.; SCHRAML, BU (CORRESPONDING AUTHOR), LUDWIG MAXIMILIANS UNIV MUNCHEN, FAC MED, BIOMED CTR, INST CARDIOVASC PHYSIOL & PATHOPHYSIOL, D-82152 PLANEGG MARTINSRIED, GERMANY.	SCIENCE & TECHNOLOGY - OTHER TOPICS			0027-8424	PROCEEDINGS OF THE NATIONAL ACADEMY OF SCIENCES OF THE UNITED STATES OF AMERICA	10	SELECTIVE DEPLETION OF A CD64-EXPRESSING PHAGOCYTE SUBSET MEDIATES PROTECTION AGAINST TOXIC KIDNEY INJURY AND FAILURE
HAMMERL D;MARTENS JWM;TIMMERMANS M;SMID M;TRAPMAN-JANSEN AM;FOEKENS R;ISAEVA OI;VOORWERK L;BALCIOGLU HE;WIJERS R;NEDERLOF I;SALGADO R;HORLINGS H;KOK M;DEBETS R	HAMMERL, DORA;MARTENS, JOHN W. M.;TIMMERMANS, MIEKE;SMID, MARCEL;TRAPMAN-JANSEN, ANITA M.;FOEKENS, RENEE;ISAEVA, OLGA I.;VOORWERK, LEONIE;BALCIOGLU, HAYRI E.;WIJERS, REBECCA;NEDERLOF, IRIS;SALGADO, ROBERTO;HORLINGS, HUGO;KOK, MARLEEN;DEBETS, RENO	ALEXANDROV LB, 2013, NATURE, V500, P415, DOI 10.1038/NATURE12477;ATALA A., 2018, J UROLOGY, V199, P1115;BOLOTIN DA, 2015, NAT METHODS, V12, P380, DOI 10.1038/NMETH.3364;CABRITA R, 2020, NATURE, V577, P561, DOI 10.1038/S41586-019-1914-8;CASTAGNOLI L, 2019, ONCOGENE, V38, P4047, DOI 10.1038/S41388-019-0700-2;CHAPMAN KB, 2012, FUTURE ONCOL, V8, P1031, DOI 10.2217/FON.12.79, 10.2217/FON.12.79;COFFELT…	ONLY A SUBSET OF TRIPLE NEGATIVE BREAST CANCER PATIENTS RESPOND TO IMMUNOTHERAPY. HERE, THE AUTHORS ANALYSED SPATIAL IMMUNE CONTEXTURES, WHICH CAN BE CAPTURED BY A GENE CLASSIFIER, IN RELATION TO GENOMIC ALTERATIONS, MECHANISMS OF T CELL EVASION AND RESPONSE TO ANTI-PD1 TREATMENT. ONLY A SUBGROUP OF TRIPLE-NEGATIVE BREAST CANCER (TNBC) RESPONDS TO IMMUNE CHECKPOINT INHIBITORS (ICI). TO BETTER UND…	5668				ERASMUS MC CANC INST, DEPT MED ONCOL, ROTTERDAM, NETHERLANDS.; NETHERLANDS CANC INST, DIV TUMOR BIOL & IMMUNOL, AMSTERDAM, NETHERLANDS.; NETHERLANDS CANC INST, DEPT MOL ONCOL & IMMUNOL, AMSTERDAM, NETHERLANDS.; GZA ZNA ZIEKENHUIZEN, DEPT PATHOL, ANTWERP, BELGIUM.; PETER MAC CALLUM CANC CTR, DIV RES, MELBOURNE, VIC, AUSTRALIA.; NETHERLANDS CANC INST, DEPT PATHOL, AMSTERDAM, NETHERLANDS.; NETHERLAN…	ERASMUS UNIVERSITY ROTTERDAM; ERASMUS MC; ERASMUS MC CANCER INSTITUTE; NETHERLANDS CANCER INSTITUTE; NETHERLANDS CANCER INSTITUTE; PETER MACCALLUM CANCER CENTER; NETHERLANDS CANCER INSTITUTE; NETHERLANDS CANCER INSTITUTE		2026-01-31		10.1038/s41467-021-25962-0	ARTICLE			2041-1723	M.KOK@NKI.NL; J.DEBETS@ERASMUSMC.NL			DUTCH CANCER SOCIETY (KWF) [2014-7087]	AUTHORS THANK CAROLIEN VAN DEURZEN AND MAXINE COOKS FOR PROVIDING FFPE TISSUE OF TNBC LN METASTASES AS WELL AS THE DUTCH CANCER SOCIETY (KWF PROJECT NUMBER 2014-7087) FOR FINANCIAL SUPPORT.	UX1KB	ACQUIRED-RESISTANCE; IMMUNE CELLS; EXPRESSION; IMMUNOTHERAPY; METASTASIS; EXCLUSION; TUMORS; MICROENVIRONMENT; MUTATIONS; LANDSCAPE	1	NAT COMMUN	NAT. COMMUN.	ENGLISH	73	GREEN SUBMITTED, GOLD	BALCIOGLU, HAYRI/0000-0002-0225-0180; ISAEVA, OLGA/0000-0001-7377-0944; NEDERLOF, IRIS/0000-0001-7608-6515; VOORWERK, LEONIE/0009-0002-0688-0339; MARTENS, JOHN/0000-0002-3428-3366	HEIDELBERGER PLATZ 3, BERLIN, 14197, GERMANY	SEP 27	13	BERLIN	34580291		J	NATURE PORTFOLIO	2021	DEBETS, RENO/PGT-2582-2026; BALCIOGLU, HAYRI/HTS-5397-2023; ISAEVA, OLGA/NRB-8021-2025; VOORWERK, LEONIE/OAJ-3265-2025	DEBETS, R (CORRESPONDING AUTHOR), ERASMUS MC CANC INST, DEPT MED ONCOL, ROTTERDAM, NETHERLANDS.; KOK, M (CORRESPONDING AUTHOR), NETHERLANDS CANC INST, DIV TUMOR BIOL & IMMUNOL, AMSTERDAM, NETHERLANDS.; KOK, M (CORRESPONDING AUTHOR), NETHERLANDS CANC INST, DEPT MED ONCOL, AMSTERDAM, NETHERLANDS.	SCIENCE & TECHNOLOGY - OTHER TOPICS				NATURE COMMUNICATIONS	152	SPATIAL IMMUNOPHENOTYPES PREDICT RESPONSE TO ANTI-PD1 TREATMENT AND CAPTURE DISTINCT PATHS OF T CELL EVASION IN TRIPLE NEGATIVE BREAST CANCER
MIAO F;LOU ZG;JI SH;WANG D;SUN YL;LIU H;YANG CG	MIAO, FANG;LOU, ZHIGUO;JI, SHUHUA;WANG, DAN;SUN, YAOLAN;LIU, HUAN;YANG, CHENGGANG	BAI YX, 2019, EBIOMEDICINE, V42, P311, DOI 10.1016/J.EBIOM.2019.03.045;CEPPI M, 2017, TOXICOLOGY, V390, P160, DOI 10.1016/J.TOX.2017.09.011;CHANDRASHEKAR DS, 2017, NEOPLASIA, V19, P649, DOI 10.1016/J.NEO.2017.05.002;CHO SH, 2019, J CELL BIOCHEM, V120, P4140, DOI 10.1002/JCB.27699;CHOU YH, 2014, J FORMOS MED ASSOC, V113, P201, DOI 10.1016/J.JFMA.2013.12.001;COLLISSON EA, 2014, NATURE, V511, P543, …	PURPOSE ABNORMAL CLEC9A EXPRESSION IS CONCERNED WITH CARCINOGENESIS. HOWEVER, THE ROLE OF CLEC9A IN LUNG ADENOCARCINOMA (LUAD) REMAINS UNKNOWN. THE GOAL OF THIS STUDY WAS TO REVEAL THE ROLE OF CLEC9A IN LUAD BASED ON BIOINFORMATICS AND CELLULAR FUNCTIONAL EXPERIMENTS. MATERIALS AND METHODS DATA AVAILABLE FROM THE CANCER GENOME ATLAS (TCGA) WERE EMPLOYED TO STUDY CLEC9A EXPRESSION AND MUTATIONS IN…	682814				SHANDONG FIRST MED UNIV, SCH BASIC MED SCI, JINAN, PEOPLES R CHINA.; SHANDONG FIRST MED UNIV, DEPT GEN EDUC, JINAN, PEOPLES R CHINA.; BEIJING MEDINTELL BIOINFORMAT TECHNOL CO LTD, DEPT BIGDATA, BEIJING, PEOPLES R CHINA.; GUAN BOJIAN BIOTECHNOL CO LTD, DEPT RES & DEV, LANGFANG, PEOPLES R CHINA.;	SHANDONG FIRST MEDICAL UNIVERSITY & SHANDONG ACADEMY OF MEDICAL SCIENCES; SHANDONG FIRST MEDICAL UNIVERSITY & SHANDONG ACADEMY OF MEDICAL SCIENCES		2026-01-31	CLEC9A; LUNG ADENOCARCINOMA; FUNCTIONAL NETWORK ANALYSIS; CELL PROLIFERATION; BIOMARKERS	10.3389/fonc.2021.682814	ARTICLE				BIOMARKER@PREINTELL.COM					WA7NR	CANCER; CELLS; SURVIVAL; NETWORK		FRONT ONCOL	FRONT. ONCOL.	ENGLISH	33	GREEN SUBMITTED, GOLD		AVENUE DU TRIBUNAL FEDERAL 34, LAUSANNE, CH-1015, SWITZERLAND	SEP 20	11	LAUSANNE	34616670		J	FRONTIERS MEDIA SA	2021		YANG, CG (CORRESPONDING AUTHOR), BEIJING MEDINTELL BIOINFORMAT TECHNOL CO LTD, DEPT BIGDATA, BEIJING, PEOPLES R CHINA.; YANG, CG (CORRESPONDING AUTHOR), GUAN BOJIAN BIOTECHNOL CO LTD, DEPT RES & DEV, LANGFANG, PEOPLES R CHINA.	ONCOLOGY			2234-943X	FRONTIERS IN ONCOLOGY	4	DOWNREGULATED EXPRESSION OF CLEC9A AS NOVEL BIOMARKERS FOR LUNG ADENOCARCINOMA
PEÑA-CARDELLES JF;POZO-KREILINGER JJ;RONCADOR G;ESTEBAN-HERNÁNDEZ J;CEBRIÁN-CARRETERO JL;MORO-RODRÍGUEZ JE	PENA-CARDELLES, JUAN-FRANCISCO;POZO-KREILINGER, JOSE JUAN;RONCADOR, GIOVANNA;ESTEBAN-HERNANDEZ, JESUS;CEBRIAN-CARRETERO, JOSE LUIS;MORO-RODRIGUEZ, JOSE ERNESTO	AMIN MB, 2017, CA-CANCER J CLIN, V67, P93, DOI 10.3322/CAAC.21388;ANNE GOWDA VIDYA MALLIPATTANA, 2019, J ORAL MAXILLOFAC PATHOL, V23, P326, DOI 10.4103/JOMFP.JOMFP_325_19, 10.4103/JOMFP.JOMFP_325_19;BOL KF, 2019, J IMMUNOTHER CANCER, V7, DOI 10.1186/S40425-019-0580-6;BRANDWEIN-GENSLER A, 2005, AM J SURG PATHOL, V29, P167;BRAY F, 2018, CA-CANCER J CLIN, V68, P394, DOI 10.3322/CAAC.21492, 10.3322/C…	BACKGROUND: THE SEARCH FOR TREATMENTS TO IMPROVE CANCER SURVIVAL HAS LED TO THE EMERGENCE OF IMMUNOTHERAPY AND THE STUDY OF THE TUMOUR MICROENVIRONMENT EXISTING IN NEOPLASMS. THIS PRELIMINARY STUDY AIMS TO UNDERSTAND THE CLINICAL AND PATHOLOGICAL RELATIONSHIP OF CLEC9A EXPRESSION IN ORAL CANCER AND TO EXPLORE SURVIVAL MODELS FOR FUTURE STUDIES. MATERIAL AND METHODS: IMMUNOHISTOCHEMICAL STUDY THAT…				E651	UNIV REY JUAN CARLOS, FAC HLTH SCI, AVE ATENAS S-N, MADRID 28922, SPAIN.; UNIV AUTONOMA MADRID, MED, DEPT PATHOL, HOSP UNIV LA PAZ, MADRID, SPAIN.; SPANISH NATL CANC RES CTR CNIO, MONOCLONAL ANTIBODY UNIT, MADRID, SPAIN.; UNIV REY JUAN CARLOS, FAC HLTH SCI, PUBL HLTH & PREVENT MED UNIT, MADRID, SPAIN.; HOSP UNIV LA PAZ, DEPT ORAL & MAXILLOFACIAL SURG, MADRID, SPAIN.; UNIV REY JUAN CARLOS, PATHOL …	UNIVERSIDAD REY JUAN CARLOS; AUTONOMOUS UNIVERSITY OF MADRID; HOSPITAL UNIVERSITARIO LA PAZ; CENTRO NACIONAL DE INVESTIGACIONES ONCOLOGICAS (CNIO); UNIVERSIDAD REY JUAN CARLOS; HOSPITAL UNIVERSITARIO LA PAZ; UNIVERSIDAD REY JUAN CARLOS		2026-01-31	CLEC9A; DENDRITIC CELLS; TUMOR MICROENVIRONMENT; ORAL CANCER; IMMUNOTHERAPY	10.4317/medoral.24659	ARTICLE				JUANFRANCISCOPENACARDELLES@GMAIL.COM	E660		COLEGIO OFICIAL DE ODONTOLOGOS DE MADRID (OFFICIAL COLLEGE OF DENTISTS OF MADRID) (MADRID, SPAIN)	THE RESEARCH HAS BEEN PARTIALLY FUNDED THROUGH A PREDOCTORAL RESEARCH GRANT AWARDED BY THE COLEGIO OFICIAL DE ODONTOLOGOS DE MADRID (OFFICIAL COLLEGE OF DENTISTS OF MADRID) (MADRID, SPAIN).	UK1ZL	HEAD	5	MED ORAL PATOL ORAL	MED. ORAL PATOL. ORAL CIR. BUCAL	ENGLISH	25	GREEN SUBMITTED, GOLD	MORO-ROIGUEZ, ERNESTO/0000-0001-6556-1501; ESTEBAN-HERNÁNDEZ, JESÚS/0000-0002-6013-1091; POZO KREILINGER, JOSÉ JUAN/0000-0001-5895-4112; CEBRIÁN CARRETERO, JOSÉ LUIS/0000-0001-6253-9800	CALLE DANIEL BALACIART N 4 PTA 17, VALENCIA, 46020, SPAIN	SEP	10	VALENCIA	34415004		J	MEDICINA ORAL S L	2021	MORO-ROIGUEZ, ERNESTO/B-6788-2008; ESTEBAN-HERNÁNDEZ, JESÚS/B-6816-2009; PEÑA-CARDELLES, JUAN/F-5716-2019; CEBRIÁN CARRETERO, JOSÉ LUIS/F-3577-2016	PEÑA-CARDELLES, JF (CORRESPONDING AUTHOR), UNIV REY JUAN CARLOS, FAC HLTH SCI, AVE ATENAS S-N, MADRID 28922, SPAIN.	DENTISTRY, ORAL SURGERY & MEDICINE			1698-6946	MEDICINA ORAL PATOLOGIA ORAL Y CIRUGIA BUCAL	1	EXPRESSION OF CLEC9A IN THE ORAL CANCER MICROENVIRONMENT. A PRELIMINARY IMMUNOHISTOCHEMICAL PILOT STUDY
XU F;WANG ZN;ZHANG HX;CHEN JM;WANG XJ;CUI L;XIE CY;LI MY;WANG F;ZHOU PH;LIU JY;HUANG P;XIA XD;XIA XJ	XU, FEIFEI;WANG, ZINING;ZHANG, HONGXIA;CHEN, JIEMIN;WANG, XIAOJUAN;CUI, LEI;XIE, CHUNYUAN;LI, MENGYUN;WANG, FANG;ZHOU, PENGHUI;LIU, JINYUN;HUANG, PENG;XIA, XIAODONG;XIA, XIAOJUN	ABRIL-RODRIGUEZ G, 2020, NAT CANCER, V1, P46, DOI 10.1038/S43018-019-0003-0;AHRENS S, 2012, IMMUNITY, V36, P635, DOI 10.1016/J.IMMUNI.2012.03.008;AKULA MK, 2019, NAT COMMUN, V10, DOI 10.1038/S41467-019-11606-X;BALAZ M, 2019, CELL METAB, V29, P901, DOI 10.1016/J.CMET.2018.11.017;BERNDT N, 2011, NAT REV CANCER, V11, P775, DOI 10.1038/NRC3151;BOSCO EE, 2009, CELL MOL LIFE SCI, V66, P370, DOI 10.1007…	HYPERACTIVE MEVALONATE (MVA) METABOLIC ACTIVITY IS OFTEN OBSERVED IN CANCER CELLS, AND BLOCKADE OF THIS PATHWAY INHIBITS TUMOR CELL LIPID SYNTHESIS AND CELL GROWTH AND ENHANCES TUMOR IMMUNOGENICITY. HOW TUMOR CELL MVA METABOLIC BLOCKADE PROMOTES ANTITUMOR IMMUNE RESPONSES, HOWEVER, REMAINS UNCLEAR. HERE WE SHOW THAT INHIBITION OF THE MVA METABOLIC PATHWAY IN TUMOR CELLS ELICITS TYPE 1 CLASSICAL D…				4514	SUN YAT SEN UNIV, COLLABORAT INNOVAT CTR CANC MED, STATE KEY LAB ONCOL SOUTH CHINA, CTR CANC, GUANGZHOU, PEOPLES R CHINA.; DALIAN POLYTECH UNIV, SCH FOOD SCI & TECHNOL, NATL ENGN RES CTR SEAFOOD, DALIAN, PEOPLES R CHINA.; NORTHWEST A&F UNIV, COLL FOOD SCI & ENGN, YANGLING, SHAANXI, PEOPLES R CHINA.; SUN YAT SEN UNIV, PRECIS MED INST, AFFILIATED HOSP 1, GUANGZHOU, PEOPLES R CHINA.;	SUN YAT SEN UNIVERSITY; STATE KEY LAB ONCOLOGY SOUTH CHINA; DALIAN POLYTECHNIC UNIVERSITY; NORTHWEST A&F UNIVERSITY - CHINA; SUN YAT SEN UNIVERSITY		2026-01-31		10.1158/0008-5472.CAN-20-3977	ARTICLE			1538-7445	FOODSCIXIAODONG@YAHOO.COM; XIAXJ@SYSUCC.ORG.CN	4528		NATIONAL KEY R&D PROGRAM OF CHINA [2018YFC1313300/2018YFC1313304]; NATIONAL NATURAL SCIENCE FOUNDATION OF CHINA [82073140, 81773051, 81803005, 81972692]; GUANGDONG INNOVATIVE AND ENTREPRENEURIAL RESEARCH TEAM PROGRAM [2016ZT06S638]; FUNDAMENTAL RESEARCH FUNDS FOR THE CENTRAL UNIVERSITIES [20YKZD22, 19YKPY191]	THE RESULTS SHOWN HERE ARE IN PART BASED UPON DATA GENERATED BY THE TCGA RESEARCH NETWORK: HTTPS://WWW.CANCER.GOV/TCGA.THIS WORK WAS SUPPORTED BY THE GRANTS FROM NATIONAL KEY R&D PROGRAM OF CHINA (2018YFC1313300/2018YFC1313304), THE NATIONAL NATURAL SCIENCE FOUNDATION OF CHINA (GRANTS 82073140, 81773051, 81803005, 81972692), THE GUANGDONG INNOVATIVE AND ENTREPRENEURIAL RESEARCH TEAM PROGRAM (2016…	UL8RS	RHO GTPASES; RAC1 GTPASE; RECEPTOR; DNGR-1; PATHWAY; ANTIGEN; ACTIN; DEATH; IDENTIFICATION; PRENYLATION	17	CANCER RES	CANCER RES.	ENGLISH	48	BRONZE	XIA, XIAODONG/0000-0002-6336-2661; HUANG, PENG/0000-0002-2152-9152; ZHANG, HONGXIA/0009-0004-5382-115X; XIA, XIAOJUN/0000-0003-4444-7472;	615 CHESTNUT ST, 17TH FLOOR, PHILADELPHIA, PA 19106-4404 USA	SEP 1	15	PHILADELPHIA	34266895		J	AMER ASSOC CANCER RESEARCH	2021	XIA, XIAODONG/R-9279-2019; HUANG, PENG/KBC-5715-2024; XIA, XIAOJUN/KGM-8296-2024; ZHOU, PENGHUI/LKN-4199-2024; WANG, FANG/GYD-4295-2022	XIA, XJ (CORRESPONDING AUTHOR), SUN YAT SEN UNIV, CTR CANC, 651 DONGFENGDONG RD, GUANGZHOU 510060, GUANGDONG, PEOPLES R CHINA.; XIA, XD (CORRESPONDING AUTHOR), DALIAN POLYTECH UNIV, NATL ENGN RES CTR SEAFOOD, 1 QINGGONGYUAN, DALIAN 116034, LIAONING, PEOPLES R CHINA.	ONCOLOGY			0008-5472	CANCER RESEARCH	19	MEVALONATE BLOCKADE IN CANCER CELLS TRIGGERS CLEC9A+ DENDRITIC CELL-MEDIATED ANTITUMOR IMMUNITY
GIAMPAZOLIAS E;SCHULZ O;LIM KHJ;ROGERS NC;CHAKRAVARTY P;SRINIVASAN N;GORDON O;CARDOSO A;BUCK MD;POIRIER EZ;CANTON J;ZELENAY S;SAMMICHELI S;MONCAUT N;VARSANI-BROWN S;ROSEWELL I;SOUSA CRE	GIAMPAZOLIAS, EVANGELOS;SCHULZ, OLIVER;LIM, KOK HAW JONATHAN;ROGERS, NEIL C.;CHAKRAVARTY, PROBIR;SRINIVASAN, NAREN;GORDON, OLIVER;CARDOSO, ANA;BUCK, MICHAEL D.;POIRIER, ENZO Z.;CANTON, JOHNATHAN;ZELENAY, SANTIAGO;SAMMICHELI, STEFANO;MONCAUT, NATALIA;VARSANI-BROWN, SUNITA;ROSEWELL, IAN;REIS E SOUSA, CAETANO	AHRENS S, 2012, IMMUNITY, V36, P635, DOI 10.1016/J.IMMUNI.2012.03.008;ALLOATTI A, 2017, J EXP MED, V214, P2231, DOI 10.1084/JEM.20170229;ASANO K, 2011, IMMUNITY, V34, P85, DOI 10.1016/J.IMMUNI.2010.12.011;ASARE-WEREHENE M, 2020, ONCOGENE, V39, P1600, DOI 10.1038/S41388-019-1087-9;BALAM S, 2020, EUR J IMMUNOL, V50, P2041, DOI 10.1002/EJI.201948501;BARRY KC, 2018, NAT MED, V24, P1178, DOI 10.1038/S…	CROSS-PRESENTATION OF ANTIGENS FROM DEAD TUMOR CELLS BY TYPE 1 CONVENTIONAL DENDRITIC CELLS (CDC1S) IS THOUGHT TO UNDERLIE PRIMING OF ANTI-CANCER CD8(+) T CELLS. CDC1 EXPRESS HIGH LEVELS OF DNGR-1 (A.K.A. CLEC9A), A RECEPTOR THAT BINDS TO F-ACTIN EXPOSED BY DEAD CELL DEBRIS AND PROMOTES CROSS-PRESENTATION OF ASSOCIATED ANTIGENS. HERE, WE SHOW THAT SECRETED GELSOLIN (SGSN), AN EXTRACELLULAR PROTEI…				4016	FRANCIS CRICK INST, IMMUNOBIOL LAB, 1 MIDLAND RD, LONDON NW1 1AT, ENGLAND.; IMPERIAL COLL LONDON, DEPT IMMUNOL & INFLAMMAT, DU CANE RD, LONDON W12 0NN, ENGLAND.; FRANCIS CRICK INST, BIOINFORMAT & BIOSTAT, 1 MIDLAND RD, LONDON NW1 1AT, ENGLAND.; FRANCIS CRICK INST, GENET MODIFICAT SERV, 1 MIDLAND RD, LONDON NW1 1AT, ENGLAND.; GLAXOSMITHKLINE, ADAPT IMMUNE RES UNIT, GUNNELS RD, STEVENAGE SG1 2NY, H…	FRANCIS CRICK INSTITUTE; IMPERIAL COLLEGE LONDON; FRANCIS CRICK INSTITUTE; FRANCIS CRICK INSTITUTE; GLAXOSMITHKLINE; GLAXOSMITHKLINE UNITED KINGDOM; ROCHE HOLDING; ROCHE HOLDING UNITED KINGDOM; UNIVERSITY OF CALGARY; CANCER RESEARCH UK; UNIVERSITY OF MANCHESTER		2026-01-31		10.1016/j.cell.2021.05.021	ARTICLE	JUL 2021		1097-4172	CAETANO@CRICK.AC.UK	+		FRANCIS CRICK INSTITUTE FROM CANCER RESEARCH UK [FC001136]; UK MEDICAL RESEARCH COUNCIL [FC001136]; WELLCOME TRUST [FC001136, 106973/Z/15/Z, 216327/Z/19/Z]; ERC [ADG 268670]; WELLCOME INVESTIGATOR AWARD [106973/Z/15/Z]; WELLCOME IMPERIAL 4I CLINICAL RESEARCH FELLOWSHIP [216327/Z/19/Z]; BRF; FLOW CYTOMETRY CRICK STPS; CANCER RESEARCH UK [22255] FUNDING SOURCE: RESEARCHFISH; THE FRANCIS CRICK INSTI…	WE ARE VERY GRATEFUL TO JUDI ALLEN (MANCHESTER) AND ANDREAS WACK (CRICK) FOR PROVIDING N. BRASILIENSIS AND INFLUENZA A VIRUS, RESPECTIVELY, FOR INFECTION EXPERIMENTS. WE THANK MICHAEL WAY (CRICK) FOR ADVICE AND MEMBERS OF THE IMMUNOBIOLOGY LABORATORY FOR HELPFUL DISCUSSIONS AND SUGGESTIONS. WE THANK THE BRF AND FLOW CYTOMETRY CRICK STPS FOR THEIR SUPPORT THROUGHOUT THIS PROJECT. THIS WORK WAS SUP…	TN3EG	D-BINDING-PROTEIN; CD8-ALPHA(+) DENDRITIC CELLS; PLASMA GELSOLIN; SCAVENGER SYSTEM; DYING CELLS; T-CELLS; F-ACTIN; RECEPTOR; DNGR-1; RESPONSES	15	CELL	CELL	ENGLISH	71	GREEN SUBMITTED, HYBRID	CANTON, JOHNATHAN/0000-0001-8869-8404; ZELENAY, SANTIAGO/0000-0002-6865-3978; CHAKRAVARTY, PROBIR/0000-0003-1146-8824; MONCAUT, NATALIA/0000-0001-8751-5899; BUCK, MICHAEL/0000-0002-9611-1199; LIM, KOK HAW JONATHAN/0000-0002-6544-9218; MATOS CARDOSO, ANA/0000-0002-4610-4337; POIRIER, ENZO/0000-0001-9795-2144; GIAMPAZOLIAS, EVANGELOS/0000-0001-8013-3310; ROGERS, NEIL/0000-0001-8977-7585; GORDON, OL…	50 HAMPSHIRE ST, FLOOR 5, CAMBRIDGE, MA 02139 USA	JUL 22	38	CAMBRIDGE	34081922		J	CELL PRESS	2021	REIS E SOUSA, CAETANO/O-1657-2014; CANTON, JOHNATHAN/ABD-1233-2020; LIM, KOK HAW JONATHAN/GQZ-4232-2022	SOUSA, CRE (CORRESPONDING AUTHOR), FRANCIS CRICK INST, IMMUNOBIOL LAB, 1 MIDLAND RD, LONDON NW1 1AT, ENGLAND.	BIOCHEMISTRY & MOLECULAR BIOLOGY; CELL BIOLOGY			0092-8674	CELL	101	SECRETED GELSOLIN INHIBITS DNGR-1-DEPENDENT CROSS-PRESENTATION AND CANCER IMMUNITY
LI N;STEIGER S;FEI LY;LI CY;SHI CX;SALEI N;SCHRAML BU;ZHENG ZH;ANDERS HJ;LICHTNEKERT J	LI, NA;STEIGER, STEFANIE;FEI, LINGYAN;LI, CHENYU;SHI, CHONGXU;SALEI, NATALLIA;SCHRAML, BARBARA U.;ZHENG, ZHIHUA;ANDERS, HANS-JOACHIM;LICHTNEKERT, JULIA	AHRENS S, 2012, IMMUNITY, V36, P635, DOI 10.1016/J.IMMUNI.2012.03.008;ANDERS HJ, 2021, NEPHROL DIAL TRANSPL, V36, P29, DOI 10.1093/NDT/GFAA056;ANDERS HJ, 2011, KIDNEY INT, V80, P915, DOI 10.1038/KI.2011.217;BAMBOAT ZM, 2010, J CLIN INVEST, V120, P559, DOI 10.1172/JCI40008;BEDOUI S, 2009, NAT IMMUNOL, V10, P488, DOI 10.1038/NI.1724;BOSTEELS C, 2020, IMMUNITY, V52, P1039, DOI 10.1016/J.IMMUNI.2020.…	POST-ISCHEMIC ACUTE KIDNEY INJURY AND DISEASE (AKI/AKD) INVOLVE ACUTE TUBULAR NECROSIS AND IRREVERSIBLE NEPHRON LOSS. MONONUCLEAR PHAGOCYTES INCLUDING CONVENTIONAL DENDRITIC CELLS (CDCS) ARE PRESENT DURING DIFFERENT PHASES OF INJURY AND REPAIR, BUT THE FUNCTIONAL CONTRIBUTION OF THIS SUBSET REMAINS CONTROVERSIAL. TRANSCRIPTION FACTOR INTERFERON REGULATORY FACTOR 8 (IRF8) IS REQUIRED FOR THE DEVEL…	685559				SUN YAT SEN UNIV, AFFILIATED HOSP 7, DEPT NEPHROL, CTR KIDNEY & UROL, SHENZHEN, PEOPLES R CHINA.; LUDWIG MAXIMILIAN UNIV MUNICH, UNIV HOSP, DIV NEPHROL, DEPT MED 4, MUNICH, GERMANY.; LUDWIG MAXIMILIANS UNIV MUNCHEN, UNIV HOSP, WALTER BRENDEL CTR EXPT MED, MUNICH, GERMANY.; LUDWIG MAXIMILIANS UNIV MUNCHEN, INST CARDIOVASC PHYSIOL & PATHOPHYSIOL, BIOMED CTR, FAC MED, MUNICH, GERMANY.;	SUN YAT SEN UNIVERSITY; UNIVERSITY OF MUNICH; UNIVERSITY OF MUNICH; UNIVERSITY OF MUNICH		2026-01-31	INTERFERON REGULATORY FACTOR 8; TYPE I CONVENTIONAL DENDRITIC CELLS; DENDRITIC CELLS; ISCHEMIA REPERFUSION; ACUTE KIDNEY INJURY	10.3389/fimmu.2021.685559	ARTICLE				ZHZHIHUA@MAIL.SYSU.EDU.CN; HJANDERS@MED.UNI-MUENCHEN.DE; JULIA.LICHTNEKERT@MED.UNI-MUENCHEN.DE			DEUTSCHE FORSCHUNGSGEMEINSCHAFT (DFG) [AN372/14-3, AN372/24-1, STE2437/2-1, STE2437/2-2]; CHINA SCHOLARSHIP COUNCIL (CSC) [201906380147, CSC 201603250047, CSC 202008080076]; DFG [SCHR 1444/1-1, 360372040 -SFB 1335]; EUROPEAN RESEARCH COUNCIL [ERC-2016-STG-715182]; INTERNATIONAL PROGRAM FUND FOR DOCTORAL STUDENTS, SUN YAT-SEN UNIVERSITY	THIS STUDY IS SUPPORTED BY THE DEUTSCHE FORSCHUNGSGEMEINSCHAFT (DFG) (AN372/14-3 AND AN372/24-1 TO H-JA, STE2437/2-1 AND STE2437/2-2 TO SS, THE INTERNATIONAL PROGRAM FUND FOR DOCTORAL STUDENTS, SUN YAT-SEN UNIVERSITY, AND CHINA SCHOLARSHIP COUNCIL (CSC) 201906380147 TO NL, CSC 201603250047 TO CS AND CSC 202008080076 TO CL. WORK IN THE SCHRAML LAB IS FUNDED BY THE DFG [EMMY NOETHER GRANT: SCHR 144…	TD7DK	CISPLATIN NEPHROTOXICITY; T-CELLS; RECEPTOR; CD4(+); MACROPHAGES; PHENOTYPES; RESPONSES; ANTIGENS; SURVIVAL; TARGET		FRONT IMMUNOL	FRONT. IMMUNOL.	ENGLISH	63	GREEN SUBMITTED, GOLD	SCHRAML, BARBARA/0000-0002-5801-0151; LI, NA/0000-0002-4059-4507	AVENUE DU TRIBUNAL FEDERAL 34, LAUSANNE, CH-1015, SWITZERLAND	JUN 21	15	LAUSANNE	34234783		J	FRONTIERS MEDIA SA	2021	STEIGER, STEFANIE/AAC-3961-2020; ANDERS, HANS-JOACHIM/ABD-6247-2021	ZHENG, ZH (CORRESPONDING AUTHOR), SUN YAT SEN UNIV, AFFILIATED HOSP 7, DEPT NEPHROL, CTR KIDNEY & UROL, SHENZHEN, PEOPLES R CHINA.; ANDERS, HJ; LICHTNEKERT, J (CORRESPONDING AUTHOR), LUDWIG MAXIMILIAN UNIV MUNICH, UNIV HOSP, DIV NEPHROL, DEPT MED 4, MUNICH, GERMANY.	IMMUNOLOGY			1664-3224	FRONTIERS IN IMMUNOLOGY	16	IRF8-DEPENDENT TYPE I CONVENTIONAL DENDRITIC CELLS (CDC1S) CONTROL POST-ISCHEMIC INFLAMMATION AND MILDLY PROTECT AGAINST POST-ISCHEMIC ACUTE KIDNEY INJURY AND DISEASE
SAICHI M;LADJEMI MZ;KORNIOTIS S;ROUSSEAU C;HAMOU ZA;MASSENET-REGAD L;AMBLARD E;NOEL F;MARIE Y;BOUTEILLER D;MEDVEDOVIC J;PÈNE F;SOUMELIS V	SAICHI, MELISSA;LADJEMI, MAHA ZOHRA;KORNIOTIS, SARANTIS;ROUSSEAU, CHRISTOPHE;AIT HAMOU, ZAKARIA;MASSENET-REGAD, LUCILE;AMBLARD, ELISE;NOEL, FLORIANE;MARIE, YANNICK;BOUTEILLER, DELPHINE;MEDVEDOVIC, JASNA;PENE, FREDERIC;SOUMELIS, VASSILI	ALVAREZ MJ, 2016, NAT GENET, V48, P838, DOI 10.1038/NG.3593;ARUNACHALAM PS, 2020, SCIENCE, V369, P1210, DOI 10.1126/SCIENCE.ABC6261;BANCHEREAU J, 2000, ANNU REV IMMUNOL, V18, P767, DOI 10.1146/ANNUREV.IMMUNOL.18.1.767;BEDOUI S, 2014, FRONT MICROBIOL, V5, DOI 10.3389/FMICB.2014.00533;BLANCO-MELO D, 2020, CELL, V181, P1036, DOI 10.1016/J.CELL.2020.04.026;BOOMER JS, 2011, JAMA-J AM MED ASSOC, V306, …	SAICHI ET AL. PERFORMED SINGLE-CELL RNA-SEQ ANALYSIS OF ANTIGEN-PRESENTING CELLS (APCS) ISOLATED FROM THE PERIPHERAL BLOOD OF PATIENTS WITH MODERATE AND SEVERE COVID-19 AND UNCOVERED DEFECTS IN ANTIVIRAL IMMUNE RESPONSE IN SPECIFIC APC SUBSETS. COVID-19 CAN LEAD TO LIFE-THREATENING RESPIRATORY FAILURE, WITH INCREASED INFLAMMATORY MEDIATORS AND VIRAL LOAD. HERE, WE PERFORM SINGLE-CELL RNA-SEQUENCI…				538	UNIV PARIS, INSERM, U976, PARIS, FRANCE.; UNIV PARIS, CNRS, UMR8104, INSTITUT COCHIN,INSERM,U1016, PARIS, FRANCE.; CTR & UNIV PARIS, HOP COCHIN, AP HP, SERV MED INTENS & REANIMAT, PARIS, FRANCE.; UNIV PARIS SACLAY, ST AUBIN, FRANCE.; UNIV PARIS, CTR RECH INTERDISCIPLINAIRES, PARIS, FRANCE.; INST CERVEAU ICM, PLATEFORME GENOTYPAGE SEQUENCAGE, PARIS, FRANCE.; UNIV PARIS 06, SORBONNE UNIV, PARIS, FR…	UNIVERSITE PARIS CITE; INSTITUT NATIONAL DE LA SANTE ET DE LA RECHERCHE MEDICALE (INSERM); INSTITUT NATIONAL DE LA SANTE ET DE LA RECHERCHE MEDICALE (INSERM); UNIVERSITE PARIS CITE; CENTRE NATIONAL DE LA RECHERCHE SCIENTIFIQUE (CNRS); CNRS - NATIONAL INSTITUTE FOR BIOLOGY (INSB); ASSISTANCE PUBLIQUE HOPITAUX PARIS (APHP); UNIVERSITE PARIS CITE; HOPITAL UNIVERSITAIRE COCHIN - APHP; UNIVERSITE PARI…		2026-01-31		10.1038/s41556-021-00681-2	ARTICLE	MAY 2021		1476-4679	VASSILI.SOUMELIS@APHP.FR	+		ANR DENDRISEPSIS [ANR-17-CE15-0003]; ANR APCOD [ANR-17-CE15-0003-01]; MERCATUS CENTER, UNIVERSITE DE PARIS PLAN D'URGENCE COVID19; LA LIGUE CONTRE LE CANCER; SERVIER; FAST GRANT FOR COVID-19 FROM THE MERCUS CENTER; LA FONDATION POUR LA RECHERCHE MEDICALE; FUND 101 GRANTS; AGENCE NATIONALE DE LA RECHERCHE (ANR) [ANR-17-CE15-0003] FUNDING SOURCE: AGENCE NATIONALE DE LA RECHERCHE (ANR)	WE THANK OUR PATIENTS FOR PARTICIPATING IN THIS STUDY. WE ALSO ACKNOWLEDGE N. MARIN, M. COJOCARU, N. CARLIER, J. MAREY, D. MONNET AND T.-A. SZWEBEL (ALL FROM COCHIN HOSPITAL) FOR THEIR HELP WITH THE INCLUSION OF PATIENTS AND CONTROLS. WE THANK A. MOHAMMED FOR PERFORMING THE SEQUENCING RUNS ON CELL RANGER AT THE SEQUENCING PLATFORM OF THE INSTITUT DU CERVEAU ET DE LA MOELLE EPINIERE (ICM). WE THAN…	SB9NQ	INFECTIONS; ACTIVATION; COMPLEX; SEPSIS; VIRUS; GENES; RISK	5	NAT CELL BIOL	NAT. CELL BIOL.	ENGLISH	73	BRONZE	AMBLARD, ELISE/0000-0002-1491-6947; NOËL, FLORIANE/0000-0001-8813-4780; MASSENET-REGAD, LUCILE/0000-0003-1629-8983; MEDVEDOVIC, JASNA/0000-0003-0483-4128;	HEIDELBERGER PLATZ 3, BERLIN, 14197, GERMANY	MAY	23	BERLIN	33972731		J	NATURE PORTFOLIO	2021	AMBLARD, ELISE/HJI-8617-2023; LADJEMI, M-Z/AAB-2305-2021	SOUMELIS, V (CORRESPONDING AUTHOR), UNIV PARIS, INSERM, U976, PARIS, FRANCE.; SOUMELIS, V (CORRESPONDING AUTHOR), HOP ST LOUIS, AP HP, LAB IMMUNOL HISTOCOMPATIBIL, PARIS, FRANCE.	CELL BIOLOGY			1465-7392	NATURE CELL BIOLOGY	110	SINGLE-CELL RNA SEQUENCING OF BLOOD ANTIGEN-PRESENTING CELLS IN SEVERE COVID-19 REVEALS MULTI-PROCESS DEFECTS IN ANTIVIRAL IMMUNITY
CUETO FJ;DEL FRESNO C;BRANDI P;COMBES AJ;HERNÁNDEZ-GARCÍA E;SÁNCHEZ-PAULETE AR;ENAMORADO M;BROMLEY CP;GOMEZ MJ;CONDE-GARROSA R;MAÑES S;ZELENAY S;MELERO I;IBORRA S;KRUMMEL MF;SANCHO D	CUETO, FRANCISCO J.;DEL FRESNO, CARLOS;BRANDI, PAOLA;COMBES, ALEXIS J.;HERNANDEZ-GARCIA, ELENA;SANCHEZ-PAULETE, ALFONSO R.;ENAMORADO, MICHEL;BROMLEY, CHRISTIAN P.;GOMEZ, MANUEL J.;CONDE-GARROSA, RUTH;MANES, SANTOS;ZELENAY, SANTIAGO;MELERO, IGNACIO;IBORRA, SALVADOR;KRUMMEL, MATTHEW F.;SANCHO, DAVID	AHRENS S, 2012, IMMUNITY, V36, P635, DOI 10.1016/J.IMMUNI.2012.03.008;ALLOATTI A, 2017, J EXP MED, V214, P2231, DOI 10.1084/JEM.20170229;ANANDASABAPATHY N, 2014, J EXP MED, V211, P1875, DOI 10.1084/JEM.20131397;BARRY KC, 2018, NAT MED, V24, P1178, DOI 10.1038/S41591-018-0085-8;BEN MKADDEM S, 2014, J CLIN INVEST, V124, P3945, DOI 10.1172/JCI74572;BINNEWIES M, 2019, CELL, V177, P556, DOI 10.1016/J.…	BACKGROUND CONVENTIONAL TYPE 1 DENDRITIC CELLS (CDC1S) ARE CENTRAL TO ANTITUMOR IMMUNITY AND THEIR PRESENCE IN THE TUMOR MICROENVIRONMENT ASSOCIATES WITH IMPROVED OUTCOMES IN PATIENTS WITH CANCER. DNGR-1 (CLEC9A) IS A DEAD CELL-SENSING RECEPTOR HIGHLY RESTRICTED TO CDC1S. DNGR-1 HAS BEEN INVOLVED IN BOTH CROSS-PRESENTATION OF DEAD CELL-ASSOCIATED ANTIGENS AND PROCESSES OF DISEASE TOLERANCE, BUT I…	E002054				CTR NACL INVEST CARDIOVASC CARLOS III CNIC, MADRID, SPAIN.; HOSP LA PAZ INST HLTH RES IDIPAZ, MADRID, SPAIN.; UNIV CALIF SAN FRANCISCO, DEPT PATHOL, SAN FRANCISCO, CA 94140 USA.; UNIV CALIF SAN FRANCISCO, IMMUNOX INITIAT, SAN FRANCISCO, CA 94143 USA.; UNIV CALIF SAN FRANCISCO, UCSF COLABS, SAN FRANCISCO, CA 94143 USA.; UNIV COMPLUTENSE MADRID, SCH MED, DEPT IMMUNOL OPHTHALMOL & ENT, MADRID, SPAIN…	CENTRO NACIONAL DE INVESTIGACIONES CARDIOVASCULARES (CNIC); UNIVERSITY OF CALIFORNIA SYSTEM; UNIVERSITY OF CALIFORNIA SAN FRANCISCO; UNIVERSITY OF CALIFORNIA SYSTEM; UNIVERSITY OF CALIFORNIA SAN FRANCISCO; UNIVERSITY OF CALIFORNIA SYSTEM; UNIVERSITY OF CALIFORNIA SAN FRANCISCO; COMPLUTENSE UNIVERSITY OF MADRID; UNIVERSITY OF NAVARRA; NATIONAL INSTITUTES OF HEALTH (NIH) - USA; NIH NATIONAL INSTITU…		2026-01-31	DENDRITIC CELLS; IMMUNOMODULATION; CANCER; IMMUNOTHERAPY; DNGR-1; CLEC9A; FLT3L; CDC1; CCL5; MARAVIROC	10.1136/jitc-2020-002054	ARTICLE			2051-1426	DSANCHO@CNIC.ES			PHD `LA CAIXA' FELLOWSHIP [LCF/BQ/ES14/10320011]; AECC FOUNDATION [INVES192DELF]; MIGUEL SERVET PROGRAM (ISCIII); NATIONAL INSTITUTE FOR HEALTH RESEARCH MANCHESTER BIOMEDICAL RESEARCH CENTER; CNIC; EUROPEAN RESEARCH COUNCIL (ERC-2016-CONSOLIDATOR GRANT) [725091]; EUROPEAN COMMISSION [635122-PROCROP H2020]; MINISTERIO DE CIENCIA E INNOVACION (MICINN); AGENCIA ESTATAL DE INVESTIGACION (AEI); FONDO …	FJC WAS THE RECIPIENT OF A PHD `LA CAIXA' FELLOWSHIP (LCF/BQ/ES14/10320011). CDF IS SUPPORTED BY AECC FOUNDATION (INVES192DELF) AND MIGUEL SERVET PROGRAM (ISCIII). CB IS FUNDED BY THE NATIONAL INSTITUTE FOR HEALTH RESEARCH MANCHESTER BIOMEDICAL RESEARCH CENTER. WORK IN THE DS LABORATORY IS FUNDED BY THE CNIC; BY THE EUROPEAN RESEARCH COUNCIL (ERC-2016--CONSOLIDATOR GRANT 725091); BY THE EUROPEAN …	ZL9BM	T-CELLS; RECEPTOR; MICROENVIRONMENT; CHEMOTHERAPY; TRAFFICKING; ACTIVATION; EXPRESSION; INFECTION; RESPONSES; NECROSIS	5	J IMMUNOTHER CANCER	J. IMMUNOTHER. CANCER	ENGLISH	49	GREEN SUBMITTED, GOLD	MANES, SANTOS/0000-0001-8023-957X; MELERO BERMEJO, IGNACIO/0000-0002-1360-348X; DEL FRESNO, CARLOS/0000-0003-1771-7254; CUETO, FRANCISCO J/0000-0002-7457-9583; IBORRA, SALVADOR/0000-0002-1607-1749; COMBES, ALEXIS/0000-0002-9110-6542; HERNÁNDEZ GARCÍA, ELENA/0000-0002-9018-5701; GÓMEZ, MANUEL J/0000-0002-4111-4835; ENAMORADO ESCALONA, NERIS MICHEL/0000-0001-7748-454X; ZELENAY, SANTIAGO/0000-0002-6…	BRITISH MED ASSOC HOUSE, TAVISTOCK SQUARE, LONDON WC1H 9JR, ENGLAND	MAY	15	LONDON	33980589		J	BMJ PUBLISHING GROUP	2021	SANCHO, DAVID/D-3433-2009; MANES, SANTOS/E-4725-2011; MELERO BERMEJO, IGNACIO/T-7600-2019; DEL FRESNO, CARLOS/AAY-1525-2021; CUETO, FRANCISCO J/AGN-4489-2022; IBORRA, SALVADOR/J-2863-2015; HERNÁNDEZ GARCÍA, ELENA/ABG-9040-2020; GÓMEZ, MANUEL J/F-8854-2016; SÁNCHEZ-PAULETE, ALFONSO/I-2430-2017	SANCHO, D (CORRESPONDING AUTHOR), CTR NACL INVEST CARDIOVASC CARLOS III CNIC, MADRID, SPAIN.	ONCOLOGY; IMMUNOLOGY				JOURNAL FOR IMMUNOTHERAPY OF CANCER	38	DNGR-1 LIMITS FLT3L-MEDIATED ANTITUMOR IMMUNITY BY RESTRAINING TUMOR-INFILTRATING TYPE I CONVENTIONAL DENDRITIC CELLS
HUANG W;LI M;LUO GW;WU XJ;SU BT;ZHAO L;ZHANG S;CHEN XF;JIA M;ZHU JH;SU W;ZHANG DX	HUANG, WEI;LI, MEI;LUO, GUANGWEI;WU, XIAOJIE;SU, BINTAO;ZHAO, LAN;ZHANG, SHUANG;CHEN, XIAOFAN;JIA, MIN;ZHU, JIANHUA;SU, WEN;ZHANG, DONGXIN	BARNES BJ, 2020, J EXP MED, V217, DOI 10.1084/JEM.20200652;BENDIB I, 2019, ANESTHESIOLOGY, V130, P581, DOI 10.1097/ALN.0000000000002619;BORDONI V, 2020, CLIN INFECT DIS, V71, P2272, DOI 10.1093/CID/CIAA577;BRINKMANN V, 2004, SCIENCE, V303, P1532, DOI 10.1126/SCIENCE.1092385;CAO XT, 2020, NAT REV IMMUNOL, V20, P269, DOI 10.1038/S41577-020-0308-3;CAVALLI G, 2020, LANCET RHEUMATOL, V2, PE325, DOI 10…	CORONAVIRUS DISEASE 2019 ( COVID- 19) IS ASSOCIATED WITH IMMUNE DYSREGULATION AND CYTOKINE STORM. EXPLORING THE IMMUNEINFLAMMATORY CHARACTERISTICS OF COVID-19 PATIENTS IS ESSENTIAL TO REVEAL PATHOGENESIS AND PREDICT PROGRESSION. IN THIS STUDY, COVID-19 PATIENTS SHOWED DECREASED CD3(+), CD4(+), AND CD8+ T CELLS BUT INCREASED NEUTROPHILS IN CIRCULATION, EXHIBITING UPREGULATED NEUTROPHIL-TO-LYMPHOCY…				1597	WUHAN 1 HOSP, DEPT LAB MED, WUHAN 430022, PEOPLES R CHINA.; WUHAN 1 HOSP, DEPT RESP & CRIT CARE MED, WUHAN 430022, PEOPLES R CHINA.; WUHAN 1 HOSP, DEPT SCI RES, 215 ZHONGSHAN RD, WUHAN 430022, PEOPLES R CHINA.; HUAZHONG UNIV SCI & TECHNOL, WUHAN HOSP 4, DEPT CLIN LAB, 473 HANZHENG ST, WUHAN 430033, PEOPLES R CHINA.; HUAZHONG UNIV SCI & TECHNOL, PUAI HOSP, TONGJI MED COLL, 473 HANZHENG ST, WUHAN 4…	HUAZHONG UNIVERSITY OF SCIENCE & TECHNOLOGY; HUAZHONG UNIVERSITY OF SCIENCE & TECHNOLOGY		2026-01-31		10.4049/jimmunol.2001327	ARTICLE			1550-6606	784404524@QQ.COM; DXZHANG@HUST.EDU.CN	1608		NATIONAL NATURAL SCIENCE FOUNDATION OF CHINA [81903217, 81701469]; HEALTH COMMISSION YOUTH TALENT PROJECT OF HUBEI PROVINCE [WJ2019Q010]; APPLICATION FOUNDATION FRONTIER PROJECT OF WUHAN SCIENCE AND TECHNOLOGY BUREAU [2020020601012304]	THIS WORK WAS SUPPORTED BY THE NATIONAL NATURAL SCIENCE FOUNDATION OF CHINA (GRANT 81903217 TO W.H. AND GRANT 81701469 TO D.Z.), THE HEALTH COMMISSION YOUTH TALENT PROJECT OF HUBEI PROVINCE (GRANT WJ2019Q010 TO W.H.), AND THE APPLICATION FOUNDATION FRONTIER PROJECT OF WUHAN SCIENCE AND TECHNOLOGY BUREAU (GRANT 2020020601012304 TO D.Z.). THE FUNDERS HAD NO ROLES IN STUDY DESIGN, DATA COLLECTION AN…	RA8VN	NEUTROPHIL EXTRACELLULAR TRAPS; CORONAVIRUS INFECTIONS; CYTOKINE STORM; VIRUS; ANAKINRA; CELLS; FERRITIN; PLASMA; DNGR-1	7	J IMMUNOL	J. IMMUNOL.	ENGLISH	43	BRONZE		GREAT CLARENDON ST, OXFORD OX2 6DP, ENGLAND	APR 1	12	OXFORD	33579725		J	OXFORD UNIV PRESS	2021		SU, W (CORRESPONDING AUTHOR), WUHAN 1 HOSP, DEPT SCI RES, 215 ZHONGSHAN RD, WUHAN 430022, PEOPLES R CHINA.; ZHANG, DX (CORRESPONDING AUTHOR), HUAZHONG UNIV SCI & TECHNOL, WUHAN HOSP 4, DEPT CLIN LAB, 473 HANZHENG ST, WUHAN 430033, PEOPLES R CHINA.; ZHANG, DX (CORRESPONDING AUTHOR), HUAZHONG UNIV SCI & TECHNOL, PUAI HOSP, TONGJI MED COLL, 473 HANZHENG ST, WUHAN 430033, PEOPLES R CHINA.	IMMUNOLOGY			0022-1767	JOURNAL OF IMMUNOLOGY	56	THE INFLAMMATORY FACTORS ASSOCIATED WITH DISEASE SEVERITY TO PREDICT COVID-19 PROGRESSION
PAOLINI L;SALDMANN A;TARTOUR E	PAOLINI, LEA;SALDMANN, ANTONIN;TARTOUR, ERIC	ALLEN E, 2017, SCI TRANSL MED, V9, DOI 10.1126/SCITRANSLMED.AAK9679;ARIOTTI S, 2014, SCIENCE, V346, P101, DOI 10.1126/SCIENCE.1254803;ASCIERTO ML, 2016, CANCER IMMUNOL RES, V4, P726, DOI 10.1158/2326-6066.CIR-16-0072;BEHR FM, 2020, NAT IMMUNOL, V21, P1070, DOI 10.1038/S41590-020-0723-4;BELTRA JC, 2020, IMMUNITY, V52, P825, DOI 10.1016/J.IMMUNI.2020.04.014;BLANC C, 2018, FRONT IMMUNOL, V9, DOI 10.…	ALTHOUGH MANY IMMUNE CELLS PLAY A ROLE IN THE MECHANISMS OF ACTION OF CANCER IMMUNOTHERAPY, CD8(+)T CELLS ARE MOST OFTEN CONSIDERED TO BE THE MAJOR EFFECTORS. IN RECENT YEARS, NEW TECHNOLOGIES (SINGLE CELL ANALYSIS, MULTIDIMENSIONAL CYTOMETRY, IN SITU MULTIPLEX ANALYSIS, ETC.) HAVE MADE IT POSSIBLE TO DEFINE NEW CD8+T CELL SUB-POPULATIONS AND TO BETTER UNDERSTAND THE CELLS TARGETED BY ANTI-PD-1 O…				354	UNIV PARIS, PARCC, INSERM, U970, F-75006 PARIS, FRANCE.; HOP EUROPEEN GEORGES POMPIDOU HEGP, AP HP, SERV IMMUNOL BIOL, F-75015 PARIS, FRANCE.; EQUIPE LABELLISEE LIGUE CANC, PARIS, FRANCE.;	UNIVERSITE PARIS CITE; INSTITUT NATIONAL DE LA SANTE ET DE LA RECHERCHE MEDICALE (INSERM); UNIVERSITE PARIS CITE; ASSISTANCE PUBLIQUE HOPITAUX PARIS (APHP); HOPITAL UNIVERSITAIRE EUROPEEN GEORGES-POMPIDOU - APHP		2026-01-31	CD8-POSITIVE T-LYMPHOCYTES; TUMOR MICROENVIRONMENT; ENVIRONMENTAL BIOMARKERS	10.1016/j.banm.2021.01.018	REVIEW	MAR 2021		2271-4820	ERIC.TARTOUR@APHP.FR	363				RG5BH		4	B ACAD NAT MED PARIS	BULL. ACAD. NATL. MED.	FRENCH	81		TARTOUR, ERIC/0000-0002-7323-468X	62, RUE CAMILLE DESMOULINS, ISSY LES MOULINEAUX CEDEX, 92442, FRANCE	APR	10	ISSY LES MOULINEAUX CEDEX			J	ELSEVIER MASSON SAS EDITEUR	2021	TARTOUR, ERIC/PFR-8727-2026; TARTOUR, ERIC/O-7957-2017	TARTOUR, E (CORRESPONDING AUTHOR), HOP EUROPEEN GEORGES POMPIDOU, SERV IMMUNOL BIOL, 20 RUE LEBLANC, F-75015 PARIS, FRANCE.	GENERAL & INTERNAL MEDICINE			0001-4079	BULLETIN DE L ACADEMIE NATIONALE DE MEDECINE	4	CD8+T CELL IN CANCER IMMUNOTHERAPY: ROLE AND VALUE OF ITS THERAPEUTIC TARGETING
FORTE E;PERKINS B;SINTOU A;KALKAT HS;PAPANIKOLAOU A;JENKINS C;ALSUBAIE M;CHOWDHURY RA;DUFFY TM;SKELLY DA;BRANCA J;BELLAHCENE M;SCHNEIDER MD;HARDING SE;FURTADO MB;NG FS;HASHAM MG;ROSENTHAL N;SATTLER S	FORTE, ELVIRA;PERKINS, BRYANT;SINTOU, AMALIA;KALKAT, HARKARAN S.;PAPANIKOLAOU, ANGELOS;JENKINS, CATHERINE;ALSUBAIE, MASHAEL;CHOWDHURY, RASHEDA A.;DUFFY, THEODORE M.;SKELLY, DANIEL A.;BRANCA, JANE;BELLAHCENE, MOHAMED;SCHNEIDER, MICHAEL D.;HARDING, SIAN E.;FURTADO, MILENA B.;NG, FU SIONG;HASHAM, MUNEER G.;ROSENTHAL, NADIA;SATTLER, SUSANNE	ADAMO L, 2020, NAT REV CARDIOL, V17, P269, DOI 10.1038/S41569-019-0315-X;ANONYMOUS, 2016, R LANG ENV STAT COMP;ANZAI A, 2012, CIRCULATION, V125, P1234, DOI 10.1161/CIRCULATIONAHA.111.052126;BANKHEAD P, 2017, SCI REP-UK, V7, DOI 10.1038/S41598-017-17204-5;BLANCO P, 2008, CYTOKINE GROWTH F R, V19, P41, DOI 10.1016/J.CYTOGFR.2007.10.004;BÖTTCHER JP, 2018, TRENDS CANCER, V4, P784, DOI 10.1016/J.TRECA…	BACKGROUND: ISCHEMIC HEART DISEASE IS A LEADING CAUSE OF HEART FAILURE AND DESPITE ADVANCED THERAPEUTIC OPTIONS, MORBIDITY AND MORTALITY RATES REMAIN HIGH. ALTHOUGH ACUTE INFLAMMATION IN RESPONSE TO MYOCARDIAL CELL DEATH HAS BEEN EXTENSIVELY STUDIED, SUBSEQUENT ADAPTIVE IMMUNE ACTIVITY AND ANTI-HEART AUTOIMMUNITY MAY ALSO CONTRIBUTE TO THE DEVELOPMENT OF HEART FAILURE. AFTER ISCHEMIC INJURY TO TH…				821	JACKSON LAB, 600 MAIN ST, BAR HARBOR, ME 04609 USA.; IMPERIAL COLL LONDON, NATL HEART & LUNG INST, HAMMERSMITH CAMPUS,ICTEM BLDG 424W2, LONDON W12 0NN, ENGLAND.; AMGEN BIOTECHNOL, THOUSAND OAKS, CA USA.;	JACKSON LABORATORY; IMPERIAL COLLEGE LONDON		2026-01-31	AUTOIMMUNITY; DENDRITIC CELLS; HEART FAILURE; MYOCARDIAL INFARCTION; MYOCARDIAL ISCHEMIA	10.1161/CIRCULATIONAHA.120.044581	ARTICLE			1524-4539	ELVIRA.FORTE@JAX.ORG; BRYANT.R.PERKINS@GMAIL.COM; AMALIA.SINTOU16@IMPERIAL.AC.UK; H.KALKAT@NHS.NET; ANGELOS.PAPANIKOLAOU15@IMPERIAL.AC.UK; C.JENKINS18@IMPERIAL.AC.UK; MICHELLE.ALSUBAIE@GMAIL.COM; R.CHOWDHURY@IMPERIAL.AC.UK; TED.DUFFY@GMAIL.COM; JANE.BRANCA@JAX.ORG; M.BELLAHCENE@IMPERIAL.AC.UK; M.D.SCHNEIDER@IMPERIAL.AC.UK; SHHLI@IC.AC.UK; MFURTADO@AMGEN.COM; F.NG@IMPERIAL.AC.UK; MUNEER.HASHAM@JAX…	836		BRITISH HEART FOUNDATION [PG/16/93/32345, PG/16/17/32069, RM/17/1/33377, CH/08/002/29257, RG/15/1/31165]; MEDICAL RESEARCH COUNCIL (VIA KING'S COLLEGE LONDON) UNITED KINGDOM REGENERATIVE MEDICINE PLATFORM IMMUNOMODULATION HUB [MR/L022699/1]; NATIONAL INSTITUTE FOR HEALTH RESEARCH IMPERIAL BIOMEDICAL RESEARCH CENTER; LEDUCQ FOUNDATION: TRANS-ATLANTIC NETWORKS OF EXCELLENCE IN CARDIOVASCULAR RESEAR…	THIS WORK WAS GENEROUSLY SUPPORTED BY THE BRITISH HEART FOUNDATION (PG/16/93/32345 TO S.S.; PG/16/17/32069 TO R.C.; RM/17/1/33377 TO S.E.H.; AND CH/08/002/29257 AND RG/15/1/31165 TO M.D.S.), THE MEDICAL RESEARCH COUNCIL (VIA KING'S COLLEGE LONDON) UNITED KINGDOM REGENERATIVE MEDICINE PLATFORM IMMUNOMODULATION HUB (MR/L022699/1 TO S.E.H.), THE NATIONAL INSTITUTE FOR HEALTH RESEARCH IMPERIAL BIOMED…	RL9YC	CD8(+) T-LYMPHOCYTES; MYOCARDIAL-INFARCTION; EXPRESSION; FAILURE; EPIDEMIOLOGY; DECREASE; OUTCOMES; INJURY; TYPE-2; IMAGE	8	CIRCULATION	CIRCULATION	ENGLISH	62	GREEN SUBMITTED, HYBRID	PAPANIKOLAOU, ANGELOS/0000-0002-1245-6596; ROSENTHAL, NADIA/0000-0002-7599-7365; PERKINS, BRYANT/0000-0001-7260-8814; NG, FU SIONG/0000-0002-8681-4368; CHOWDHURY, RASHEDA/0000-0003-4204-1014; SINTOU, AMALIA/0000-0003-4879-2273; HARDING, SIAN/0000-0002-3651-6354; FORTE, ELVIRA/0000-0002-5555-9122;	TWO COMMERCE SQ, 2001 MARKET ST, PHILADELPHIA, PA 19103 USA	FEB 23	16	PHILADELPHIA	33297741		J	LIPPINCOTT WILLIAMS & WILKINS	2021	PAPANIKOLAOU, ANGELOS/HPD-9334-2023; NG, FU SIONG/AAN-8542-2021; SATTLER, SUSANNE/AAF-3075-2020; FORTE, ELVIRA/AAO-4000-2020; ROSENTHAL, NADIA/H-4012-2013	SATTLER, S (CORRESPONDING AUTHOR), IMPERIAL COLL LONDON, NATL HEART & LUNG INST, HAMMERSMITH CAMPUS,ICTEM BLDG 424W2, LONDON W12 0NN, ENGLAND.	CARDIOVASCULAR SYSTEM & CARDIOLOGY			0009-7322	CIRCULATION	78	CROSS-PRIMING DENDRITIC CELLS EXACERBATE IMMUNOPATHOLOGY AFTER ISCHEMIC TISSUE DAMAGE IN THE HEART
LAHOUD MH;RADFORD KJ	LAHOUD, M. H.;RADFORD, K. J.	AHRENS S, 2012, IMMUNITY, V36, P635, DOI 10.1016/J.IMMUNI.2012.03.008;ALCÁNTARA-HERNÁNDEZ M, 2017, IMMUNITY, V47, P1037, DOI 10.1016/J.IMMUNI.2017.11.001;ANANDASABAPATHY N, 2015, BONE MARROW TRANSPL, V50, P924, DOI 10.1038/BMT.2015.74;ANGUILLE S, 2017, BLOOD, V130, P1713, DOI 10.1182/BLOOD-2017-04-780155;ASHOUR D, 2020, JCI INSIGHT, V5, DOI 10.1172/JCI.INSIGHT.135143;BALAN S, 2018, CELL REP, V24,…	DENDRITIC CELL (DC) VACCINES ARE A SAFE AND EFFECTIVE MEANS OF INDUCING TUMOR IMMUNE RESPONSES, HOWEVER, A BETTER UNDERSTANDING OF DC BIOLOGY IS REQUIRED IN ORDER TO REALIZE THEIR FULL POTENTIAL. RECENT ADVANCES IN DC BIOLOGY HAVE IDENTIFIED A CRUCIAL ROLE FOR CDC1 IN TUMOR IMMUNE RESPONSES, MAKING THIS DC SUBSET AN ATTRACTIVE VACCINE TARGET. HUMAN CDC1 EXCLUSIVELY EXPRESS THE C-TYPE-LECTIN-LIKE …					MONASH UNIV, MONASH BIOMED DISCOVERY INST, INFECT & IMMUN PROGRAM, CLAYTON, VIC, AUSTRALIA.; MONASH UNIV, DEPT BIOCHEM & MOL BIOL, CLAYTON, VIC, AUSTRALIA.; UNIV QUEENSLAND, TRANSLAT RES INST, MATER RES INST, CANC IMMUNOTHERAPIES LAB, BRISBANE, QLD, AUSTRALIA.;	MONASH UNIVERSITY; MONASH UNIVERSITY; UNIVERSITY OF QUEENSLAND; MATER RESEARCH		2026-01-31	DENDRITIC CELLS; CDC1; CLEC9A; VACCINES; CANCER IMMUNOTHERAPY	10.1080/21645515.2021.1873056	ARTICLE	FEB 2021		2164-554X	KRISTEN.RADFORD@MATER.UQ.EDU.AU			MATER FOUNDATION; NATIONAL HEALTH AND MEDICAL RESEARCH COUNCIL OF AUSTRALIA [1078987, 1082665]; QLD CHILDREN'S HOSPITAL FOUNDATION [50323, 50312]; NATIONAL HEALTH AND MEDICAL RESEARCH COUNCIL (NHMRC) [1078987, 1082665] FUNDING SOURCE: NATIONAL HEALTH AND MEDICAL RESEARCH COUNCIL (NHMRC); NATIONAL HEALTH AND MEDICAL RESEARCH COUNCIL OF AUSTRALIA [1082665, 1078987] FUNDING SOURCE: NHMRC	THIS WORK WAS SUPPORTED BY THE MATER FOUNDATION [N/A]; NATIONAL HEALTH AND MEDICAL RESEARCH COUNCIL OF AUSTRALIA [1078987; 1082665]; QLD CHILDREN'S HOSPITAL FOUNDATION [50323, 50312].	ZQ2HA	DENDRITIC CELLS	1	HUM VACC IMMUNOTHER	HUMAN VACCINES IMMUNOTHER.	ENGLISH	59	GREEN SUBMITTED, BRONZE	RADFORD, KRISTEN/0000-0001-6512-6323; LAHOUD, MIREILLE/0000-0001-8472-6201	530 WALNUT STREET, STE 850, PHILADELPHIA, PA 19106 USA	DEC 31	5	PHILADELPHIA	33625943		J	TAYLOR & FRANCIS INC	2022	RADFORD, KRISTEN/B-5550-2011; LAHOUD, MIREILLE/F-1299-2013	RADFORD, KJ (CORRESPONDING AUTHOR), TRANSLAT RES INST, 37 KENT ST, WOOLLOONGABBA, QLD 4102, AUSTRALIA.	BIOTECHNOLOGY & APPLIED MICROBIOLOGY; IMMUNOLOGY			2164-5515	HUMAN VACCINES & IMMUNOTHERAPEUTICS	9	ENHANCING THE IMMUNOGENICITY OF CANCER VACCINES BY HARNESSING CLEC9A
CUI TX;FULTON CT;BRADY AE;ZHANG YJ;GOLDSMITH AM;POPOVA AP	CUI, TRACY X.;FULTON, CHRISTINA T.;BRADY, ALEXANDER E.;ZHANG, YING-JIAN;GOLDSMITH, ADAM M.;POPOVA, ANTONIA P.	AHRENS S, 2012, IMMUNITY, V36, P635, DOI 10.1016/J.IMMUNI.2012.03.008;AMY RWM, 1977, J ANAT, V124, P131;BAIER RJ, 2004, PEDIATR PULM, V37, P137, DOI 10.1002/PPUL.10417;BARAZZONE C, 1998, AM J RESP CELL MOL, V19, P573, DOI 10.1165/AJRCMB.19.4.3173;BEEN JV, 2014, PLOS MED, V11, DOI 10.1371/JOURNAL.PMED.1001596;CAO Q, 2016, J AM SOC NEPHROL, V27, P1344, DOI 10.1681/ASN.2015030229;CHIDEKEL AS, 1997, …	PREMATURE INFANTS, ESPECIALLY THOSE WITH BRONCHOPULMONARY DYSPLASIA (BPD), DEVELOP RECURRENT SEVERE RESPIRATORY VIRAL ILLNESSES. WE HAVE SHOWN THAT HYPEROXIC EXPOSURE OF IMMATURE MICE, A MODEL OF BPD, INCREASES LUNG IL-12-PRODUCING CLEC9A(+) CD103(+) DENDRITIC CELLS (DCS), PRO-INFLAMMATORY RESPONSES, AND AIRWAY HYPERREACTIVITY FOLLOWING RHINOVIRUS (RV) INFECTION. HOWEVER, THE REQUIREMENT FOR CD10…				L193	UNIV MICHIGAN, SCH MED, DEPT PEDIAT, ANN ARBOR, MI 48109 USA.;	UNIVERSITY OF MICHIGAN SYSTEM; UNIVERSITY OF MICHIGAN		2026-01-31	BPD; DAMPS; HYPEROXIA; INFLAMMATION; PREMATURITY	10.1152/ajplung.00334.2019	ARTICLE			1522-1504	ANTONIAP@UMICH.EDU	L204		NIH [R01 HL140572]; NATIONAL HEART LUNG AND BLOOD INSTITUTE [R01HL140572] FUNDING SOURCE: NIH REPORTER	THIS WORK WAS SUPPORTED BY NIH GRANT R01 HL140572.	QF2FH	RESPIRATORY-DISTRESS-SYNDROME; HEALTH-CARE UTILIZATION; MOLECULAR-PATTERN; EXTREMELY PRETERM; OXYGEN-TOXICITY; F-ACTIN; RECEPTOR; DISEASE; PATHOLOGY; NECROSIS	2	AM J PHYSIOL-LUNG C	AM. J. PHYSIOL.-LUNG CELL. MOL. PHYSIOL.	ENGLISH	63	GREEN SUBMITTED	BRADY, ALEXANDER/0000-0002-4177-5203	6120 EXECUTIVE BLVD, SUITE 600, ROCKVILLE, MD, UNITED STATES	FEB	12	ROCKVILLE	33112186		J	AMER PHYSIOLOGICAL SOC	2021		POPOVA, AP (CORRESPONDING AUTHOR), UNIV MICHIGAN, SCH MED, DEPT PEDIAT, ANN ARBOR, MI 48109 USA.	PHYSIOLOGY; RESPIRATORY SYSTEM			1040-0605	AMERICAN JOURNAL OF PHYSIOLOGY-LUNG CELLULAR AND MOLECULAR PHYSIOLOGY	11	LUNG CD103+ DENDRITIC CELLS AND CLEC9A SIGNALING ARE REQUIRED FOR NEONATAL HYPEROXIA-INDUCED INFLAMMATORY RESPONSES TO RHINOVIRUS INFECTION
DEL FRESNO C;SANCHO D	DEL FRESNO, CARLOS;SANCHO, DAVID	ABLASSER A, 2019, SCIENCE, V363, P1055, DOI 10.1126/SCIENCE.AAT8657;AHN J, 2018, CANCER CELL, V33, P862, DOI 10.1016/J.CCELL.2018.03.027;AHRENS S, 2012, IMMUNITY, V36, P635, DOI 10.1016/J.IMMUNI.2012.03.008;ANDERSSON U, 2020, MOL MED, V26, DOI 10.1186/S10020-020-00172-4;APETOH L, 2007, NAT MED, V13, P1050, DOI 10.1038/NM1622;CHEN GY, 2009, SCIENCE, V323, P1722, DOI 10.1126/SCIENCE.1168988;CHEN HS…	MYELOID CELLS ARE COMPONENTS OF THE INNATE IMMUNE SYSTEM THAT REPRESENT THE FIRST LINE OF DEFENSE. TISSUE DAMAGE, ASSOCIATED WITH PATHOLOGICAL CONDITIONS SUCH AS INFECTION, CANCER OR AUTOIMMUNITY, LEADS TO THE EXPOSURE OF THE INTRACELLULAR CONTENT TO THE EXTRACELLULAR ENVIRONMENT. MYELOID CELLS DETECT LIGANDS EXPOSED OR RELEASED BY DEAD CELLS THROUGH SPECIFIC RECEPTORS THAT SIGNAL FOR A DIVERSITY…				34	CTR NACL INVEST CARDIOVASC CNIC, IMMUNOBIOL LAB, MADRID 28029, SPAIN.;	CENTRO NACIONAL DE INVESTIGACIONES CARDIOVASCULARES (CNIC)		2026-01-31		10.1016/j.coi.2020.08.006	REVIEW			1879-0372	CARLOS.DELFRESNO@CNIC.ES	40		AECC FOUNDATION [INVES192DELF]; CNIC; MINISTERIO DE CIENCIA, INNOVACION E UNIVERSIDADES (MICINN), AGENCIA ESTATAL DE INVESTIGACION [SAF2016-79040-R, PID2019-108157RB]; FONDO EUROPEO DE DESARROLLO REGIONAL (FEDER) [SAF2016-79040-R, PID2019-108157RB]; COMUNIDAD DE MADRID [B2017/BMD-3733]; FIS-INSTITUTO DE SALUD CARLOS III; MICINN; FEDER [RD16/0015/0018-REEM]; ACTERIA FOUNDATION; ATRESMEDIA (CONSTAN…	WE THANK ALL MEMBERS OF THE DAVID SANCHO LABORATORY AT CNIC FOR SCIENTIFIC DISCUSSIONS. CARLOS DEL FRESNO IS SUPPORTED BY AECC FOUNDATION (INVES192DELF). WORK IN THE DS LABORATORY IS FUNDED BY THE CNIC; BY MINISTERIO DE CIENCIA, INNOVACION E UNIVERSIDADES (MICINN), AGENCIA ESTATAL DE INVESTIGACION AND FONDO EUROPEO DE DESARROLLO REGIONAL (FEDER) (SAF2016-79040-R AND PID2019-108157RB); BY COMUNIDA…	QQ1KV	MITOCHONDRIAL-DNA; DENDRITIC CELLS; NLRP3 INFLAMMASOME; SIGNALING PATHWAY; PROTEIN HMGB1; I INTERFERON; RECEPTOR; DNGR-1; IMMUNITY; INJURY		CURR OPIN IMMUNOL	CURR. OPIN. IMMUNOL.	ENGLISH	72	GREEN SUBMITTED	SANCHO-MAID, DAVID/0000-0003-2890-3984	84 THEOBALDS RD, LONDON WC1X 8RR, ENGLAND	FEB	7	LONDON	33035713		J	CURRENT BIOLOGY LTD	2021	SANCHO, DAVID/D-3433-2009; DEL FRESNO SÁNCHEZ, CARLOS/AAY-1525-2021; SANCHO-MAID, DAVID/D-3433-2009	DEL FRESNO, C (CORRESPONDING AUTHOR), CTR NACL INVEST CARDIOVASC CNIC, IMMUNOBIOL LAB, MADRID 28029, SPAIN.	IMMUNOLOGY			0952-7915	CURRENT OPINION IN IMMUNOLOGY	9	MYELOID CELLS IN SENSING OF TISSUE DAMAGE
VAN UDEN D;KOUDSTAAL T;VAN HULST JAC;BERGEN IM;GOOTJES C;MORRELL NW;VAN LOO G;VON DER THUSEN JH;VAN DEN BOSCH TPP;GHIGNA MR;PERROS F;MONTANI D;KOOL M;BOOMARS KA;HENDRIKS RW	VAN UDEN, DENISE;KOUDSTAAL, THOMAS;VAN HULST, JENNIFER A. C.;BERGEN, INGRID M.;GOOTJES, CHELSEA;MORRELL, NICHOLAS W.;VAN LOO, GEERT;VON DER THUSEN, JAN H.;VAN DEN BOSCH, THIERRY P. P.;GHIGNA, MARIA-ROSA;PERROS, FREDERIC;MONTANI, DAVID;KOOL, MIRJAM;BOOMARS, KARIN A.;HENDRIKS, RUDI W.	ABDI K, 2012, J IMMUNOL, V188, P5981, DOI 10.4049/JIMMUNOL.1102868;ANDRUSKA A, 2018, INT J MOL SCI, V19, DOI 10.3390/IJMS19092499;ATKINSON C, 2002, CIRCULATION, V105, P1672, DOI 10.1161/01.CIR.0000012754.72951.3D;CHESNÉ J, 2014, PLOS ONE, V9, DOI 10.1371/JOURNAL.PONE.0109291;COLLIN M, 2018, IMMUNOLOGY, V154, P3, DOI 10.1111/IMM.12888;COOL CD, 2011, EXPERT REV RESP MED, V5, P207, DOI 10.1586/ERS.1…	THE PATHOGENESIS OF IDIOPATHIC PULMONARY ARTERIAL HYPERTENSION (IPAH) IS NOT FULLY UNDERSTOOD, BUT EVIDENCE IS ACCUMULATING THAT IMMUNE DYSFUNCTION PLAYS A SIGNIFICANT ROLE. WE PREVIOUSLY REPORTED THAT 31-WEEK-OLD TNFAIP3(DNGR1-KO) MICE DEVELOP PULMONARY HYPERTENSION (PH) SYMPTOMS. THESE MICE HARBOR A TARGETED DELETION OF THE TNF ALPHA-INDUCED PROTEIN-3 (TNFAIP3) GENE, ENCODING THE NF-KAPPA B REG…	1756				ERASMUS MC, UNIV MED CTR ROTTERDAM, DEPT PULM MED, NL-3015 GD ROTTERDAM, NETHERLANDS.; UNIV CAMBRIDGE, DEPT MED, CAMBRIDGE CB2 0QQ, ENGLAND.; NIHR BIORESOURCE TRANSLAT RES, CAMBRIDGE CB2 0QQ, ENGLAND.; ADDENBROOKES HOSP NHS FDN TRUST, CAMBRIDGE CB2 0QQ, ENGLAND.; ROYAL PAPWORTH HOSP NHS FDN TRUST, CAMBRIDGE CB2 0QQ, ENGLAND.; VIB CTR INFLAMMAT RES, B-9052 GHENT, BELGIUM.; UNIV GHENT, DEPT BIOMED …	ERASMUS UNIVERSITY ROTTERDAM; ERASMUS MC; UNIVERSITY OF CAMBRIDGE; CAMBRIDGE UNIVERSITY HOSPITALS NHS FOUNDATION TRUST; ADDENBROOKE'S HOSPITAL; PAPWORTH HOSPITAL; FLANDERS INSTITUTE FOR BIOTECHNOLOGY (VIB); GHENT UNIVERSITY; GHENT UNIVERSITY; ERASMUS UNIVERSITY ROTTERDAM; ERASMUS MC; UNIVERSITE PARIS SACLAY; UNIVERSITE PARIS SACLAY; HOPITAL MARIE LANNELONGUE; INSTITUT NATIONAL DE LA SANTE ET DE L…		2026-01-31	PULMONARY ARTERIAL HYPERTENSION; DENDRITIC CELLS; INFLAMMATION; TNFAIP3; BMPR2; TOLL-LIKE RECEPTOR	10.3390/ijms22041756	ARTICLE			1422-0067	D.VANUDEN@ERASMUSMC.NL; T.KOUDSTAAL.1@ERASMUSMC.NL; J.VANHULST@ERASMUSMC.NL; I.BERGEN@ERASMUSMC.NL; CHELSEA.GOOTJES@HOTMAIL.COM; NWM23@CAM.AC.UK; GEERT.VANLOO@IRC.VIB-UGENT.BE; J.VONDERTHUSEN@ERASMUSMC.NL; T.VANDENBOSCH@ERASMUSMC.NL; MRGHIGNA@GMAIL.COM; FREDERIC.PERROS@GMAIL.COM; DAVIDMONTANI@GMAIL.COM; M.KOOL@ERASMUSMC.NL; K.BOOMARS@ERASMUSMC.NL; R.HENDRIKS@ERASMUSMC.NL			DUTCH HEART FOUNDATION [2016T052]; ACTELION PHARMACEUTICALS; PULMONARY HYPERTENSION PATIENTS ASSOCIATION	THIS RESEARCH WAS FUNDED BY DUTCH HEART FOUNDATION, GRANT NUMBER 2016T052 (D.V.U./M.K.). T.K. WAS SUPPORTED BY AN UNRESTRICTED GRANT BY ACTELION PHARMACEUTICALS AND THE PULMONARY HYPERTENSION PATIENTS ASSOCIATION.	QP6IU		4	INT J MOL SCI	INT. J. MOL. SCI.	ENGLISH	44	GREEN SUBMITTED, GOLD	MORRELL, NICHOLAS/0000-0001-5700-9792; MONTANI, DAVID/0000-0002-9358-6922; PERROS, FRÉDÉRIC/0000-0001-7730-2427; BOOMARS, KARIN/0000-0003-1519-8147; VAN DEN BOSCH, THIERRY/0000-0002-7223-4565; VAN UDEN, DENISE/0000-0003-4120-8900; GEERT, VAN LOO/0000-0002-8427-4775; VON DER THUSEN, JAN/0000-0001-9699-4860; GHIGNA, MARIA ROSA/0000-0001-5996-665X	MDPI AG, GROSSPETERANLAGE 5, CH-4052 BASEL, SWITZERLAND	FEB	19	BASEL	33578743		J	MDPI	2021	; VON DER THUSEN, JAN/AFL-8079-2022; MONTANI, DAVID/I-6885-2019; PERROS, FRÉDÉRIC/N-6921-2017; GEERT, VAN LOO/JPA-2609-2023	BOOMARS, KA; HENDRIKS, RW (CORRESPONDING AUTHOR), ERASMUS MC, UNIV MED CTR ROTTERDAM, DEPT PULM MED, NL-3015 GD ROTTERDAM, NETHERLANDS.	BIOCHEMISTRY & MOLECULAR BIOLOGY; CHEMISTRY			1661-6596	INTERNATIONAL JOURNAL OF MOLECULAR SCIENCES	17	CENTRAL ROLE OF DENDRITIC CELLS IN PULMONARY ARTERIAL HYPERTENSION IN HUMAN AND MICE
GOU SS;WANG S;LIU WW;CHEN GY;ZHANG DY;DU JF;YAN ZY;WANG HF;ZHAI WJ;SUI XH;WU YH;QI YM;GAO YF	GOU, SHANSHAN;WANG, SHUAI;LIU, WENWEN;CHEN, GUANYU;ZHANG, DONGYANG;DU, JIANGFENG;YAN, ZHONGYI;WANG, HONGFEI;ZHAI, WENJIE;SUI, XINGHUA;WU, YAHONG;QI, YUANMING;GAO, YANFENG	BAUER B, 2017, SCI SIGNAL, V10, DOI 10.1126/SCISIGNAL.AAN3676;BRASELMANN S, 2006, J PHARMACOL EXP THER, V319, P998, DOI 10.1124/JPET.106.109058;CAMINSCHI I, 2008, BLOOD, V112, P3264, DOI 10.1182/BLOOD-2008-05-155176;CAMINSCHI I, 2012, TRENDS IMMUNOL, V33, P71, DOI 10.1016/J.IT.2011.10.007;CRAIK DJ, 2013, CHEM BIOL DRUG DES, V81, P136, DOI 10.1111/CBDD.12055;DELAMARRE L, 2015, SCIENCE, V348, P760,…	DENDRITIC CELLS (DCS) CAN PROCESS THE ANTIGENS OF CANCER VACCINE AND THUS STIMULATE THE CD8(+) T CELLS TO RECOGNIZE AND KILL THE TUMOR CELLS THAT EXPRESS THESE ANTIGENS. HOWEVER, LACK OF PROMISING CARRIERS FOR PRESENTING THE ANTIGENS TO DCS IS ONE OF THE MAIN BARRIERS TO THE DEVELOPMENT OF CLINICALLY EFFECTIVE CANCER VACCINES. ANOTHER LIMITATION IS THE RISK OF INFLAMMATORY SIDE EFFECTS INDUCED BY…				7308	ZHENGZHOU UNIV, SCH LIFE SCI, ZHENGZHOU 450001, PEOPLES R CHINA.; SUN YAT SEN UNIV, SCH PHARMACEUT SCI SHENZHEN, SHENZHEN 518107, PEOPLES R CHINA.;	ZHENGZHOU UNIVERSITY; SUN YAT SEN UNIVERSITY		2026-01-31	CLEC9A; DENDRITIC CELL; PEPTIDE VACCINE; CANCER IMMUNOTHERAPY; IL-21	10.7150/thno.56406	ARTICLE				GAOYF29@MAIL.SYSU.EDU.CN	7321		NATIONAL NATURAL SCIENCE FOUNDATION OF CHINA [U20A20369, 81822043, 81801569]; KEY INCUBATION FUND OF SYSU [19YKZD29]; "PEARL RIVER TALENT PLAN" INNOVATION AND ENTREPRENEURSHIP TEAM PROJECT OF GUANGDONG PROVINCE [2019ZT08Y464]	THIS WORK WAS SUPPORTED BY GRANTS FROM THE NATIONAL NATURAL SCIENCE FOUNDATION OF CHINA (NO. U20A20369, 81822043, 81801569) , THE KEY INCUBATION FUND OF SYSU (19YKZD29) AND "PEARL RIVER TALENT PLAN" INNOVATION AND ENTREPRENEURSHIP TEAM PROJECT OF GUANGDONG PROVINCE (2019ZT08Y464) . WE ALSO WOULD LIKE TO THANK PROF. HUA PENG FOR PROVIDING CELL LINE AND PROF. XUANMING YANG FOR PROVIDING THE MICE.	SI9GD	T-CELLS; RECEPTOR; ANTIGEN; SUBSET; FUTURE; RECOGNITION; ACTIN; IL-12	15	THERANOSTICS	THERANOSTICS	ENGLISH	47	GREEN SUBMITTED, GOLD	YAHONG, WU/0000-0001-6381-611X; YAHONG, WU/0000-0001-6381-611X; SUI, XINGHUA/0000-0001-6076-4318;	PO BOX 4546, LAKE HAVEN, NSW 2263, AUSTRALIA		14	LAKE HAVEN	34158852		J	IVYSPRING INT PUBL	2021	; YAHONG, WU/JCF-2357-2023; SUI, XINGHUA/HZM-5992-2023; YAN, ZHONGYI/NVM-3865-2025; GAO, YANFENG/E-1461-2014	GAO, YF (CORRESPONDING AUTHOR), ZHENGZHOU UNIV, SCH LIFE SCI, ZHENGZHOU 450001, PEOPLES R CHINA.; GAO, YF (CORRESPONDING AUTHOR), SUN YAT SEN UNIV, SCH PHARMACEUT SCI SHENZHEN, SHENZHEN 518107, PEOPLES R CHINA.	RESEARCH & EXPERIMENTAL MEDICINE			1838-7640	THERANOSTICS	33	ADJUVANT-FREE PEPTIDE VACCINE TARGETING CLEC9A ON DENDRITIC CELLS CAN INDUCE ROBUST ANTITUMOR IMMUNE RESPONSE THROUGH SYK/IL-21 AXIS
KOSTER BD;GONZÁLEZ ML;VAN DEN HOUT MF;TURKSMA AW;SLUIJTER BJR;MOLENKAMP BG;VAN LEEUWEN PAM;VOSSLAMBER S;SCHEPER RJ;VAN DEN EERTWEGH AJM;VAN DEN TOL MP;JORDANOVA EJ;DE GRUIJL TD	KOSTER, BAS D.;GONZALEZ, MARTA LOPEZ;VAN DEN HOUT, MARI FCM;TURKSMA, ANNELIES W.;SLUIJTER, BERBEL J. R.;MOLENKAMP, BARBARA G.;VAN LEEUWEN, PAUL A. M.;VOSSLAMBER, SASKIA;SCHEPER, RIK J.;VAN DEN EERTWEGH, ALFONS J. M.;VAN DEN TOL, M. PETROUSJKA;JORDANOVA, EKATERINA J.;DE GRUIJL, TANJA D.	ALCÁNTARA-HERNÁNDEZ M, 2017, IMMUNITY, V47, P1037, DOI 10.1016/J.IMMUNI.2017.11.001;BABALA N, 2018, CANCER IMMUNOL RES, V6, P835, DOI 10.1158/2326-6066.CIR-17-0408;BINNEWIES M, 2019, CELL, V177, P556, DOI 10.1016/J.CELL.2019.02.005;BÖTTCHER JP, 2018, CELL, V172, P1022, DOI 10.1016/J.CELL.2018.01.004;BORST J, 2018, NAT REV IMMUNOL, V18, P635, DOI 10.1038/S41577-018-0044-0;BROZ ML, 2014, CANCER CEL…	BACKGROUND WE PREVIOUSLY REPORTED CPG-B INJECTION AT THE PRIMARY TUMOR EXCISION SITE PRIOR TO RE-EXCISION AND SENTINEL NODE BIOPSY TO RESULT IN IMMUNE ACTIVATION OF THE SENTINEL LYMPH NODE (SLN), INCREASED MELANOMA-SPECIFIC CD8(+) T CELL RATES IN PERIPHERAL BLOOD, AND PROLONGED RECURRENCE-FREE SURVIVAL. HERE, WE ASSESSED RECRUITMENT AND ACTIVATION OF ANTIGEN-PRESENTING CELL (APC) SUBSETS IN THE S…	E001962				VRIJE UNIV, AMSTERDAM UNIV MED CTR, CANC CTR AMSTERDAM, DEPT MED ONCOL, AMSTERDAM, NETHERLANDS.; VRIJE UNIV, AMSTERDAM UNIV MED CTR, CANC CTR AMSTERDAM, DEPT PATHOL, AMSTERDAM, NETHERLANDS.; VRIJE UNIV, AMSTERDAM UNIV MED CTR, CANC CTR AMSTERDAM, DEPT SURG ONCOL, AMSTERDAM, NETHERLANDS.; VRIJE UNIV, AMSTERDAM UNIV MED CTR, CTR GYNECOL ONCOL AMSTERDAM CGOA, CANC CTR AMSTERDAM, AMSTERDAM, NETHERLAN…	UNIVERSITY OF AMSTERDAM; VRIJE UNIVERSITEIT AMSTERDAM; VRIJE UNIVERSITEIT AMSTERDAM; UNIVERSITY OF AMSTERDAM; VRIJE UNIVERSITEIT AMSTERDAM; UNIVERSITY OF AMSTERDAM; VRIJE UNIVERSITEIT AMSTERDAM; UNIVERSITY OF AMSTERDAM		2026-01-31	DENDRITIC CELLS; IMMUNOTHERAPY; MELANOMA; LYMPHOCYTES; TUMOR-INFILTRATING; TRANSLATIONAL MEDICAL RESEARCH	10.1136/jitc-2020-001962	ARTICLE			2051-1426	TD.DEGRUIJL@AMSTERDAMUMC.NL			FRITZ AHLQVIST FOUNDATION	THE AUTHORS WOULD LIKE TO THANK DR JOOST OUDEJANS FOR PATHOLOGY ASSESSMENTS, DR ART KRIEG (COLEY PHARMACEUTICAL GROUP) FOR KIND PROVISION OF CPG7909, AND PEPIJN G.J.T.B. WIJNANDS FOR EXCELLENT TECHNICAL ASSISTANCE. THIS STUDY WAS SUPPORTED BY THE FRITZ AHLQVIST FOUNDATION.	RA6KJ		3	J IMMUNOTHER CANCER	J. IMMUNOTHER. CANCER	ENGLISH	53	GREEN SUBMITTED, GOLD	VAN DEN HOUT, MARI/0000-0003-1120-5952	BRITISH MED ASSOC HOUSE, TAVISTOCK SQUARE, LONDON WC1H 9JR, ENGLAND		16	LONDON	33737341		J	BMJ PUBLISHING GROUP	2021	VAN DEN HOUT, MARI/ABE-8901-2021	DE GRUIJL, TD (CORRESPONDING AUTHOR), VRIJE UNIV, AMSTERDAM UNIV MED CTR, CANC CTR AMSTERDAM, DEPT MED ONCOL, AMSTERDAM, NETHERLANDS.	ONCOLOGY; IMMUNOLOGY				JOURNAL FOR IMMUNOTHERAPY OF CANCER	21	T CELL INFILTRATION ON LOCAL CPG-B DELIVERY IN EARLY-STAGE MELANOMA IS PREDOMINANTLY RELATED TO CLEC9A+CD141+ CDC1 AND CD14+ ANTIGEN-PRESENTING CELL RECRUITMENT
YOU LT;NA FF;ZHOU J;JIAO L;ZHOU Y;YING BW	YOU, LITING;NA, FEIFEI;ZHOU, JUAN;JIAO, LIN;ZHOU, YI;YING, BINWU	BAKKER ABH, 2004, CANCER RES, V64, P8443, DOI 10.1158/0008-5472.CAN-04-1659;BROWN GD, 2018, NAT REV IMMUNOL, V18, P374, DOI 10.1038/S41577-018-0004-8;CAMINSCHI I, 2008, BLOOD, V112, P3264, DOI 10.1182/BLOOD-2008-05-155176;CHEN XY, 2017, BRAZ J MED BIOL RES, V50, DOI 10.1590/1414-431X20165793, 10.1590/1414-431X20165793;CHIBA S, 2014, ELIFE, V3, DOI 10.7554/ELIFE.04177;CHIFFOLEAU E, 2018, FRONT IMM…	REVIEWS THE DECTIN-1 CLUSTER COMPRISES SEVEN MEMBERS: CLEC-12A, CLEC-12B, CLEC-1A, CLEC-7A, CLEC-2, CLEC-9A AND OLR1. THESE MEMBERS HAVE BEEN DEMONSTRATED TO BE INVOLVED IN THE TUMORIGENESIS, PROGRESSION, AND METASTASIS OF SEVERAL CANCERS. HOWEVER, LITTLE IS KNOWN ABOUT THEIR ROLES IN HUMAN LUNG ADENOCARCINOMA (LUAD). THE EXPRESSION PATTERNS OF THE DECTIN-1 CLUSTER WERE ANALYZED VIA THE ONCOMINE …				649	SICHUAN UNIV, WEST CHINA HOSP, WEST CHINA SCH MED, CHENGDU 610041, PEOPLES R CHINA.; SICHUAN UNIV, WEST CHINA HOSP, DEPT THORAC CANC, CHENGDU 610041, PEOPLES R CHINA.; SICHUAN UNIV, WEST CHINA HOSP, DEPT LAB MED, CHENGDU 610041, PEOPLES R CHINA.;	SICHUAN UNIVERSITY; SICHUAN UNIVERSITY; SICHUAN UNIVERSITY		2026-01-31	CLEC-12A; CLEC-12B; LUNG CANCER; PROGNOSIS; IMMUNE REGULATION	10.32604/biocell.2021.013978	ARTICLE			1667-5746	ZYIISC@SINA.COM; YINGBINWU@SCU.EDU.CN	663		CHINA POSTDOCTORAL SCIENCE FOUNDATION [2018M643495]; TECHNOLOGY DEPARTMENT OF SICHUAN PROVINCE [2020YJ0049]	THIS WORK WAS SUPPORTED BY THE CHINA POSTDOCTORAL SCIENCE FOUNDATION [GRANT NO. 2018M643495] AND TECHNOLOGY DEPARTMENT OF SICHUAN PROVINCE [GRANT NO. 2020YJ0049].	QT6XB	WEB SERVER; CANCER; RECEPTORS; PROMOTES; CELLS; METASTASIS; ACTIVATION; VACCINE; CLEC9A	3	BIOCELL	BIOCELL	ENGLISH	55	GOLD	YING, BINWU/0000-0001-8077-3908	871 CORONADO CENTER DR, SUTE 200, HENDERSON, NV 89052 USA		15	HENDERSON			J	TECH SCIENCE PRESS	2021	YOU, LITING/GZK-2032-2022; YING, BINWU/AAB-5934-2022	ZHOU, Y; YING, BW (CORRESPONDING AUTHOR), SICHUAN UNIV, WEST CHINA HOSP, DEPT LAB MED, CHENGDU 610041, PEOPLES R CHINA.	LIFE SCIENCES & BIOMEDICINE - OTHER TOPICS			0327-9545	BIOCELL	5	EXPRESSION AND PROGNOSIS ANALYSES OF DECTIN-1 CLUSTER GENES IN PATIENTS WITH LUNG ADENOCARCINOMA (LUAD) AND THE ASSOCIATION WITH IMMUNE CHECKPOINT MOLECULES
CANTON J;BLEES H;HENRY CM;BUCK MD;SCHULZ O;ROGERS NC;CHILDS E;ZELENAY S;RHYS H;DOMART MC;COLLINSON L;ALLOATTI A;ELLISON CJ;AMIGORENA S;PAPAYANNOPOULOS V;THOMAS DC;RANDOW F;SOUSA CRE	CANTON, JOHNATHAN;BLEES, HANNA;HENRY, CONOR M.;BUCK, MICHAEL D.;SCHULZ, OLIVER;ROGERS, NEIL C.;CHILDS, ELEANOR;ZELENAY, SANTIAGO;RHYS, HEFIN;DOMART, MARIE-CHARLOTTE;COLLINSON, LUCY;ALLOATTI, ANDRES;ELLISON, CARA J.;AMIGORENA, SEBASTIAN;PAPAYANNOPOULOS, VENIZELOS;THOMAS, DAVID C.;RANDOW, FELIX;REIS E SOUSA, CAETANO	ACCAPEZZATO D, 2005, J EXP MED, V202, P817, DOI 10.1084/JEM.20051106;ACKERMAN AL, 2003, P NATL ACAD SCI USA, V100, P12889, DOI 10.1073/PNAS.1735556100;ACKERMAN AL, 2006, IMMUNITY, V25, P607, DOI 10.1016/J.IMMUNI.2006.08.017;ALLOATTI A, 2017, J EXP MED, V214, P2231, DOI 10.1084/JEM.20170229;ALLOATTI A, 2015, IMMUNITY, V43, P1087, DOI 10.1016/J.IMMUNI.2015.11.006;BELEVICH I, 2016, PLOS BIOL, V14, D…	TYPE 1 CONVENTIONAL DENDRITIC (CDC1) CELLS ARE NECESSARY FOR CROSS-PRESENTATION OF MANY VIRAL AND TUMOR ANTIGENS TO CD8(+) T CELLS. CDC1 CELLS CAN BE IDENTIFIED IN MICE AND HUMANS BY HIGH EXPRESSION OF DNGR-1 (ALSO KNOWN AS CLEC9A), A RECEPTOR THAT BINDS DEAD-CELL DEBRIS AND FACILITATES XP OF CORPSE-ASSOCIATED ANTIGENS. HERE, WE SHOW THAT DNGR-1 IS A DEDICATED XP RECEPTOR THAT SIGNALS UPON LIGAND…				140	FRANCIS CRICK INST, IMMUNOBIOL LAB, LONDON, ENGLAND.; UNIV MANCHESTER, CRUK MANCHESTER INST, CANC INFLAMMAT & IMMUN GRP, ALDERLEY PARK, MANCHESTER, LANCS, ENGLAND.; FRANCIS CRICK INST, FLOW CYTOMETRY STP, LONDON, ENGLAND.; FRANCIS CRICK INST, ELECTRON MICROSCOPY STP, LONDON, ENGLAND.; INST CURIE, CTR RECH, INSERM U932, PARIS, FRANCE.; FRANCIS CRICK INST, ANTIMICROBIAL DEF LAB, LONDON, ENGLAND.; I…	FRANCIS CRICK INSTITUTE; UNIVERSITY OF MANCHESTER; FRANCIS CRICK INSTITUTE; FRANCIS CRICK INSTITUTE; UNIVERSITE PSL; UNICANCER; INSTITUT CURIE; INSTITUT NATIONAL DE LA SANTE ET DE LA RECHERCHE MEDICALE (INSERM); FRANCIS CRICK INSTITUTE; IMPERIAL COLLEGE LONDON; MRC LABORATORY MOLECULAR BIOLOGY; UNIVERSITY OF CAMBRIDGE; CAMBRIDGE UNIVERSITY HOSPITALS NHS FOUNDATION TRUST; ADDENBROOKE'S HOSPITAL		2026-01-31		10.1038/s41590-020-00824-x	ARTICLE	DEC 2020		1529-2916	CAETANO@CRICK.AC.UK	U56		CANCER RESEARCH UK [FC001136]; UK MEDICAL RESEARCH COUNCIL [FC001136]; WELLCOME TRUST [FC001136, WT104752MA]; ERC ADVANCED INVESTIGATOR GRANT [ADG 268670]; WELLCOME INVESTIGATOR AWARD [WT106973MA]; FEBS LONG-TERM FELLOWSHIP; EUROPEAN UNION; EMBO LTF [ALTF 1096-2018]; MRC [U105170648]; FRANCIS CRICK INSTITUTE; CANCER RESEARCH UK [22255] FUNDING SOURCE: RESEARCHFISH; MEDICAL RESEARCH COUNCIL [MC_U1…	WE THANK MEMBERS OF THE IMMUNOBIOLOGY LABORATORY FOR HELPFUL DISCUSSIONS AND SUGGESTIONS. WE THANK THE CRICK BRF AND FLOW CYTOMETRY STPS FOR THEIR SUPPORT THROUGHOUT THIS PROJECT. WE ARE GRATEFUL TO P. FAULL AND B. SNIJDERS FOR HELPFUL COMMENTS. THIS WORK WAS SUPPORTED BY THE FRANCIS CRICK INSTITUTE, WHICH RECEIVES CORE FUNDING FROM CANCER RESEARCH UK (FC001136), THE UK MEDICAL RESEARCH COUNCIL (…	PX8XN	MHC CLASS-I; DENDRITIC CELLS; EXOGENOUS ANTIGENS; SOLUBLE-ANTIGENS; T-CELLS; CROSSPRESENTATION; COMPARTMENT; RECRUITMENT; MATURATION; INFECTION	2	NAT IMMUNOL	NAT. IMMUNOL.	ENGLISH	59	GREEN SUBMITTED	THOMAS, DAVID/0000-0002-9738-2329; HENRY, CONOR/0000-0001-7504-5121; ZELENAY, SANTIAGO/0000-0002-6865-3978; DOMART, MARIE-CHARLOTTE/0000-0002-5703-2922; BUCK, MICHAEL/0000-0002-9611-1199; CHILDS, ELEANOR/0000-0002-1167-8672; ROGERS, NEIL/0000-0001-8977-7585; ALLOATTI, ANES/0000-0003-0555-0653; ELLISON, CARA/0000-0003-3483-6896; CANTON, JOHNATHAN/0000-0001-8869-8404; PAPAYANNOPOULOS, VENIZELOS/000…	HEIDELBERGER PLATZ 3, BERLIN, 14197, GERMANY	FEB	32	BERLIN	33349708		J	NATURE PORTFOLIO	2021	REIS E SOUSA, CAETANO/O-1657-2014; HENRY, CONOR/L-8935-2017; ALLOATTI, ANES/P-3021-2016; CANTON, JOHNATHAN/ABD-1233-2020	SOUSA, CRE (CORRESPONDING AUTHOR), FRANCIS CRICK INST, IMMUNOBIOL LAB, LONDON, ENGLAND.	IMMUNOLOGY			1529-2908	NATURE IMMUNOLOGY	141	THE RECEPTOR DNGR-1 SIGNALS FOR PHAGOSOMAL RUPTURE TO PROMOTE CROSS-PRESENTATION OF DEAD-CELL-ASSOCIATED ANTIGENS
TULLETT KM;TAN PS;PARK HY;SCHITTENHELM RB;MICHAEL N;LI R;POLICHENI AN;GRUBER E;HUANG C;FULCHER AJ;DANNE JC;CZABOTAR PE;WAKIM LM;MINTERN JD;RAMM G;RADFORD KJ;CAMINSCHI I;O'KEEFFE M;VILLADANGOS JA;WRIGHT MD;BLEWITT ME;HEATH WR;SHORTMAN K;PURCELL AW;NICOLA NA;ZHANG JG;LAHOUD MH	TULLETT, KIRSTEEN M.;TAN, PECK SZEE;PARK, HAE-YOUNG;SCHITTENHELM, RALF B.;MICHAEL, NICOLE;LI, RONG;POLICHENI, ANTONIA N.;GRUBER, EMILY;HUANG, CHENG;FULCHER, ALEX J.;DANNE, JILLIAN C.;CZABOTAR, PETER E.;WAKIM, LINDA M.;MINTERN, JUSTINE D.;RAMM, GEORG;RADFORD, KRISTEN J.;CAMINSCHI, IRINA;O'KEEFFE, MEREDITH;VILLADANGOS, JOSE A.;WRIGHT, MARK D.;BLEWITT, MARNIE E.;HEATH, WILLIAM R.;SHORTMAN, KEN;PURCE…	AHRENS S, 2012, IMMUNITY, V36, P635, DOI 10.1016/J.IMMUNI.2012.03.008;ALLOATTI A, 2016, IMMUNOL REV, V272, P97, DOI 10.1111/IMR.12432;BOLTE S, 2006, J MICROSC-OXFORD, V224, P213, DOI 10.1111/J.1365-2818.2006.01706.X;BOUYAIN S, 2007, PROTEIN SCI, V16, P654, DOI 10.1110/PS.062700307;BROWMAN DT, 2006, J CELL SCI, V119, P3149, DOI 10.1242/JCS.03060;BROWN GD, 2012, NATURE, V485, P589, DOI 10.1038/4855…	THE DENDRITIC CELL RECEPTOR CLEC9A FACILITATES PROCESSING OF DEAD CELL-DERIVED ANTIGENS FOR CROSS-PRESENTATION AND THE INDUCTION OF EFFECTIVE CD8(+) T CELL IMMUNE RESPONSES. HERE, WE SHOW THAT THIS PROCESS IS REGULATED BY E3 UBIQUITIN LIGASE RNF41 AND DEFINE A NEW UBIQUITIN-MEDIATED MECHANISM FOR REGULATION OF CLEC9A, REFLECTING THE UNIQUE PROPERTIES OF CLEC9A AS A RECEPTOR SPECIALIZED FOR DELIVE…	E63452				MONASH UNIV, MONASH BIOMED DISCOVERY INST, INFECT & IMMUN PROGRAM, CLAYTON, VIC, AUSTRALIA.; MONASH UNIV, DEPT BIOCHEM & MOL BIOL, CLAYTON, VIC, AUSTRALIA.; MONASH UNIV, MONASH BIOMED DISCOVERY INST, MONASH PROTE & METABOL FACIL, CLAYTON, VIC, AUSTRALIA.; BURNET INST, CTR BIOMED RES, MELBOURNE, VIC, AUSTRALIA.; WALTER & ELIZA HALL INST MED RES, PARKVILLE, VIC, AUSTRALIA.; UNIV MELBOURNE, DEPT MED…	MONASH UNIVERSITY; MONASH UNIVERSITY; MONASH UNIVERSITY; BURNET INSTITUTE; WALTER & ELIZA HALL INSTITUTE; UNIVERSITY OF MELBOURNE; MONASH UNIVERSITY; MONASH UNIVERSITY; UNIVERSITY OF MELBOURNE; PETER DOHERTY INSTITUTE; UNIVERSITY OF MELBOURNE; UNIVERSITY OF QUEENSLAND; MATER RESEARCH; MONASH UNIVERSITY		2026-01-31		10.7554/eLife.63452	ARTICLE				MIREILLE.LAHOUD@MONASH.EDU			NATIONAL HEALTH AND MEDICAL RESEARCH COUNCIL	NATIONAL HEALTH AND MEDICAL RESEARCH COUNCIL PETER E CZABOTAR LINDA M WAKIM JUSTINE D MINTERN KRISTEN RADFORD IRINA CAMINSCHI MEREDITH O'KEEFFE JOSE VILLADANGOS MARK WRIGHT MARNIE E BLEWITT WILLIAM HEATH KEN SHORTMAN ANTHONY W PURCELL NICOS A NICOLA JIAN-GUO ZHANG MIREILLE H LAHOUD CANCER COUNCIL VICTORIA KIRSTEEN M TULLETT THE FUNDERS HAD NO ROLE IN STUDY DESIGN, DATA COLLECTION AND INTERPRETATI…	PC0VU			ELIFE	ELIFE	ENGLISH	56	GREEN SUBMITTED, GOLD	RADFORD, KRISTEN/0000-0001-6512-6323; GRUBER, EMILY/0000-0001-5990-036X; ZHANG, JIAN-GUO/0009-0003-0655-3810; O'KEEFFE, MEREDITH/0000-0002-0779-4654; WRIGHT, MARK/0000-0002-2177-5214; SCHITTENHELM, RALF/0000-0001-8738-1878; RAMM, GEORG/0000-0003-3596-2288; TAN, PECK/0000-0002-8808-7125; VILLADANGOS, JOSE/0000-0001-6771-8891; HEATH, WILLIAM/0000-0001-9670-259X;	SHERATON HOUSE, CASTLE PARK, CAMBRIDGE, CB3 0AX, ENGLAND	DEC 2	31	CAMBRIDGE	33264090		J	ELIFE SCIENCES PUBLICATIONS LTD	2020	RADFORD, KRISTEN/B-5550-2011; O'KEEFFE, MEREDITH/U-9347-2017; VILLADANGOS, JOSE/AAU-1404-2020; BLEWITT, MARNIE/B-1796-2012; LAHOUD, MIREILLE/F-1299-2013; HEATH, WILLIAM/AFB-3576-2022; PURCELL, ANTHONY/AAH-1942-2019; NICOLA, NICOS/D-2989-2011	LAHOUD, MH (CORRESPONDING AUTHOR), MONASH UNIV, MONASH BIOMED DISCOVERY INST, INFECT & IMMUN PROGRAM, CLAYTON, VIC, AUSTRALIA.; LAHOUD, MH (CORRESPONDING AUTHOR), MONASH UNIV, DEPT BIOCHEM & MOL BIOL, CLAYTON, VIC, AUSTRALIA.	LIFE SCIENCES & BIOMEDICINE - OTHER TOPICS			2050-084X	ELIFE	16	RNF41 REGULATES THE DAMAGE RECOGNITION RECEPTOR CLEC9A AND ANTIGEN CROSS-PRESENTATION IN MOUSE DENDRITIC CELLS
MEKONNEN ZA;MASAVULI MG;YU WB;GUMMOW J;WHELAN DM;AL-DELFI Z;TORRESI J;GOWANS EJ;GRUBOR-BAUK B	MEKONNEN, ZELALEM A.;MASAVULI, MAKUTIRO G.;YU, WENBO;GUMMOW, JASON;WHELAN, DAWN M.;AL-DELFI, ZAHRAA;TORRESI, JOSEPH;GOWANS, ERIC J.;GRUBOR-BAUK, BRANKA	AHRENS S, 2012, IMMUNITY, V36, P635, DOI 10.1016/J.IMMUNI.2012.03.008;AMIGORENA S, 2010, CURR OPIN IMMUNOL, V22, P109, DOI 10.1016/J.COI.2010.01.022;ANONYMOUS, 2017, WHO;BADR G, 2008, J VIROL, V82, P10017, DOI 10.1128/JVI.01083-08;BARTHOLOMAE WC, 2004, J IMMUNOL, V173, P1012, DOI 10.4049/JIMMUNOL.173.2.1012;BELZ GT, 2004, J IMMUNOL, V172, P1996, DOI 10.4049/JIMMUNOL.172.4.1996;BOWEN DG, 2005, NAT…	A VACCINE THAT INDUCES POTENT, BROAD AND SUSTAINED CELL-MEDIATED IMMUNITY, RESULTING IN EFFECTIVE MEMORY HAS THE POTENTIAL TO RESTRICT HEPATITIS C (HCV) VIRUS INFECTION. EARLY, MULTI-FUNCTIONAL CD4(+) AND CD8(+) T CELL RESPONSES AGAINST NON-STRUCTURAL PROTEIN 3 (NS3) HAVE BEEN ASSOCIATED WITH HCV CLEARANCE. NECROTIC CELLS GENERATE STRONG IMMUNE RESPONSES AND REPRESENT A MAJOR ANTIGENIC SOURCE USE…	559105				UNIV ADELAIDE, BASIL HETZEL INST TRANSLAT MED, VIRAL IMMUNOL GRP, DISCIPLINE SURG, ADELAIDE, SA, AUSTRALIA.; UNIV SOUTH AUSTRALIA, CTR CANC BIOL, ADELAIDE, SA, AUSTRALIA.; UNIV ADELAIDE, ROBINSON RES INST, GENE SILENCING & EXPRESS LAB, ADELAIDE, SA, AUSTRALIA.; UNIV MELBOURNE, PETER DOHERTY INST INFECT & IMMUN, DEPT MICROBIOL & IMMUNOL, MELBOURNE, VIC, AUSTRALIA.;	ADELAIDE UNIVERSITY; UNIVERSITY OF ADELAIDE; ADELAIDE UNIVERSITY; UNIVERSITY OF SOUTH AUSTRALIA; CENTRE FOR CANCER BIOLOGY; ROBINSON RESEARCH INSTITUTE; ADELAIDE UNIVERSITY; UNIVERSITY OF ADELAIDE; UNIVERSITY OF MELBOURNE; PETER DOHERTY INSTITUTE		2026-01-31	NECROSIS; HCV; CELL MEDIATED IMMUNITY; CROSS PRESENTATION; VACCINE; HEPATITIS (C) VIRUS	10.3389/fmicb.2020.559105	ARTICLE				BRANKA.GRUBOR@ADELAIDE.EDU.AU			NATIONAL HEALTH AND MEDICAL RESEARCH COUNCIL (NHMRC) OF AUSTRALIA [543139, 543143]; AUSTRALIAN-INDIAN BIOTECHNOLOGY FUND [BF040005]; HOSPITAL RESEARCH FOUNDATION (THRF); NATIONAL HEALTH AND MEDICAL RESEARCH COUNCIL OF AUSTRALIA [543139] FUNDING SOURCE: NHMRC; NATIONAL HEALTH AND MEDICAL RESEARCH COUNCIL (NHMRC) [543139, 543143] FUNDING SOURCE: NATIONAL HEALTH AND MEDICAL RESEARCH COUNCIL (NHMRC)	THIS RESEARCH WAS SUPPORTED BY GRANTS 543139 AND 543143 FROM THE NATIONAL HEALTH AND MEDICAL RESEARCH COUNCIL (NHMRC) OF AUSTRALIA, GRANT BF040005 FROM THE AUSTRALIAN-INDIAN BIOTECHNOLOGY FUND, AND A GRANT FROM THE HOSPITAL RESEARCH FOUNDATION (THRF).	PF3PY	HEPATITIS-C VIRUS; ADAPTIVE IMMUNE-RESPONSES; CROSS-PRESENTATION; DNA VACCINE; NONSTRUCTURAL PROTEIN-3; VIRAL CLEARANCE; ANTIGEN; INFECTION; PERSISTENCE; MATURATION		FRONT MICROBIOL	FRONT. MICROBIOL.	ENGLISH	73	GREEN SUBMITTED, GOLD	AL-DELFI, ZAHRAA/0000-0001-9971-0106; MEKONNEN, ZELALEM ADDIS/0000-0002-3705-4526; YU, WENBO/0000-0002-9237-272X; GRUBOR-BAUK, BRANKA/0000-0002-4642-105X	AVENUE DU TRIBUNAL FEDERAL 34, LAUSANNE, CH-1015, SWITZERLAND	NOV 24	13	LAUSANNE	33343515		J	FRONTIERS MEDIA SA	2020	; MASAVULI, MAKUTIRO/GWZ-6928-2022; GUMMOW, JASON/O-9413-2015; GOWANS, ERIC/M-3689-2017; MEKONNEN, ZELALEM ADDIS/X-5655-2019	GRUBOR-BAUK, B (CORRESPONDING AUTHOR), UNIV ADELAIDE, BASIL HETZEL INST TRANSLAT MED, VIRAL IMMUNOL GRP, DISCIPLINE SURG, ADELAIDE, SA, AUSTRALIA.	MICROBIOLOGY			1664-302X	FRONTIERS IN MICROBIOLOGY	6	ENHANCED T CELL RESPONSES INDUCED BY A NECROTIC DENDRITIC CELL VACCINE, EXPRESSING HCV NS3
KOUDSTAAL T;VAN HULST JAC;DAS T;NEYS SFH;MERKUS D;BERGEN IM;DE RAAF MA;BOGAARD HJ;BOON L;VAN LOO G;AERTS JGJ;BOOMARS KA;KOOL M;HENDRIKS RW	KOUDSTAAL, THOMAS;VAN HULST, JENNIFER A. C.;DAS, TRIDIB;NEYS, STEFAN F. H.;MERKUS, DAPHNE;BERGEN, INGRID M.;DE RAAF, MICHIEL A.;BOGAARD, HARM JAN;BOON, LOUIS;VAN LOO, GEERT;AERTS, JOACHIM G. J., V;BOOMARS, KARIN A.;KOOL, MIRJAM;HENDRIKS, RUDI W.	ARENDS SJ, 2010, EUR RESPIR J, V35, P923, DOI 10.1183/09031936.00164209;AUSTIN ED, 2010, RESP MED, V104, P454, DOI 10.1016/J.RMED.2009.10.004;BLANCO P, 2008, CYTOKINE GROWTH F R, V19, P41, DOI 10.1016/J.CYTOGFR.2007.10.004;CHAN EKL, 2015, FRONT IMMUNOL, V6, DOI 10.3389/FIMMU.2015.00412;CRACOWSKI JL, 2014, EUR RESPIR J, V43, P915, DOI 10.1183/09031936.00151313;DAS T, 2019, J AUTOIMMUN, V102, P167,…	CHRONIC PERIVASCULAR INFLAMMATION IS A PROMINENT FEATURE IN THE LUNGS OF IDIOPATHIC PULMONARY ARTERIAL HYPERTENSION. ALTHOUGH THE PROPORTIONS OF CONVENTIONAL DENDRITIC CELLS (CDCS) AND PLASMACYTOID DCS ARE INCREASED IN IDIOPATHIC PULMONARY ARTERIAL HYPERTENSION LUNGS, IT REMAINS UNKNOWN WHETHER ACTIVATED CDCS PLAY A PATHOGENIC ROLE. THE TNFAIP3 GENE ENCODES THE UBIQUITIN-BINDING PROTEIN A20, WHIC…				665	ERASMUS MC, DEPT PULM MED, ROTTERDAM, NETHERLANDS.; ERASMUS MC, DEPT CARDIOL, ROTTERDAM, NETHERLANDS.; ERASMUS MC, DEPT NEONATOL, ROTTERDAM, NETHERLANDS.; VRIJE UNIV AMSTERDAM MED CTR, AMSTERDAM, NETHERLANDS.; POLPHARMA BIOL, UTRECHT, NETHERLANDS.; VIB CTR INFLAMMAT RES, GHENT, BELGIUM.; UNIV GHENT, DEPT BIOMED MOL BIOL, GHENT, BELGIUM.;	ERASMUS UNIVERSITY ROTTERDAM; ERASMUS MC; ERASMUS UNIVERSITY ROTTERDAM; ERASMUS MC; ERASMUS UNIVERSITY ROTTERDAM; ERASMUS MC; VRIJE UNIVERSITEIT AMSTERDAM; AMSTERDAM UNIVERSITY MEDICAL CENTER; FLANDERS INSTITUTE FOR BIOTECHNOLOGY (VIB); GHENT UNIVERSITY; GHENT UNIVERSITY		2026-01-31	PULMONARY HYPERTENSION; DENDRITIC CELLS; INFLAMMATION AND IMMUNITY; PULMONARY VASCULAR REMODELING	10.1165/rcmb.2019-0443OC	ARTICLE			1535-4989	K.BOOMARS@ERASMUSMC.NL	680		DUTCH HEART FOUNDATION [2016T052]; ACTELION PHARMACEUTICALS; PULMONARY HYPERTENSION PATIENT ASSOCIATION; NETHERLANDS CARDIOVASCULAR RESEARCH INITIATIVE; DUTCH FEDERATION OF UNIVERSITY MEDICAL CENTERS; NETHERLANDS ORGANIZATION FOR HEALTH RESEARCH AND DEVELOPMENT; ROYAL NETHERLANDS ACADEMY OF SCIENCE [CVON-2012-08 PHAEDRA, CVON-2018-29 PHAEDRA-IMPACT, CVON-2017-10 DOLPHIN-GENESIS]	SUPPORTED BY THE DUTCH HEART FOUNDATION (2016T052) (M.K.). T.K. WAS SUPPORTED BY AN UNRESTRICTED GRANT BY ACTELION PHARMACEUTICALS AND THE PULMONARY HYPERTENSION PATIENT ASSOCIATION. D.M. WAS SUPPORTED BY THE NETHERLANDS CARDIOVASCULAR RESEARCH INITIATIVE, THE DUTCH HEART FOUNDATION, THE DUTCH FEDERATION OF UNIVERSITY MEDICAL CENTERS, THE NETHERLANDS ORGANIZATION FOR HEALTH RESEARCH AND DEVELOPME…	OO8IZ	EXPRESSION; A20; IMMUNE; ANTIBODIES; LUNG; INFLAMMATION; DEFICIENCY; ACTIVATION	5	AM J RESP CELL MOL	AM. J. RESPIR. CELL MOL. BIOL.	ENGLISH	50		BOGAARD, HARM JAN/0000-0001-5371-0346; BOON, LOUIS/0000-0002-0937-9171; MERKUS, DAPHNE/0000-0002-4852-831X; GEERT, VAN LOO/0000-0002-8427-4775; NEYS, STEFAN FH/0000-0002-2083-6820	25 BROADWAY, 18 FL, NEW YORK, NY 10004 USA	NOV	16	NEW YORK	32755457		J	AMER THORACIC SOC	2020	; BOON, LOUIS/HCI-3629-2022; MERKUS, DAPHNE/AAN-4459-2020; GEERT, VAN LOO/JPA-2609-2023	BOOMARS, KA (CORRESPONDING AUTHOR), ERASMUS MC, DEPT PULM MED, DOCTOR MOLEWATERPL 40, NL-3015 GD ROTTERDAM, NETHERLANDS.	BIOCHEMISTRY & MOLECULAR BIOLOGY; CELL BIOLOGY; RESPIRATORY SYSTEM			1044-1549	AMERICAN JOURNAL OF RESPIRATORY CELL AND MOLECULAR BIOLOGY	22	DNGR1-CRE-MEDIATED DELETION OF TNFAIP3/A20 IN CONVENTIONAL DENDRITIC CELLS INDUCES PULMONARY HYPERTENSION IN MICE
KATO Y;STEINER TM;PARK HY;HITCHCOCK RO;ZAID A;HOR JL;DEVI S;DAVEY GM;VREMEC D;TULLETT KM;TAN PS;AHMET F;MUELLER SN;ALONSO S;TARLINTON DM;PLOEGH HL;KAISHO T;BEATTIE L;MANTON JH;FERNANDEZ-RUIZ D;SHORTMAN K;LAHOUD MH;HEATH WR;CAMINSCHI I	KATO, YU;STEINER, THIAGO M.;PARK, HAE-YOUNG;HITCHCOCK, ROHAN O.;ZAID, ALI;HOR, JYH LIANG;DEVI, SAPNA;DAVEY, GAYLE M.;VREMEC, DAVID;TULLETT, KIRSTEEN M.;TAN, PECK S.;AHMET, FATMA;MUELLER, SCOTT N.;ALONSO, SYLVIE;TARLINTON, DAVID M.;PLOEGH, HIDDE L.;KAISHO, TSUNEYASU;BEATTIE, LYNETTE;MANTON, JONATHAN H.;FERNANDEZ-RUIZ, DANIEL;SHORTMAN, KEN;LAHOUD, MIREILLE H.;HEATH, WILLIAM R.;CAMINSCHI, IRINA	ABELL M.L., 1999, STATISTICS WITH MATHEMATICA;AHRENS S, 2012, IMMUNITY, V36, P635, DOI 10.1016/J.IMMUNI.2012.03.008;BALÁZS M, 2002, IMMUNITY, V17, P341, DOI 10.1016/S1074-7613(02)00389-8;BATISTA FD, 2001, NATURE, V411, P489, DOI 10.1038/35078099;BERGTOLD A, 2005, IMMUNITY, V23, P503, DOI 10.1016/J.IMMUNI.2005.09.013;BUITING AMJ, 1996, SCAND J IMMUNOL, V43, P398, DOI 10.1046/J.1365-3083.1996.D01-5…	FOLLICULAR DENDRITIC CELLS AND MACROPHAGES HAVE BEEN STRONGLY IMPLICATED IN PRESENTATION OF NATIVE AG TO B CELLS. THIS PROPERTY HAS ALSO OCCASIONALLY BEEN ATTRIBUTED TO CONVENTIONAL DENDRITIC CELLS (CDC) BUT IS GENERALLY MASKED BY THEIR ESSENTIAL ROLE IN T CELL PRIMING. CDC CAN BE DIVIDED INTO TWO MAIN SUBSETS, CDC1 AND CDC2, WITH RECENT EVIDENCE SUGGESTING THAT CDC2 ARE PRIMARILY RESPONSIBLE FOR…				1842	UNIV MELBOURNE, PETER DOHERTY INST INFECT & IMMUN, DEPT MICROBIOL & IMMUNOL, PARKVILLE, VIC 3000, AUSTRALIA.; UNIV MELBOURNE, AUSTRALIAN RESEACH COUNCIL CTR EXCELLENCE ADV MOL, PARKVILLE, VIC 3000, AUSTRALIA.; MONASH UNIV, MONASH BIOMED DISCOVERY INST, INFECT & IMMUN PROGRAM, MELBOURNE, VIC 3800, AUSTRALIA.; MONASH UNIV, DEPT BIOCHEM & MOL BIOL, MELBOURNE, VIC 3800, AUSTRALIA.; WALTER & ELIZA HAL…	UNIVERSITY OF MELBOURNE; PETER DOHERTY INSTITUTE; UNIVERSITY OF MELBOURNE; MONASH UNIVERSITY; MONASH UNIVERSITY; WALTER & ELIZA HALL INSTITUTE; UNIVERSITY OF MELBOURNE; NATIONAL UNIVERSITY OF SINGAPORE; NATIONAL UNIVERSITY OF SINGAPORE; MONASH UNIVERSITY; MASSACHUSETTS INSTITUTE OF TECHNOLOGY (MIT); WHITEHEAD INSTITUTE; WAKAYAMA MEDICAL UNIVERSITY; UNIVERSITY OF MELBOURNE; HARVARD UNIVERSITY; HAR…		2026-01-31		10.4049/jimmunol.2000549	ARTICLE			1550-6606	WRHEATH@UNIMELB.EDU.AU; IRINA.CAMINSCHI@MONASH.EDU	+		AUSTRALIAN RESEARCH COUNCIL [CE140100011]; NATIONAL HEALTH AND MEDICAL RESEARCH COUNCIL [1113293, 1124706, 1154457]; NATIONAL HEALTH AND MEDICAL RESEARCH COUNCIL (NHMRC) [1124706, 1154457] FUNDING SOURCE: NATIONAL HEALTH AND MEDICAL RESEARCH COUNCIL (NHMRC); GRANTS-IN-AID FOR SCIENTIFIC RESEARCH [20H03505] FUNDING SOURCE: KAKEN; NATIONAL HEALTH AND MEDICAL RESEARCH COUNCIL OF AUSTRALIA [1154457, …	THIS WORK WAS SUPPORTED BY THE AUSTRALIAN RESEARCH COUNCIL (CE140100011) AND THE NATIONAL HEALTH AND MEDICAL RESEARCH COUNCIL (1113293, 1124706, 1154457).	NV6FP	CD8(-) DENDRITIC CELLS; SUBCAPSULAR SINUS; TARGETING ANTIGEN; CUTTING EDGE; IN-VIVO; F-ACTIN; RECEPTOR; RESPONSES; CLEC9A; MACROPHAGES	7	J IMMUNOL	J. IMMUNOL.	ENGLISH	62	GREEN SUBMITTED, BRONZE	MUELLER, SCOTT/0000-0002-3838-3989; BEATTIE, LYNETTE/0000-0002-5794-7233; KATO, YU/0000-0003-4743-1775; ZAID, ALI/0000-0002-2528-2783; FERNÁNDEZ RUIZ, DANIEL/0000-0002-4040-9121; HEATH, WILLIAM/0000-0001-9670-259X; TARLINTON, DAVID/0000-0001-9928-686X; M STEINER, THIAGO/0000-0002-8385-4532; DAVEY, GAYLE/0000-0002-9514-6023; HITCHCOCK, ROHAN/0000-0002-6184-5029; PARK, HAE-YOUNG/0000-0002-5490-0122…	9650 ROCKVILLE PIKE, BETHESDA, MD 20814 USA	OCT 1	21	BETHESDA	32839238		J	AMER ASSOC IMMUNOLOGISTS	2020	MUELLER, SCOTT/B-1918-2012; KAISHO, TSUNEYASU/B-4130-2012; MANTON, JONATHAN/D-7093-2014; LAHOUD, MIREILLE/F-1299-2013; KATO, YU/C-1064-2012; FERNÁNDEZ RUIZ, DANIEL/N-2304-2014; HEATH, WILLIAM/AFB-3576-2022	HEATH, WR (CORRESPONDING AUTHOR), UNIV MELBOURNE, PETER DOHERTY INST INFECT & IMMUN, 792 ELIZABETH ST, PARKVILLE, VIC 3000, AUSTRALIA.; CAMINSCHI, I (CORRESPONDING AUTHOR), MONASH UNIV, INFECT & IMMUN PROGRAM, MONASH BIOMED DISCOVERY INST, 15 INNOVAT WALK,WELLINGTON RD, CLAYTON, VIC 3800, AUSTRALIA.; CAMINSCHI, I (CORRESPONDING AUTHOR), MONASH UNIV, DEPT BIOCHEM & MOL BIOL, 15 INNOVAT WALK,WELLIN…	IMMUNOLOGY			0022-1767	JOURNAL OF IMMUNOLOGY	26	DISPLAY OF NATIVE ANTIGEN ON CDC1 THAT HAVE SPATIAL ACCESS TO BOTH T AND B CELLS UNDERLIES EFFICIENT HUMORAL VACCINATION
SUMMERS KM;BUSH SJ;HUME DA	SUMMERS, KIM M.;BUSH, STEPHEN J.;HUME, DAVID A.	A-GONZALEZ N, 2017, J EXP MED, V214, P1281, DOI 10.1084/JEM.20161375;AITCHISON L, 2016, PLOS COMPUT BIOL, V12, DOI 10.1371/JOURNAL.PCBI.1005110;AMIT I, 2016, NAT IMMUNOL, V17, P18, DOI 10.1038/NI.3325;ANDERSON DA III, 2020, P NATL ACAD SCI USA, V117, P4885, DOI 10.1073/PNAS.1915060117;ANDERSON DA, 2018, CSH PERSPECT BIOL, V10, DOI 10.1101/CSHPERSPECT.A028613;ANDREWS TS, 2018, MOL ASPECTS MED, V59…	THE MONONUCLEAR PHAGOCYTE SYSTEM (MPS) IS A FAMILY OF CELLS INCLUDING PROGENITORS, CIRCULATING BLOOD MONOCYTES, RESIDENT TISSUE MACROPHAGES, AND DENDRITIC CELLS (DCS) PRESENT IN EVERY TISSUE IN THE BODY. TO TEST THE RELATIONSHIPS BETWEEN MARKERS AND TRANSCRIPTOMIC DIVERSITY IN THE MPS, WE COLLECTED FROM NATIONAL CENTER FOR BIOTECHNOLOGY INFORMATION GENE EXPRESSION OMNIBUS (NCBI-GEO) A TOTAL OF 46…	E3000859				UNIV QUEENSLAND, TRANSLAT RES INST, MATER RES INST, BRISBANE, QLD, AUSTRALIA.; UNIV OXFORD, JOHN RADCLIFFE HOSP, NUFFIELD DEPT CLIN MED, OXFORD, ENGLAND.;	UNIVERSITY OF QUEENSLAND; MATER RESEARCH; UNIVERSITY OF OXFORD		2026-01-31		10.1371/journal.pbio.3000859	ARTICLE			1545-7885	DAVID.HUME@UQ.EDU.AU			AUSTRALIAN GOVERNMENT	DAH AND KMS RECEIVE CORE SUPPORT FROM THE MATER FOUNDATION (MATERFOUNDATION.ORG.AU). THE TRANSLATIONAL RESEARCH INSTITUTE IS SUPPORTED BY THE AUSTRALIAN GOVERNMENT. THE FUNDERS HAD NO ROLE IN STUDY DESIGN, DATA COLLECTION AND ANALYSIS, DECISION TO PUBLISH, OR PREPARATION OF THE MANUSCRIPT.	OH2VK	C-TYPE LECTIN; GENE-EXPRESSION; MYELOID CELLS; MONOCYTE DIFFERENTIATION; ANALYSIS REVEALS; ADULT MICROGLIA; C/EBP-BETA; SPI-C; ACTIVATION; HOMEOSTASIS	10	PLOS BIOL	PLOS. BIOL.	ENGLISH	194	GREEN SUBMITTED, GOLD	BUSH, STEPHEN/0000-0001-9341-2562; HUME, DAVID/0000-0002-2615-1478; SUMMERS, KIM/0000-0002-7084-4386	1160 BATTERY STREET, STE 100, SAN FRANCISCO, CA 94111 USA	OCT	45	SAN FRANCISCO	33031383		J	PUBLIC LIBRARY SCIENCE	2020	BUSH, STEPHEN/J-7405-2019; HUME, DAVID/N-6702-2019; SUMMERS, KIM/M-4086-2015	HUME, DA (CORRESPONDING AUTHOR), UNIV QUEENSLAND, TRANSLAT RES INST, MATER RES INST, BRISBANE, QLD, AUSTRALIA.	BIOCHEMISTRY & MOLECULAR BIOLOGY; LIFE SCIENCES & BIOMEDICINE - OTHER TOPICS			1544-9173	PLOS BIOLOGY	94	NETWORK ANALYSIS OF TRANSCRIPTOMIC DIVERSITY AMONGST RESIDENT TISSUE MACROPHAGES AND DENDRITIC CELLS IN THE MOUSE MONONUCLEAR PHAGOCYTE SYSTEM
ABDOUNI Y;YILMAZ G;MONACO A;AKSAKAL R;BECER CR	ABDOUNI, YAMIN;YILMAZ, GOKHAN;MONACO, ALESSANDRA;AKSAKAL, RESAT;BECER, C. REMZI	ABDOUNI Y, 2017, MACROMOL RAPID COMM, V38, DOI 10.1002/MARC.201700501;ABDOUNI Y, 2017, MACROMOL RAPID COMM, V38, DOI 10.1002/MARC.201700212;AHRENS S, 2012, IMMUNITY, V36, P635, DOI 10.1016/J.IMMUNI.2012.03.008;AKSAKAL R, 2016, POLYM CHEM-UK, V7, P171, DOI 10.1039/C5PY01623A;ANASTASAKI A, 2016, CHEM REV, V116, P835, DOI 10.1021/ACS.CHEMREV.5B00191;BROWN GD, 2018, NAT REV IMMUNOL, V18, P374, DOI 10…	MANY CELL TYPES IN NATURE ARE COVERED BY GLYCANS WITH A SUGAR SHELL ON THEIR SURFACE. SYNTHETIC GLYCOPOLYMER-BASED MATERIALS CAN MIMIC THESE GLYCANS IN TERMS OF THEIR VARIETY OF BIOLOGICAL PROCESSES, SUCH AS CELL GROWTH REGULATION, ADHESION, INFLAMMATION BY BACTERIA AND VIRUSES, AND IMMUNE RESPONSES. HOWEVER, THE COMPLEXITY OF GLYCANS IS STILL VERY CHALLENGING TO BE MIMICKED COMPLETELY TO OBTAIN …				3756	QUEEN MARY UNIV LONDON, SCH ENGN & MAT SCI, LONDON E1 4NS, ENGLAND.; UNIV NOTTINGHAM, SCH PHARM, NOTTINGHAM NG7 2RD, ENGLAND.; UNIV WARWICK, DEPT CHEM, COVENTRY CV4 7AL, W MIDLANDS, ENGLAND.;	UNIVERSITY OF LONDON; QUEEN MARY UNIVERSITY LONDON; UNIVERSITY OF NOTTINGHAM; UNIVERSITY OF WARWICK		2026-01-31		10.1021/acs.biomac.0c00856	ARTICLE			1526-4602	REMZI.BECER@WARWICKA.C.UK	3764		EUROPEAN UNION'S HORIZON 2020 RESEARCH AND INNOVATIVE TRAINING NETWORK PROGRAMME UNDER THE MARIE SKLODOWSKA-CURIE GRANT [642083]	THIS PROJECT HAS RECEIVED FUNDING FROM THE EUROPEAN UNION'S HORIZON 2020 RESEARCH AND INNOVATIVE TRAINING NETWORK PROGRAMME UNDER THE MARIE SKLODOWSKA-CURIE GRANT AGREEMENT NO 642083, EURO-SEQUENCES.	NT3CH	DC-SIGN; RECEPTOR; RECOGNITION; POLYMERS; PROBES; DNGR-1; DEAD	9	BIOMACROMOLECULES	BIOMACROMOLECULES	ENGLISH	36		BECER, REMZI/0000-0003-0968-6662; AKSAKAL, RESAT/0000-0002-8862-1009; YILMAZ, GOKHAN/0000-0002-1803-5397; ABDOUNI, YAMIN/0000-0001-5459-9010	1155 16TH ST, NW, WASHINGTON, DC 20036 USA	SEP	9	WASHINGTON	32786538		J	AMER CHEMICAL SOC	2020	BECER, REMZI/M-6247-2019; AKSAKAL, RESAT/K-8248-2016; YILMAZ, GOKHAN/AAJ-9075-2021	BECER, CR (CORRESPONDING AUTHOR), QUEEN MARY UNIV LONDON, SCH ENGN & MAT SCI, LONDON E1 4NS, ENGLAND.; BECER, CR (CORRESPONDING AUTHOR), UNIV WARWICK, DEPT CHEM, COVENTRY CV4 7AL, W MIDLANDS, ENGLAND.	BIOCHEMISTRY & MOLECULAR BIOLOGY; CHEMISTRY; POLYMER SCIENCE			1525-7797	BIOMACROMOLECULES	19	EFFECT OF ARM NUMBER AND LENGTH OF STAR-SHAPED GLYCOPOLYMERS ON BINDING TO DENDRITIC AND LANGERHANS CELL LECTINS
BURGDORF S;PORUBSKY S;MARX A;POPOVIC ZV	BURGDORF, SVEN;PORUBSKY, STEFAN;MARX, ALEXANDER;POPOVIC, ZORAN, V	ACKERMAN AL, 2003, P NATL ACAD SCI USA, V100, P12889, DOI 10.1073/PNAS.1735556100;ACKERMAN AL, 2006, IMMUNITY, V25, P607, DOI 10.1016/J.IMMUNI.2006.08.017;AMARA S, 2017, INT J ONCOL, V50, P1477, DOI 10.3892/IJO.2017.3936;BARRY KC, 2018, NAT MED, V24, P1178, DOI 10.1038/S41591-018-0085-8;BERTHOLET S, 2006, J IMMUNOL, V177, P3525, DOI 10.4049/JIMMUNOL.177.6.3525;BLANDER JM, 2018, ANNU REV IMMUNOL, …	MACROPHAGES (M PHI) AND DENDRITIC CELLS (DC), MAJOR PLAYERS OF THE MONONUCLEAR PHAGOCYTE SYSTEM (MOPH), ARE POTENT ANTIGEN PRESENTING CELLS THAT STEADILY SENSE AND RESPOND TO SIGNALS FROM THE SURROUNDING MICROENVIRONMENT, LEADING TO EITHER IMMUNOGENIC OR TOLEROGENIC OUTCOMES. NEXT TO CLASSICAL MHC-I/MHC-II ANTIGEN-PRESENTATION PATHWAYS DESCRIBED IN THE VAST MAJORITY OF CELL TYPES, A SUBSET OF MOP…	2403				UNIV BONN, LIMES INST, DEPT CELLULAR IMMUNOL, D-53115 BONN, GERMANY.; JOHANNES GUTENBERG UNIV MAINZ, UNIV HOSP, INST PATHOL, D-55131 MAINZ, GERMANY.; HEIDELBERG UNIV, UNIV HOSP MANNHEIM, INST PATHOL, D-68167 MANNHEIM, GERMANY.;	UNIVERSITY OF BONN; JOHANNES GUTENBERG UNIVERSITY OF MAINZ; UNIVERSITY HOSPITAL MAINZ; RUPRECHT KARLS UNIVERSITY HEIDELBERG		2026-01-31	CANCER ACIDITY; HYPEROSMOLARITY; TUMOR MICROENVIRONMENT; CROSS-PRESENTATION	10.3390/cancers12092403	REVIEW			2072-6694	BURGDORF@UNI-BONN.DE; STEFAN.PORUBSKY@UNIMEDIZIN-MAINZ.DE; ALEXANDER.MARX@UMM.DE; ZORAN.POPOVIC@UMM.DE					OF5UI	INTERSTITIAL FLUID PRESSURE; NA+ STORAGE; STEADY-STATE; IN-VITRO; T-CELLS; MICROENVIRONMENT; GROWTH; SKIN; PH; CROSSPRESENTATION	9	CANCERS	CANCERS	ENGLISH	86	GREEN SUBMITTED, GOLD	PORUKY, STEFAN/0000-0002-7647-7265	ST ALBAN-ANLAGE 66, CH-4052 BASEL, SWITZERLAND	SEP	13	BASEL	32847079		J	MDPI	2020	PORUKY, STEFAN/LIG-8574-2024	POPOVIC, ZV (CORRESPONDING AUTHOR), HEIDELBERG UNIV, UNIV HOSP MANNHEIM, INST PATHOL, D-68167 MANNHEIM, GERMANY.	ONCOLOGY				CANCERS	34	CANCER ACIDITY AND HYPERTONICITY CONTRIBUTE TO DYSFUNCTION OF TUMOR-ASSOCIATED DENDRITIC CELLS: POTENTIAL IMPACT ON ANTIGEN CROSS-PRESENTATION MACHINERY
FOSSUM E;TESFAYE DY;BOBIC S;GUDJONSSON A;BRAATHEN R;LAHOUD MH;CAMINSCHI I;BOGEN B	FOSSUM, EVEN;TESFAYE, DEMO YEMANE;BOBIC, SONJA;GUDJONSSON, ARNAR;BRAATHEN, RANVEIG;LAHOUD, MIREILLE H.;CAMINSCHI, IRINA;BOGEN, BJARNE	AHRENS S, 2012, IMMUNITY, V36, P635, DOI 10.1016/J.IMMUNI.2012.03.008;ASSELIN-PATUREL C, 2001, NAT IMMUNOL, V2, P1144, DOI 10.1038/NI736;BACHEM A, 2010, J EXP MED, V207, P1273, DOI 10.1084/JEM.20100348;BEDOUI S, 2009, NAT IMMUNOL, V10, P488, DOI 10.1038/NI.1724;BONIFAZ L, 2002, J EXP MED, V196, P1627, DOI 10.1084/JEM.20021598;BONIFAZ LC, 2004, J EXP MED, V199, P815, DOI 10.1084/JEM.20032220;BRAAT…	TARGETING AG TO SURFACE RECEPTORS ON CONVENTIONAL TYPE 1 DENDRITIC CELLS CAN ENHANCE INDUCTION OF AB AND T CELL RESPONSES. HOWEVER, IT IS UNCLEAR TO WHAT EXTENT THE TARGETED RECEPTOR INFLUENCES THE RESULTING RESPONSES. IN THIS STUDY, WE TARGET AG TO XCR1, CLEC9A, OR DEC-205, SURFACE RECEPTORS THAT ARE EXPRESSED ON CONVENTIONAL TYPE 1 DENDRITIC CELLS, AND COMPARE IMMUNE RESPONSES IN BALB/C AND C57…				661	UNIV OSLO, OSLO UNIV HOSP, KRISTIAN GERHARD JEBSEN CTR RES INFLUENZA VACCINE, N-0027 OSLO, NORWAY.; MONASH UNIV, DEPT BIOCHEM & MOL BIOL, MONASH BIOMED DISCOVERY INST, INFECT & IMMUN PROGRAM, CLAYTON, VIC 3800, AUSTRALIA.; UNIV MELBOURNE, PETER DOHERTY INST, DEPT MICROBIOL & IMMUNOL, PARKVILLE, VIC 3010, AUSTRALIA.;	UNIVERSITY OF OSLO; MONASH UNIVERSITY; UNIVERSITY OF MELBOURNE; PETER DOHERTY INSTITUTE		2026-01-31		10.4049/jimmunol.1901119	ARTICLE			1550-6606	EVEN.FOSSUM@RR-RESEARCH.NO; BJARNE.BOGEN@MEDISIN.UIO.NO	673		KRISTIAN GERHARD JEBSEN FOUNDATION; EURONANOMED EUROPEAN UNION [2012023]; RESEARCH COUNCIL OF NORWAY [250884]	THIS WORK WAS SUPPORTED BY THE KRISTIAN GERHARD JEBSEN FOUNDATION (TO B.B.), EURONANOMED EUROPEAN UNION GRANT 2012023 (TO B.B.), AND RESEARCH COUNCIL OF NORWAY GRANT 250884 (TO E.F.).	MO6XZ	IN-VIVO; DNA VACCINE; T-CELLS; CROSS-PRESENTATION; CD8(+); CLEC9A; VIRUS; DEC-205; PROTEIN; EFFICIENT	3	J IMMUNOL	J. IMMUNOL.	ENGLISH	63		BRAATHEN, RANVEIG/0000-0003-0451-5936; BOGEN, BJARNE/0000-0001-5387-7461; TESFAYE, DEMO YEMANE/0000-0001-6061-7684; FOSSUM, EVEN/0000-0001-7064-0327; LAHOUD, MIREILLE/0000-0001-8472-6201	9650 ROCKVILLE PIKE, BETHESDA, MD 20814 USA	AUG 1	13	BETHESDA	32591401		J	AMER ASSOC IMMUNOLOGISTS	2020	; LAHOUD, MIREILLE/F-1299-2013	FOSSUM, E; BOGEN, B (CORRESPONDING AUTHOR), UNIV HOSP OSLO, KRISTIAN GERHARD JEBSEN CTR INFLUENZA VACCINE RES, INST IMMUNOL, SONGSVANNVEIEN 20, N-0027 OSLO, NORWAY.	IMMUNOLOGY			0022-1767	JOURNAL OF IMMUNOLOGY	32	TARGETING ANTIGENS TO DIFFERENT RECEPTORS ON CONVENTIONAL TYPE 1 DENDRITIC CELLS IMPACTS THE IMMUNE RESPONSE
MASTELIC-GAVILLET B;SARIVALASIS A;LOZANO LE;WYSS T;INOGES S;DE VRIES IJM;DARTIGUENAVE F;JICHLINSKI P;DERRÈ L;COUKOS G;MELERO I;HARARI A;ROMERO P;VIGANÓ S;KANDALAFT LE	MASTELIC-GAVILLET, BEATRIS;SARIVALASIS, APOSTOLOS;LOZANO, LEYDER ELENA;WYSS, TANIA;INOGES, SUSANA;DE VRIES, INGRID JOLANDA MONIQUE;DARTIGUENAVE, FLORENCE;JICHLINSKI, PATRICE;DERRE, LAURENT;COUKOS, GEORGE;MELERO, IGNACIO;HARARI, ALEXANDRE;ROMERO, PEDRO;VIGANO, SELENA;KANDALAFT, LANA ELIAS	ANANDASABAPATHY N, 2015, BONE MARROW TRANSPL, V50, P924, DOI 10.1038/BMT.2015.74;BACHEM A, 2010, J EXP MED, V207, P1273, DOI 10.1084/JEM.20100348;BALAN S, 2014, J IMMUNOL, V193, P1622, DOI 10.4049/JIMMUNOL.1401243;BROZ ML, 2014, CANCER CELL, V26, P638, DOI 10.1016/J.CCELL.2014.09.007;CHEMNITZ JM, 2004, J IMMUNOL, V173, P945, DOI 10.4049/JIMMUNOL.173.2.945;COLAPRICO A, 2016, NUCLEIC ACIDS RES, V44…	BACKGROUND: DENDRITIC CELLS (DCS) ARE THE MOST EFFICIENT ANTIGEN-PRESENTING CELLS, HENCE INITIATING A POTENT AND CANCER-SPECIFIC IMMUNE RESPONSE. THIS ABILITY (MAINLY USING MONOCYTE-DERIVED DCS) HAS BEEN EXPLOITED IN VACCINATION STRATEGIES FOR DECADES WITH LIMITED CLINICAL EFFICACY. ANOTHER ALTERNATIVE WOULD BE THE USE OF CONVENTIONAL DCS (CDCS) OF WHICH AT LEAST THREE SUBSETS CIRCULATE IN HUMAN …				173	CHU VAUDOIS, DEPT ONCOL, LAUSANNE, SWITZERLAND.; UNIV LAUSANNE, LAUSANNE, SWITZERLAND.; UNIV LAUSANNE, LUDWIG INST CANC RES, LAUSANNE, SWITZERLAND.; SWISS INST BIOINFORMAT SIB, BIOINFORMAT CORE FACIL, LAUSANNE, SWITZERLAND.; UNIV NAVARRA, DIV IMMUNOL & IMMUNOTHERAPY, CTR APPL MED RES, PAMPLONA, SPAIN.; INST INVEST SANITARIA NAVARRA, PAMPLONA, SPAIN.; UNIV NAVARRA, UNIV CLIN, PAMPLONA, SPAIN.; CTR…	UNIVERSITY OF LAUSANNE; CENTRE HOSPITALIER UNIVERSITAIRE VAUDOIS (CHUV); UNIVERSITY OF LAUSANNE; LUDWIG INSTITUTE FOR CANCER RESEARCH; UNIVERSITY OF LAUSANNE; SWISS INSTITUTE OF BIOINFORMATICS; UNIVERSITY OF NAVARRA; UNIVERSITY OF NAVARRA; CIBER - CENTRO DE INVESTIGACION BIOMEDICA EN RED; CIBERONC; RADBOUD UNIVERSITY NIJMEGEN; UNIVERSITY OF LAUSANNE; CENTRE HOSPITALIER UNIVERSITAIRE VAUDOIS (CHUV)		2026-01-31	CDC1; CD141; CROSS-PRESENTING DC; OVARIAN CANCER; PROSTATE CANCER; VACCINES	10.1016/j.ejca.2020.04.036	ARTICLE			1879-0852	SELENA.VIGANO@CHUV.CH; LANA.KANDALAFT@CHUV.CH	182		EUROPEAN COMMUNITY'S HORIZON 2020 (EU GRANT PROCROP) [635,122]	THE RESEARCH LEADING TO THESE RESULTS WAS SUPPORTED BY THE EUROPEAN COMMUNITY'S HORIZON 2020 (EU GRANT PROCROP, NO 635,122).	MM4NX	CROSS-PRESENTATION; ANTIGEN; COMPARTMENT; PROGENITORS; PROGRESSION; ACTIVATION; EXPRESSION; RESPONSES		EUR J CANCER	EUR. J. CANCER	ENGLISH	40	GREEN SUBMITTED, BRONZE	DERRÉ, LAURENT/0000-0002-3403-161X; MELERO BERMEJO, IGNACIO/0000-0002-1360-348X; KANDALAFT, LANA E/0000-0002-1575-6674	THE BOULEVARD, LANGFORD LANE, KIDLINGTON, OXFORD OX5 1GB, OXON, ENGLAND	AUG	10	OXFORD	32590296		J	ELSEVIER SCI LTD	2020	DERRÉ, LAURENT/AAE-1010-2020; MELERO BERMEJO, IGNACIO/T-7600-2019; DE VRIES, JOLANDA/F-5563-2010; ROMERO, PEDRO/S-6015-2017; INOGÉS, SUSANA/AAW-6785-2021; COUKOS, GEORGE/ABG-7389-2020; KANDALAFT, LANA E/AAP-8104-2020	VIGANÓ, S (CORRESPONDING AUTHOR), CHU VAUDOIS, DEPT ONCOL, LAUSANNE, SWITZERLAND.; VIGANÓ, S (CORRESPONDING AUTHOR), UNIV LAUSANNE, LAUSANNE, SWITZERLAND.; KANDALAFT, LE (CORRESPONDING AUTHOR), UNIV LAUSANNE, LUDWIG INST CANC RES, LAUSANNE, SWITZERLAND.	ONCOLOGY			0959-8049	EUROPEAN JOURNAL OF CANCER	37	QUANTITATIVE AND QUALITATIVE IMPAIRMENTS IN DENDRITIC CELL SUBSETS OF PATIENTS WITH OVARIAN OR PROSTATE CANCER
BALAM S;KESSELRING R;EGGENHOFER E;BLAIMER S;EVERT K;EVERT M;SCHLITT HJ;GEISSLER EK;VAN BLIJSWIJK J;LEE S;SOUSA CRE;BRUNNER SM;FICHTNER-FEIGL S	BALAM, SAIDOU;KESSELRING, REBECCA;EGGENHOFER, ELKE;BLAIMER, STEPHANIE;EVERT, KATJA;EVERT, MATTHIAS;SCHLITT, HANS J.;GEISSLER, EDWARD K.;VAN BLIJSWIJK, JANNEKE;LEE, SONIA;SOUSA, CAETANO REIS E.;BRUNNER, STEFAN M.;FICHTNER-FEIGL, STEFAN	AHRENS S, 2012, IMMUNITY, V36, P635, DOI 10.1016/J.IMMUNI.2012.03.008;ARDENIZ Ö, 2015, J ALLERGY CLIN IMMUN, V136, P392, DOI 10.1016/J.JACI.2014.12.1937;BATTAGLIA M, 2010, TRANSPL INT, V23, P761, DOI 10.1111/J.1432-2277.2010.01127.X;BISHOP DK, 1994, TRANSPLANTATION, V58, P576, DOI 10.1097/00007890-199409150-00009;BÖTTCHER JP, 2018, CELL, V172, P1022, DOI 10.1016/J.CELL.2018.01.004;BREWITZ A, 2017…	THE PURPOSE OF THIS STUDY WAS TO ELUCIDATE WHETHER DC NK LECTIN GROUP RECEPTOR-1 (DNGR-1)-DEPENDENT CROSS-PRESENTATION OF DEAD-CELL-ASSOCIATED ANTIGENS OCCURS AFTER TRANSPLANTATION AND CONTRIBUTES TO CD8(+)T CELL RESPONSES, CHRONIC ALLOGRAFT REJECTION (CAR), AND FIBROSIS. BALB/C OR C57BL/6 HEARTS WERE HETEROTOPICALLY TRANSPLANTED INTO WT, CLEC9A(-/-), OR BATF3(-/-)RECIPIENT C57BL/6 MICE. ALLOGRAF…				2041	UNIV MED CTR REGENSBURG, DEPT SURG, REGENSBURG, GERMANY.; UNIV MED CTR REGENSBURG, DEPT PATHOL, REGENSBURG, GERMANY.; UNIV MED CTR FREIBURG, DEPT GEN & VISCERAL SURG, FREIBURG, GERMANY.; FRANCIS CRICK INST, IMMUNOBIOL LAB, LONDON, ENGLAND.;	UNIVERSITY OF REGENSBURG; UNIVERSITY OF REGENSBURG; UNIVERSITY OF FREIBURG; FRANCIS CRICK INSTITUTE		2026-01-31	CD8(+)T CELLS; CDC1; CROSS-PRESENTATION; DNGR-1; TRANSPLANTATION	10.1002/eji.201948501	ARTICLE	JUL 2020		1521-4141	STEFAN.BRUNNER@UKR.DE	2054		UNIVERSITY OF REGENSBURG; FRANCIS CRICK INSTITUTE FROM CANCER RESEARCH UK [FC001136]; UK MEDICAL RESEARCH COUNCIL [FC001136]; WELLCOME TRUST [FC001136]; ERC ADVANCED INVESTIGATOR GRANT [ADG 786674]; WELLCOME INVESTIGATOR AWARD [WT106973MA]; THE FRANCIS CRICK INSTITUTE [10136] FUNDING SOURCE: RESEARCHFISH; WELLCOME TRUST [106973/Z/15/Z] FUNDING SOURCE: RESEARCHFISH; WELLCOME TRUST [106973/Z/15/Z] …	THIS WORK WAS SUPPORTED BY THE UNIVERSITY OF REGENSBURG (REFORM A; STEFAN M. BRUNNER). WORK IN THE CRS LABORATORY WAS SUPPORTED BY THE FRANCIS CRICK INSTITUTE, WHICH RECEIVES CORE FUNDING FROM CANCER RESEARCH UK (FC001136), THE UK MEDICAL RESEARCH COUNCIL (FC001136), AND THE WELLCOME TRUST (FC001136), AND BY AN ERC ADVANCED INVESTIGATOR GRANT (ADG 786674), A WELLCOME INVESTIGATOR AWARD (WT106973M…	PF6NO	CLASS-I MOLECULES; CD8(+) T-CELLS; DENDRITIC CELLS; F-ACTIN; RECEPTOR; THERAPY; DNGR-1; ACTIVATION; INNATE; TRANSPLANTATION	12	EUR J IMMUNOL	EUR. J. IMMUNOL.	ENGLISH	62	GREEN SUBMITTED, HYBRID	KESSELRING, REBECCA/0000-0001-8131-7605; BRUNNER, STEFAN M/0000-0003-3629-7419; BALAM, SAIDOU/0000-0002-7178-7758; EGGENHOFER, ELKE/0000-0001-8041-8199	111 RIVER ST, HOBOKEN 07030-5774, NJ USA	DEC	14	HOBOKEN	32640051		J	WILEY	2020	GEISSLER, EDWARD/R-4131-2016; SCHLITT, HANS/ABG-4368-2020; BRUNNER, STEFAN/PGF-2582-2026; REIS E SOUSA, CAETANO/O-1657-2014; KESSELRING, REBECCA/HJP-5552-2023; EGGENHOFER, ELKE/E-2400-2016	BRUNNER, SM (CORRESPONDING AUTHOR), UNIV MED CTR REGENSBURG, DEPT SURG, REGENSBURG, GERMANY.	IMMUNOLOGY			0014-2980	EUROPEAN JOURNAL OF IMMUNOLOGY	9	CROSS-PRESENTATION OF DEAD-CELL-ASSOCIATED ANTIGENS BY DNGR-1+DENDRITIC CELLS CONTRIBUTES TO CHRONIC ALLOGRAFT REJECTION IN MICE
CHEN YP;YIN JH;LI WF;LI HJ;CHEN DP;ZHANG CJ;LV JW;WANG YQ;LI XM;LI JY;ZHANG PP;LI YQ;HE QM;YANG XJ;LEI Y;TANG LL;ZHOU GQ;MAO YP;WEI C;XIONG KX;ZHANG HB;ZHU SD;HOU Y;SUN Y;DEAN M;AMIT I;WU K;KUANG DM;LI GB;LIU N;MA J	CHEN, YU-PEI;YIN, JIAN-HUA;LI, WEN-FEI;LI, HAN-JIE;CHEN, DONG-PING;ZHANG, CUI-JUAN;LV, JIA-WEI;WANG, YA-QIN;LI, XIAO-MIN;LI, JUN-YAN;ZHANG, PAN-PAN;LI, YING-QIN;HE, QING-MEI;YANG, XIAO-JING;LEI, YUAN;TANG, LING-LONG;ZHOU, GUAN-QUN;MAO, YAN-PING;WEI, CHEN;XIONG, KE-XU;ZHANG, HONG-BO;ZHU, SHI-DA;HOU, YONG;SUN, YING;DEAN, MICHAEL;AMIT, IDO;WU, KUI;KUANG, DONG-MING;LI, GUI-BO;LIU, NA;MA, JUN	AIBAR S, 2017, NAT METHODS, V14, P1083, DOI 10.1038/NMETH.4463, 10.1038/NMETH.4463;AZIZI E, 2018, CELL, V174, P1293, DOI 10.1016/J.CELL.2018.05.060;BARBIE DA, 2009, NATURE, V462, P108, DOI 10.1038/NATURE08460;BAUMEISTER SH, 2016, ANNU REV IMMUNOL, V34, P539, DOI 10.1146/ANNUREV-IMMUNOL-032414-112049;BLAKE SJ, 2016, CLIN CANCER RES, V22, P5183, DOI 10.1158/1078-0432.CCR-16-0933;BÖTTCHER JP, 2018, …	NASOPHARYNGEAL CARCINOMA (NPC) IS AN AGGRESSIVE MALIGNANCY WITH EXTREMELY SKEWED ETHNIC AND GEOGRAPHIC DISTRIBUTIONS. INCREASING EVIDENCE INDICATES THAT TARGETING THE TUMOR MICROENVIRONMENT (TME) REPRESENTS A PROMISING THERAPEUTIC APPROACH IN NPC, HIGHLIGHTING AN URGENT NEED TO DEEPEN THE UNDERSTANDING OF THE COMPLEX NPC TME. HERE, WE GENERATED SINGLE-CELL TRANSCRIPTOME PROFILES FOR 7581 MALIGNAN…				1024	SUN YAT SEN UNIV, GUANGDONG KEY LAB NASOPHARYNGEAL CARCINOMA DIAG &, COLLABORAT INNOVAT CTR CANC MED,CANC CTR, DEPT RADIAT ONCOL,STATE KEY LAB ONCOL SOUTH CHINA, GUANGZHOU 510060, GUANGDONG, PEOPLES R CHINA.; BGI SHENZHEN, SHENZHEN 518120, GUANGDONG, PEOPLES R CHINA.; CHINESE ACAD SCI, SHENZHEN INST SYNTHET BIOL, SHENZHEN INST ADV TECHNOL, CAS KEY LAB QUANTITAT ENGN BIOL, SHENZHEN 518055, GUANGDO…	SUN YAT SEN UNIVERSITY; STATE KEY LAB ONCOLOGY SOUTH CHINA; BEIJING GENOMICS INSTITUTE (BGI); CHINESE ACADEMY OF SCIENCES; SHENZHEN INSTITUTE OF ADVANCED TECHNOLOGY, CAS; SUN YAT SEN UNIVERSITY; SUN YAT SEN UNIVERSITY; SUN YAT SEN UNIVERSITY; NATIONAL INSTITUTES OF HEALTH (NIH) - USA; NIH NATIONAL CANCER INSTITUTE (NCI); NIH NATIONAL CANCER INSTITUTE- DIVISION OF CANCER EPIDEMIOLOGY & GENETICS; W…		2026-01-31		10.1038/s41422-020-0374-x	ARTICLE	JUL 2020		1748-7838	MAJUN2@MAIL.SYSU.EDU.CN	1042		NATIONAL NATURAL SCIENCE FOUNDATION OF CHINA [81930072, 81922057, 81802707]; KEY-AREA R&D PROGRAM OF GUANGDONG PROVINCE [2019B020230002]; NATURAL SCIENCE FOUNDATION OF GUANGDONG PROVINCE [2017A030312003]; HEALTH & MEDICAL COLLABORATIVE INNOVATION PROJECT OF GUANGZHOU CITY, CHINA [201803040003]; INNOVATION TEAM DEVELOPMENT PLAN OF THE MINISTRY OF EDUCATION [IRT_17R110]; OVERSEAS EXPERTISE INTRODUC…	WE THANK ALL THE PARTICIPANTS IN THIS STUDY. THIS WORK WAS SUPPORTED BY GRANTS FROM THE NATIONAL NATURAL SCIENCE FOUNDATION OF CHINA (81930072; 81922057; 81802707); THE KEY-AREA R&D PROGRAM OF GUANGDONG PROVINCE (2019B020230002); THE NATURAL SCIENCE FOUNDATION OF GUANGDONG PROVINCE (2017A030312003); THE HEALTH & MEDICAL COLLABORATIVE INNOVATION PROJECT OF GUANGZHOU CITY, CHINA (201803040003); THE…	OJ1JM	GENE-EXPRESSION; ANTITUMOR-ACTIVITY; DENDRITIC CELLS; CANCER; MACROPHAGES; VIRUS; MICROENVIRONMENT; DIFFERENTIATION; IMMUNOTHERAPY; MULTICENTER	11	CELL RES	CELL RES.	ENGLISH	76	GREEN SUBMITTED, HYBRID	KUANG, DONG-MING/0000-0003-3570-9717; MA, JUN/0000-0002-1137-9349; YIN, JIANHUA/0000-0003-1207-7788; WU, KUI/0000-0002-6857-7231; AMIT, IDO/0000-0003-2968-877X; CHEN, DONG-PING/0000-0002-3103-5308; LI, GUIBO/0000-0002-6141-4931; LIU, NA/0000-0001-8654-3636; CHEN, YUPEI/0000-0002-0010-3494;	CAMPUS, 4 CRINAN ST, LONDON, N1 9XW, ENGLAND	NOV	19	LONDON	32686767		J	SPRINGERNATURE	2020	LI, JUN-YAN/IXD-8294-2023; XIONG, KX/KEI-6475-2024; WU, KUI/JHT-4169-2023; LEI, YUAN/GXW-0547-2022; LI, GUIBO/F-3690-2016; LIU, NA/AFG-8183-2022; CHEN, YUPEI/AAY-9539-2020; ZHANG, HONGBO/JHU-1968-2023; DEAN, MICHAEL/G-8172-2012	MA, J (CORRESPONDING AUTHOR), SUN YAT SEN UNIV, GUANGDONG KEY LAB NASOPHARYNGEAL CARCINOMA DIAG &, COLLABORAT INNOVAT CTR CANC MED,CANC CTR, DEPT RADIAT ONCOL,STATE KEY LAB ONCOL SOUTH CHINA, GUANGZHOU 510060, GUANGDONG, PEOPLES R CHINA.	CELL BIOLOGY			1001-0602	CELL RESEARCH	321	SINGLE-CELL TRANSCRIPTOMICS REVEALS REGULATORS UNDERLYING IMMUNE CELL DIVERSITY AND IMMUNE SUBTYPES ASSOCIATED WITH PROGNOSIS IN NASOPHARYNGEAL CARCINOMA
GU FF;ZHANG K;MA LL;LIU YY;LI C;HU Y;YANG QF;LIANG JY;ZENG YL;WANG Y;LIU L	GU, FEI-FEI;ZHANG, KAI;MA, LI-LI;LIU, YANG-YANG;LI, CHANG;HU, YUE;YANG, QI-FAN;LIANG, JIN-YAN;ZENG, YU-LAN;WANG, YAN;LIU, LI	ANDRADE PA, 2010, J IMMUNOTHER, V33, P83, DOI 10.1097/CJI.0B013E3181B8F421;ANGUILLE S, 2015, PHARMACOL REV, V67, P731, DOI 10.1124/PR.114.009456;ANGUILLE S, 2014, LANCET ONCOL, V15, PE257, DOI 10.1016/S1470-2045(13)70585-0;ANGUILLE S, 2012, CYTOTHERAPY, V14, P647, DOI 10.3109/14653249.2012.693744;CHEN WQ, 2016, CA-CANCER J CLIN, V66, P115, DOI 10.3322/CAAC.21338;CHIANG MC, 2016, EUR J IMMUNOL, V4…	DENDRITIC CELLS (DCS) PLAY A KEY ROLE IN INITIATING AND REGULATING THE IMMUNE RESPONSES TO PATHOGENS, SELF-ANTIGENS, AND CANCERS. HUMAN BLOOD DCS COMPRISE A FAMILY OF DIFFERENT SUBSETS: PLASMACYTOID DCS (PDCS) AND CD16(+), CD1C/BDCA1(+), AND BDCA3(+)(CD141(+)) MYELOID DCS AND POSSESS DIFFERENT PHENOTYPES AND FUNCTIONAL CHARACTERISTICS. LUNG CANCER IS THE MOST COMMON CANCER, WITH THE HIGHEST MORBI…	1267				HUAZHONG UNIV SCI & TECHNOL, CTR CANC, UNION HOSP, TONGJI MED COLL, WUHAN, PEOPLES R CHINA.; WUHAN BRAIN HOSP, DEPT ONCOL, WUHAN, PEOPLES R CHINA.; CHINESE ACAD SCI, ANAL & TESTING CTR, INST HYDROBIOL, WUHAN, PEOPLES R CHINA.;	HUAZHONG UNIVERSITY OF SCIENCE & TECHNOLOGY; CHINESE ACADEMY OF SCIENCES; INSTITUTE OF HYDROBIOLOGY, CAS		2026-01-31	LUNG CANCER; DENDRITIC CELL; ANTITUMOR VACCINE; EGFR; CYTOTOXIC T LYMPHOCYTE; TLR	10.3389/fimmu.2020.01267	ARTICLE				LIULIST2013@163.COM			NATIONAL KEY R&D PROGRAM OF CHINA [2016YFC1303800]; NATIONAL NATURAL SCIENCE FOUNDATIONS OF CHINA [81372260, 81773056]	THIS WORK WAS SUPPORTED BY THE GRANT FROM NATIONAL KEY R&D PROGRAM OF CHINA (GRANT NO. 2016YFC1303800 TO LL) AND NATIONAL NATURAL SCIENCE FOUNDATIONS OF CHINA (GRANT NOS. 81372260 AND 81773056 TO LL).	ML0FO	CD4(+) T-CELLS; IFN-GAMMA; IMMUNOTHERAPY; CD8(+); SUBSET; CD8-ALPHA(+); IL-12; SPECIALIZATION; CLEC9A; ALPHA		FRONT IMMUNOL	FRONT. IMMUNOL.	ENGLISH	46	GREEN SUBMITTED, GOLD	LIU, LI/0000-0003-2314-8756	AVENUE DU TRIBUNAL FEDERAL 34, LAUSANNE, CH-1015, SWITZERLAND	JUN 19	14	LAUSANNE	32655564		J	FRONTIERS MEDIA SA	2020		LIU, L (CORRESPONDING AUTHOR), HUAZHONG UNIV SCI & TECHNOL, CTR CANC, UNION HOSP, TONGJI MED COLL, WUHAN, PEOPLES R CHINA.	IMMUNOLOGY			1664-3224	FRONTIERS IN IMMUNOLOGY	16	THE SUPERIOR ABILITY OF HUMAN BDCA3+(CD141+) DENDRITIC CELLS (DCS) TO CROSS-PRESENT ANTIGENS DERIVED FROM NECROTIC LUNG CANCER CELLS
DROUIN M;SAENZ J;CHIFFOLEAU E	DROUIN, MARION;SAENZ, JAVIER;CHIFFOLEAU, ELISE	AHRENS S, 2012, IMMUNITY, V36, P635, DOI 10.1016/J.IMMUNI.2012.03.008;ALEYNICK M, 2019, CLIN CANCER RES, V25, P6283, DOI 10.1158/1078-0432.CCR-18-1800;AOYAMA T, 2000, FEBS LETT, V467, P217, DOI 10.1016/S0014-5793(00)01154-6;ARETZ J, 2014, FRONT IMMUNOL, V5, P1, DOI 10.3389/FIMMU.2014.00323;BODE K, 2019, CELL REP, V29, P4435, DOI 10.1016/J.CELREP.2019.11.086;CAMBI A, 2009, CURR BIOL, V19, PR375, D…	C-TYPE LECTIN-LIKE RECEPTORS (CLRS) REPRESENT A FAMILY OF TRANSMEMBRANE PATTERN RECOGNITION RECEPTORS, EXPRESSED PRIMARILY BY MYELOID CELLS. THEY RECOGNIZE NOT ONLY PATHOGEN MOIETIES FOR HOST DEFENSE, BUT ALSO MODIFIED SELF-ANTIGENS SUCH AS DAMAGE-ASSOCIATED MOLECULAR PATTERNS RELEASED FROM DEAD CELLS. UPON LIGATION, CLR SIGNALING LEADS TO THE PRODUCTION OF INFLAMMATORY MEDIATORS TO SHAPE AMPLITU…	251				UNIV NANTES, INSERM, CTR RECH TRANSPLANTAT & IMMUNOL, ITUN,UMR 1064, NANTES, FRANCE.; OSE IMMUNOTHERAPEUT, NANTES, FRANCE.;	NANTES UNIVERSITE; INSTITUT NATIONAL DE LA SANTE ET DE LA RECHERCHE MEDICALE (INSERM)		2026-01-31	C-TYPE LECTIN-LIKE RECEPTORS; DEAD CELLS; STERILE INFLAMMATION; TISSUE INJURY; CROSS-PRESENTATION	10.3389/fimmu.2020.00251	REVIEW				ELISE.CHIFFOLEAU@UNIV-NANTES.FR			LIGUE; NATIONAL RESEARCH AGENCY (ANR); IHU-CESTI PROJECT; LABEX IGO PROGRAMS [ANR-10-IBHU-005, ANR-11-LABX-0016-01]; LABEX IGO PROGRAMS (ANR GENERIQUE PRCE 2018)	WE ARE GRATEFUL TO THE SUPPORT BY THE LIGUE AND THE NATIONAL RESEARCH AGENCY (ANR) FOR FRENCH GOVERNMENT FINANCIAL SUPPORT Y THE IHU-CESTI PROJECT AND THE LABEX IGO PROGRAMS (ANR-10-IBHU-005, ANR-11-LABX-0016-01, AND ANR GENERIQUE PRCE 2018).	KS9EJ	LOW-DENSITY-LIPOPROTEIN; PATTERN-RECOGNITION RECEPTOR; OXIDIZED LDL RECEPTOR-1; UP-REGULATES LOX-1; DENDRITIC CELLS; ENDOTHELIAL RECEPTOR; RHEUMATOID-ARTHRITIS; SCAVENGER RECEPTOR; CROSS-PRESENTATION; ADAPTIVE IMMUNITY		FRONT IMMUNOL	FRONT. IMMUNOL.	ENGLISH	136	GREEN SUBMITTED, GOLD	CHIFFOLEAU, ELISE/0000-0001-6167-682X	AVENUE DU TRIBUNAL FEDERAL 34, LAUSANNE, CH-1015, SWITZERLAND	FEB 18	10	LAUSANNE	32133013		J	FRONTIERS MEDIA SA	2020	CHIFFOLEAU, ELISE/N-2982-2018	CHIFFOLEAU, E (CORRESPONDING AUTHOR), UNIV NANTES, INSERM, CTR RECH TRANSPLANTAT & IMMUNOL, ITUN,UMR 1064, NANTES, FRANCE.	IMMUNOLOGY			1664-3224	FRONTIERS IN IMMUNOLOGY	99	C-TYPE LECTIN-LIKE RECEPTORS: HEAD OR TAIL IN CELL DEATH IMMUNITY
CUETO FJ;DEL FRESNO C;SANCHO D	CUETO, FRANCISCO J.;DEL FRESNO, CARLOS;SANCHO, DAVID	AHRENS S, 2012, IMMUNITY, V36, P635, DOI 10.1016/J.IMMUNI.2012.03.008;ANDREEV OA, 2014, FRONT PHYSIOL, V5, DOI 10.3389/FPHYS.2014.00097;BALISH E, 1999, J LEUKOCYTE BIOL, V66, P144, DOI 10.1002/JLB.66.1.144;BARRY KC, 2018, NAT MED, V24, P1178, DOI 10.1038/S41591-018-0085-8;BELLUSCHI S, 2018, NAT COMMUN, V9, DOI 10.1038/S41467-018-06442-4;BEN MKADDEM S, 2014, J CLIN INVEST, V124, P3945, DOI 10.1172…	DNGR-1 (ENCODED BY CLEC9A) IS A C-TYPE LECTIN RECEPTOR (CLR) WITH AN EXPRESSION PROFILE THAT IS MAINLY RESTRICTED TO TYPE 1 CONVENTIONAL DENDRITIC CELLS (CDC1S) BOTH IN MICE AND HUMANS. THIS DELIMITED EXPRESSION PATTERN MAKES IT APPROPRIATE FOR DEFINING A CDC1 SIGNATURE AND FOR THERAPEUTIC TARGETING OF THIS POPULATION, PROMOTING IMMUNITY IN MOUSE MODELS. FUNCTIONALLY, DNGR-1 BINDS F-ACTIN, WHICH …	3146				CTR NACL INVEST CARDIOVASC, IMMUNOBIOL LAB, MADRID, SPAIN.;	CENTRO NACIONAL DE INVESTIGACIONES CARDIOVASCULARES (CNIC)		2026-01-31	C-TYPE LECTIN RECEPTOR; DENDRITIC CELLS; IMMUNITY; INFLAMMATION; DNGR-1; CLEC9A; CROSS-PRESENTATION	10.3389/fimmu.2019.03146	REVIEW				DSANCHO@CNIC.ES			PHD LA CAIXA FELLOWSHIP [LCF/BQ/ES14/10320011]; AECC FOUNDATION [INVES192DELF]; CNIC; EUROPEAN RESEARCH COUNCIL [725091]; EUROPEAN COMMISSION [635122]; MINISTERIO DE CIENCIA, INNOVACION E UNIVERSIDADES (MICINN); AGENCIA ESTATAL DE INVESTIGACION AND FONDO EUROPEO DE DESARROLLO REGIONAL (FEDER) [SAF2016-79040-R]; COMUNIDAD DE MADRID [B2017/BMD-3733]; FIS-INSTITUTO DE SALUD CARLOS III; MICINN; FEDER…	FC WAS A RECIPIENT OF A PHD LA CAIXA FELLOWSHIP (LCF/BQ/ES14/10320011). CF WAS SUPPORTED BY AECC FOUNDATION (INVES192DELF). WORK IN THE DS LABORATORY WAS FUNDED BY THE CNIC; BY THE EUROPEAN RESEARCH COUNCIL (ERC-2016-CONSOLIDATOR GRANT 725091); BY THE EUROPEAN COMMISSION (635122-PROCROP H2020); BY MINISTERIO DE CIENCIA, INNOVACION E UNIVERSIDADES (MICINN), AGENCIA ESTATAL DE INVESTIGACION AND FON…	KT4IO	CROSS-PRESENTATION; ANTIGEN UPTAKE; F-ACTIN; RECEPTOR; CLEC9A; RESPONSES; EXPRESSION; ANTIBODIES; REVEALS; COMPARTMENT		FRONT IMMUNOL	FRONT. IMMUNOL.	ENGLISH	66	GREEN SUBMITTED, GOLD	SANCHO-MAID, DAVID/0000-0003-2890-3984; CUETO, FRANCISCO J/0000-0002-7457-9583	AVENUE DU TRIBUNAL FEDERAL 34, LAUSANNE, CH-1015, SWITZERLAND	FEB 7	8	LAUSANNE	32117205		J	FRONTIERS MEDIA SA	2020	SANCHO-MAID, DAVID/D-3433-2009; SANCHO, DAVID/D-3433-2009; DEL FRESNO SÁNCHEZ, CARLOS/AAY-1525-2021; CUETO, FRANCISCO J/AGN-4489-2022	SANCHO, D (CORRESPONDING AUTHOR), CTR NACL INVEST CARDIOVASC, IMMUNOBIOL LAB, MADRID, SPAIN.	IMMUNOLOGY			1664-3224	FRONTIERS IN IMMUNOLOGY	39	DNGR-1, A DENDRITIC CELL-SPECIFIC SENSOR OF TISSUE DAMAGE THAT DUALLY MODULATES IMMUNITY AND INFLAMMATION
SALEI N;RAMBICHLER S;SALVERMOSER J;PAPAIOANNOU NE;SCHUCHERT R;PAKALNISKYTE D;LI N;MARSCHNER JA;LICHTNEKERT J;STREMMEL C;CERNILOGAR FM;SALVERMOSER M;WALZOG B;STRAUB T;SCHOTTA G;ANDERS HJ;SCHULZ C;SCHRAML BU	SALEI, NATALLIA;RAMBICHLER, STEPHAN;SALVERMOSER, JOHANNA;PAPAIOANNOU, NIKOS E.;SCHUCHERT, RONJA;PAKALNISKYTE, DALIA;LI, NA;MARSCHNER, JULIAN A.;LICHTNEKERT, JULIA;STREMMEL, CHRISTOPHER;CERNILOGAR, FILIPPO M.;SALVERMOSER, MELANIE;WALZOG, BARBARA;STRAUB, TOBIAS;SCHOTTA, GUNNAR;ANDERS, HANS-JOACHIM;SCHULZ, CHRISTIAN;SCHRAML, BARBARA U.	AUDZEVICH T, 2017, P NATL ACAD SCI USA, V114, PE3954, DOI 10.1073/PNAS.1616417114;BACHUS H, 2019, IMMUNITY, V50, P225, DOI 10.1016/J.IMMUNI.2018.11.012;BAIN CC, 2014, NAT IMMUNOL, V15, P929, DOI 10.1038/NI.2967;BAJÉNOFF M, 2008, J IMMUNOL, V181, P3947, DOI 10.4049/JIMMUNOL.181.6.3947;BERRY MR, 2017, CELL, V170, P860, DOI 10.1016/J.CELL.2017.07.022;BERTRAND JY, 2005, BLOOD, V106, P3004, DOI 10.118…	BACKGROUND MONONUCLEAR PHAGOCYTES (MPS), INCLUDING MACROPHAGES, MONOCYTES, AND DENDRITIC CELLS (DCS), ARE PHAGOCYTIC CELLS WITH IMPORTANT ROLES IN IMMUNITY. THE DEVELOPMENTAL ORIGIN OF KIDNEY DCS HAS BEEN HIGHLY DEBATED BECAUSE OF THE LARGE PHENOTYPIC OVERLAP BETWEEN MACROPHAGES AND DCS IN THIS TISSUE. METHODS WE USED FATE MAPPING, RNA SEQUENCING, FLOW CYTOMETRY, CONFOCAL MICROSCOPY, AND HISTOCYT…				257	LUDWIG MAXIMILIAN UNIV MUNICH, INST CARDIOVASC PHYSIOL & PATHOPHYSIOL, FAC MED, BIOMED CTR, MARTINSRIED, GERMANY.; LUDWIG MAXIMILIAN UNIV MUNICH, DIV MOL BIOL, FAC MED, BIOMED CTR, MARTINSRIED, GERMANY.; LUDWIG MAXIMILIAN UNIV MUNICH, CORE FACIL BIOINFORMAT, FAC MED, BIOMED CTR, MARTINSRIED, GERMANY.; LUDWIG MAXIMILIAN UNIV MUNICH, CTR INTEGRATED PROT SCI MUNICH, FAC MED, BIOMED CTR, MARTINSRIED,…	UNIVERSITY OF MUNICH; UNIVERSITY OF MUNICH; UNIVERSITY OF MUNICH; UNIVERSITY OF MUNICH; UNIVERSITY OF MUNICH; UNIVERSITY OF MUNICH; GERMAN CENTRE FOR CARDIOVASCULAR RESEARCH; MUNICH HEART ALLIANCE; SUN YAT SEN UNIVERSITY		2026-01-31		10.1681/ASN.2019040419	ARTICLE			1533-3450	BARBARA.SCHRAML@MED.UNI-MUENCHEN.DE	278		DFG EMMY NOETHER GRANT [SCHR 1444/1-1, SFB914, 360372040 -SFB 1335]; EUROPEANRESEARCH COUNCIL [ERC-2016-STG-715182]; DZHK; GERMAN MINISTRY OF EDUCATION AND RESEARCH (BUNDESMINISTERIUM FUR BILDUNG UND FORSCHUNG, BMBF) [81Z0600204]; DFG [AN372/23-1, AN372/24-1]; CHINESE SCHOLARSHIP COUNCIL (CSC) [201906380147]	THIS WORK WAS SUPPORTED BY THE DFG EMMY NOETHER GRANT: SCHR 1444/1-1 (TO DR. SCHRAML), SFB914 PROJECTS A11 (TO DR. SCHRAML), A02 (TO DR. WALZOG), A10 (TO DR. SCHULZ), AND PROJECT NUMBER 360372040 -SFB 1335 (PROJECT 8, TO DR. SCHRAML). WORK IN THE SCHRAML LABORATORY IS ALSO FUNDED BY A EUROPEANRESEARCH COUNCIL STARTING GRANT AWARDED TO DR. SCHRAML (ERC-2016-STG-715182). DR. SCHULZ RECEIVED FUNDING…	LC2XN	RESIDENT CARDIAC MACROPHAGES; STEADY-STATE; C-MYB; MONOCYTES; REVEALS; EXPRESSION; GENE; PROGENITORS; INHIBITION; MICROGLIA	2	J AM SOC NEPHROL	J. AM. SOC. NEPHROL.	ENGLISH	80	GREEN SUBMITTED	PAPAIOANNOU, NIKOS/0009-0006-8015-6823; SCHRAML, BARBARA/0000-0002-5801-0151; LI, NA/0000-0002-4059-4507; MARSCHNER, JULIAN AURELIO/0000-0002-5564-7085; CERNILOGAR, FILIPPO/0000-0003-2814-3436; STRAUB, TOBIAS/0000-0002-0547-0453; SCHOTTA, GUNNAR/0000-0003-4940-6135; SCHULZ, CHRISTIAN/0000-0002-8149-0747	1401 H STREET NW, SUITE 900, WASHINGTON, DC 20005, UNITED STATES	FEB	22	WASHINGTON	31932472		J	AMER SOC NEPHROLOGY	2020	; ANDERS, HANS-JOACHIM/ABD-6247-2021; STREMMEL, CHRISTOPHER/ABH-5416-2020; MARSCHNER, JULIAN AURELIO/AAC-4421-2020; CERNILOGAR, FILIPPO/AAC-3243-2021; STRAUB, TOBIAS/B-2023-2009; SCHULZ, CHRISTIAN/J-8545-2012	SCHRAML, BU (CORRESPONDING AUTHOR), LUDWIG MAXIMILIAN UNIV MUNICH, WALTER BRENDEL CTR EXPT MED, UNIV HOSP, GROSSHADERNER STR 9, D-82152 PLANEGG MARTINSRIED, GERMANY.	UROLOGY & NEPHROLOGY			1046-6673	JOURNAL OF THE AMERICAN SOCIETY OF NEPHROLOGY	69	THE KIDNEY CONTAINS ONTOGENETICALLY DISTINCT DENDRITIC CELL AND MACROPHAGE SUBTYPES THROUGHOUT DEVELOPMENT THAT DIFFER IN THEIR INFLAMMATORY PROPERTIES
CHAN JD;VON SCHEIDT B;ZENG BJ;OLIVER AJ;DAVEY AS;ALI AI;THOMAS R;TRAPANI JA;DARCY PK;KERSHAW MH;DOLCETTI R;SLANEY CY	CHAN, JACK D.;VON SCHEIDT, BIANCA;ZENG, BIJUN;OLIVER, AMANDA J.;DAVEY, ASHLEIGH S.;ALI, AESHA, I;THOMAS, RANJENY;TRAPANI, JOSEPH A.;DARCY, PHILLIP K.;KERSHAW, MICHAEL H.;DOLCETTI, RICCARDO;SLANEY, CLARE Y.	BARNDEN MJ, 1998, IMMUNOL CELL BIOL, V76, P34, DOI 10.1046/J.1440-1711.1998.00709.X;CAMINSCHI I, 2008, BLOOD, V112, P3264, DOI 10.1182/BLOOD-2008-05-155176;COUGHLAN AM, 2016, STEM CELLS DEV, V25, P530, DOI 10.1089/SCD.2015.0289;DAVENPORT AJ, 2015, CANCER IMMUNOL RES, V3, P483, DOI 10.1158/2326-6066.CIR-15-0048;GRUPP SA, 2013, NEW ENGL J MED, V368, P1509, DOI 10.1056/NEJMOA1215134;HOGQUIST KA, 199…	OBJECTIVES.ADOPTIVE TRANSFER OF CHIMERIC ANTIGEN RECEPTOR (CAR)-MODIFIED T CELLS IS A FORM OF CANCER IMMUNOTHERAPY THAT HAS ACHIEVED REMARKABLE EFFICACY IN PATIENTS WITH SOME HAEMATOLOGICAL CANCERS. HOWEVER, CHALLENGES REMAIN IN CAR T-CELL TREATMENT OF SOLID TUMOURS BECAUSE OF TUMOUR-MEDIATED IMMUNOSUPPRESSION. METHODS.WE HAVE DEMONSTRATED THAT CAR T-CELL STIMULATION THROUGH T-CELL RECEPTORS (TCR…	E1157				PETER MACCALLUM CANC CTR, CANC IMMUNOL PROGRAM, MELBOURNE, VIC 3000, AUSTRALIA.; UNIV MELBOURNE, SIR PETER MACCALLUM DEPT ONCOL, PARKVILLE, VIC, AUSTRALIA.; UNIV QUEENSLAND, TRANSLAT RES INST, DIAMANTINA INST, WOOLLOONGABBA, QLD, AUSTRALIA.;	PETER MACCALLUM CANCER CENTER; PETER MACCALLUM CANCER CENTER; UNIVERSITY OF MELBOURNE; UNIVERSITY OF QUEENSLAND		2026-01-31	CAR T CELLS; CLEC9A; CROSS-PRESENTATION; DENDRITIC CELLS; NANOEMULSION; VACCINE	10.1002/cti2.1157	ARTICLE			2050-0068	CLARE.SLANEY@PETERMAC.ORG			NATIONAL HEALTH AND MEDICAL RESEARCH COUNCIL (NHMRC) OF AUSTRALIA [1103352, 1176935]; NATIONAL BREAST CANCER FOUNDATION (NBCF) OF AUSTRALIA [IIRS-18-047, IIRS-18-064, IIRS-20-073]; SUSAN G. KOMEN BREAST CANCER FOUNDATION [16376637]; CANCER COUNCIL QUEENSLAND [1145758, 1165064]; NHMRC; NBCF; NATIONAL HEALTH AND MEDICAL RESEARCH COUNCIL OF AUSTRALIA [1176935] FUNDING SOURCE: NHMRC; NATIONAL HEALTH …	THIS WORK WAS SUPPORTED BY GRANTS FROM THE NATIONAL HEALTH AND MEDICAL RESEARCH COUNCIL (NHMRC) OF AUSTRALIA (1103352 AND 1176935) THE NATIONAL BREAST CANCER FOUNDATION (NBCF) OF AUSTRALIA (IIRS-18-047, IIRS-18-064 AND IIRS-20-073), SUSAN G. KOMEN BREAST CANCER FOUNDATION (16376637) AND CANCER COUNCIL QUEENSLAND (1145758 AND 1165064). PKD WAS SUPPORTED BY A PRINCIPAL RESEARCH FELLOWSHIP FROM THE …	MW3AO	TRANSGENIC MICE; SOLID TUMORS; EXPRESSION; THERAPY; CLEC9A	7	CLIN TRANSL IMMUNOL	CLIN. TRANSL. IMMUNOL.	ENGLISH	31	GREEN SUBMITTED, GOLD	ZENG, BIJUN/0000-0002-6199-0584; OLIVER, AMANDA JANE/0000-0003-1690-9027; CHAN, JACK/0000-0002-5942-8592; KERSHAW, MICHAEL/0000-0002-2697-487X; DAVEY, ASHLEIGH/0000-0001-8372-7894; SLANEY, CLARE/0000-0002-6986-6115; THOMAS, RANJENY/0000-0002-0518-8386;	111 RIVER ST, HOBOKEN 07030-5774, NJ USA		15	HOBOKEN	32704371		J	WILEY	2020	ZENG, BIJUN/V-1791-2019; SLANEY, CLARE/AHC-2382-2022; THOMAS, RANJENY/B-4504-2013; DOLCETTI, RICCARDO/O-3832-2015	SLANEY, CY (CORRESPONDING AUTHOR), PETER MACCALLUM CANC CTR, CANC IMMUNOL PROGRAM, MELBOURNE, VIC 3000, AUSTRALIA.	IMMUNOLOGY				CLINICAL & TRANSLATIONAL IMMUNOLOGY	27	ENHANCING CHIMERIC ANTIGEN RECEPTOR T-CELL IMMUNOTHERAPY AGAINST CANCER USING A NANOEMULSION-BASED VACCINE TARGETING CROSS-PRESENTING DENDRITIC CELLS
MASTERMAN KA;HAIGH OL;TULLETT KM;LEAL-ROJAS IM;WALPOLE C;PEARSON FE;CEBON J;SCHMIDT C;O'BRIEN L;ROSENDAHL N;DARAJ G;CAMINSCHI I;GSCHWENG EH;HOLLIS RP;KOHN DB;LAHOUD MH;RADFORD KJ	MASTERMAN, KELLY-ANNE;HAIGH, OSCAR L.;TULLETT, KIRSTEEN M.;LEAL-ROJAS, INGRID M.;WALPOLE, CARINA;PEARSON, FRANCES E.;CEBON, JONATHON;SCHMIDT, CHRISTOPHER;O'BRIEN, LIAM;ROSENDAHL, NIKITA;DARAJ, GHAZAL;CAMINSCHI, IRINA;GSCHWENG, ERIC H.;HOLLIS, ROGER P.;KOHN, DONALD B.;LAHOUD, MIREILLE H.;RADFORD, KRISTEN J.	AHRENS S, 2012, IMMUNITY, V36, P635, DOI 10.1016/J.IMMUNI.2012.03.008;BACHEM A, 2010, J EXP MED, V207, P1273, DOI 10.1084/JEM.20100348;BALAN S, 2014, J IMMUNOL, V193, P1622, DOI 10.4049/JIMMUNOL.1401243;BARRY KC, 2018, NAT MED, V24, P1178, DOI 10.1038/S41591-018-0085-8;BHARDWAJ N, 2016, J CLIN ONCOL, V34, DOI 10.1200/JCO.2016.34.15_SUPPL.9589;BINNEWIES M, 2019, CELL, V177, P556, DOI 10.1016/J.CEL…	BACKGROUND DENDRITIC CELLS (DCS) ARE CRUCIAL FOR THE EFFICACY OF CANCER VACCINES, BUT CURRENT VACCINES DO NOT HARNESS THE KEY CDC1 SUBTYPE REQUIRED FOR EFFECTIVE CD8(+) T-CELL-MEDIATED TUMOR IMMUNE RESPONSES. VACCINE IMMUNOGENICITY COULD BE ENHANCED BY SPECIFIC DELIVERY OF IMMUNOGENIC TUMOR ANTIGENS TO CD141(+) DCS, THE HUMAN CDC1 EQUIVALENT. CD141(+) DCS EXCLUSIVELY EXPRESS THE C-TYPE-LECTIN-LIK…	E000691				UNIV QUEENSLAND, MATER RES INST, WOOLLOONGABBA, QLD, AUSTRALIA.; MONASH UNIV, MONASH BIOMED DISCOVERY INST, CLAYTON, VIC, AUSTRALIA.; MONASH UNIV, DEPT BIOCHEM & MOL BIOL, CLAYTON, VIC, AUSTRALIA.; OLIVIA NEWTON JOHN CANC RES INST, DEPT HEMATOL & ONCOL, HEIDELBERG, VIC, AUSTRALIA.; UNIV CALIF LOS ANGELES, DEPT MICROBIOL IMMUNOL & MOL GENET, LOS ANGELES, CA USA.;	UNIVERSITY OF QUEENSLAND; MATER RESEARCH; MONASH UNIVERSITY; MONASH UNIVERSITY; LA TROBE UNIVERSITY; OLIVIA NEWTON-JOHN CANCER RESEARCH INSTITUTE; UNIVERSITY OF CALIFORNIA SYSTEM; UNIVERSITY OF CALIFORNIA LOS ANGELES		2026-01-31		10.1136/jitc-2020-000691	ARTICLE			2051-1426	KRISTEN.RADFORD@MATER.UQ.EDU.AU			ASSISTANT SECRETARY OF DEFENSE FOR HEALTH AFFAIRS THROUGH THE PROSTATE CANCER RESEARCH PROGRAM [W81XWH-15-1-0451]; MATER FOUNDATION, BRISBANE, AUSTRALIA; NATIONAL HEALTH AND MEDICAL RESEARCH COUNCIL OF AUSTRALIA (NHMRC); WORLDWIDE CANCER RESEARCH UK [15-0181]; CANCER COUNCIL AUSTRALIA POSTDOCTORAL FELLOWSHIP; AUSTRALIAN GOVERNMENT	THIS WORK WAS SUPPORTED BY THE ASSISTANT SECRETARY OF DEFENSE FOR HEALTH AFFAIRS THROUGH THE PROSTATE CANCER RESEARCH PROGRAM UNDER AWARD NO. W81XWH-15-1-0451. OPINIONS, INTERPRETATIONS, CONCLUSIONS AND RECOMMENDATIONS ARE THOSE OF THE AUTHOR AND ARE NOT NECESSARILY ENDORSED BY THE DEPARTMENT OF DEFENSE. KJR IS SUPPORTED BY THE MATER FOUNDATION, BRISBANE, AUSTRALIA AND PROJECT GRANTS FROM THE NAT…	QI4VO	CROSS-PRESENTATION; IN-VITRO; RECEPTOR; RESPONSES; MELANOMA; MICE; IMMUNOTHERAPY; DNGR-1; ACTIN	2	J IMMUNOTHER CANCER	J. IMMUNOTHER. CANCER	ENGLISH	50	GREEN SUBMITTED, GOLD	LEAL ROJAS, INGRID MARCELA/0000-0003-0845-7729; ROSENDAHL, NIKITA/0000-0002-5188-7487; PEARSON, FRANCES/0000-0001-7274-9211; WALPOLE, CARINA/0000-0002-9599-3396; HAIGH, OSCAR/0000-0001-5022-4692; O'BRIEN, LIAM/0000-0002-9728-3291; CEBON, JONATHAN/0000-0002-3898-950X; RADFORD, KRISTEN/0000-0001-6512-6323; MAN, KELLY-ANNE/0000-0002-7137-9404;	BRITISH MED ASSOC HOUSE, TAVISTOCK SQUARE, LONDON WC1H 9JR, ENGLAND		11	LONDON	32737142		J	BMJ PUBLISHING GROUP	2020	; PEARSON, FRANCES/K-8928-2018; HAIGH, OSCAR/AAD-4324-2022; O'BRIEN, LIAM/KTI-1993-2024; CEBON, JONATHAN/H-1643-2013; LAHOUD, MIREILLE/F-1299-2013; RADFORD, KRISTEN/B-5550-2011; MAN, KELLY-ANNE/F-5705-2012; KOHN, DONALD/N-5085-2016; MASTERMAN, KELLY-ANNE/F-5705-2012	RADFORD, KJ (CORRESPONDING AUTHOR), UNIV QUEENSLAND, MATER RES INST, WOOLLOONGABBA, QLD, AUSTRALIA.	ONCOLOGY; IMMUNOLOGY				JOURNAL FOR IMMUNOTHERAPY OF CANCER	34	HUMAN CLEC9A ANTIBODIES DELIVER NY-ESO-1 ANTIGEN TO CD141+ DENDRITIC CELLS TO ACTIVATE NAIVE AND MEMORY NY-ESO1-SPECIFIC CD8+ T CELLS
PEARSON FE;TULLETT KM;LEAL-ROJAS IM;HAIGH OL;MASTERMAN KA;WALPOLE C;BRIDGEMAN JS;MCLAREN JE;LADELL K;MINERS K;LLEWELLYN-LACEY S;PRICE DA;TUNGER A;SCHMITZ M;MILES JJ;LAHOUD MH;RADFORD KJ	PEARSON, FRANCES E.;TULLETT, KIRSTEEN M.;LEAL-ROJAS, INGRID M.;HAIGH, OSCAR L.;MASTERMAN, KELLY-ANNE;WALPOLE, CARINA;BRIDGEMAN, JOHN S.;MCLAREN, JAMES E.;LADELL, KRISTIN;MINERS, KELLY;LLEWELLYN-LACEY, SIAN;PRICE, DAVID A.;TUNGER, ANTJE;SCHMITZ, MARC;MILES, JOHN J.;LAHOUD, MIREILLE H.;RADFORD, KRISTEN J.	AHRENS S, 2012, IMMUNITY, V36, P635, DOI 10.1016/J.IMMUNI.2012.03.008;ALCÁNTARA-HERNÁNDEZ M, 2017, IMMUNITY, V47, P1037, DOI 10.1016/J.IMMUNI.2017.11.001;ANANDASABAPATHY N, 2015, BONE MARROW TRANSPL, V50, P924, DOI 10.1038/BMT.2015.74;ANGUILLE S, 2017, BLOOD, V130, P1713, DOI 10.1182/BLOOD-2017-04-780155;ANGUILLE S, 2014, LANCET ONCOL, V15, PE257, DOI 10.1016/S1470-2045(13)70585-0;BACHEM A, 2010,…	OBJECTIVES VACCINES THAT PRIME WILMS' TUMOR 1 (WT1)-SPECIFIC CD8(+)T CELLS ARE ATTRACTIVE CANCER IMMUNOTHERAPIES. HOWEVER, IMMUNOGENICITY AND CLINICAL RESPONSE RATES MAY BE ENHANCED BY DELIVERING WT1 TO CD141(+)DENDRITIC CELLS (DCS). THE C-TYPE LECTIN-LIKE RECEPTOR CLEC9A IS EXPRESSED EXCLUSIVELY BY CD141(+)DCS AND REGULATES CD8(+)T-CELL RESPONSES. WE DEVELOPED A NEW VACCINE COMPRISING A HUMAN AN…	E1141				UNIV QUEENSLAND, TRANSLAT RES INST, CANC IMMUNOTHERAPIES LAB, MATER RES INST, WOOLLOONGABBA, QLD 4102, AUSTRALIA.; MONASH UNIV, MONASH BIOMED DISCOVERY INST, INFECT & IMMUN PROGRAM, CLAYTON, VIC, AUSTRALIA.; MONASH UNIV, DEPT BIOCHEM & MOL BIOL, CLAYTON, VIC, AUSTRALIA.; CARDIFF UNIV, DIV INFECT & IMMUN, SCH MED, CARDIFF, WALES.; CARDIFF UNIV, SYST IMMUN RES INST, SCH MED, CARDIFF, WALES.; TECH U…	UNIVERSITY OF QUEENSLAND; MATER RESEARCH; MONASH UNIVERSITY; MONASH UNIVERSITY; CARDIFF UNIVERSITY; CARDIFF UNIVERSITY; TECHNISCHE UNIVERSITAT DRESDEN; TECHNISCHE UNIVERSITAT DRESDEN; CARL GUSTAV CARUS UNIVERSITY HOSPITAL; HELMHOLTZ ASSOCIATION; GERMAN CANCER RESEARCH CENTER (DKFZ); HELMHOLTZ ASSOCIATION; GERMAN CANCER RESEARCH CENTER (DKFZ); JAMES COOK UNIVERSITY		2026-01-31	CANCER IMMUNOTHERAPY; CD141; CLEC9A; DENDRITIC CELLS; VACCINES; WILMS' TUMOR 1	10.1002/cti2.1141	ARTICLE			2050-0068	KRISTEN.RADFORD@MATER.UQ.EDU.AU			WORLDWIDE CANCER RESEARCH UK [15-0181]; BIOTECHNOLOGY AND BIOLOGICAL SCIENCES RESEARCH COUNCIL [BB/H001085/1]; NATIONAL HEALTH AND MEDICAL RESEARCH COUNCIL OF AUSTRALIA (NHMRC) [1078987, 1008986]; MATER FOUNDATION, BRISBANE, AUSTRALIA; DEFENSE FOR HEALTH AFFAIRS THROUGH THE PROSTATE CANCER RESEARCH PROGRAM [W81XWH-15-1-0451]; WELLCOME TRUST [100326/Z/12/Z]; NHMRC; CANCER COUNCIL AUSTRALIA POSTDOC…	THIS PROJECT WAS FUNDED BY WORLDWIDE CANCER RESEARCH UK (GRANT 15-0181), THE BIOTECHNOLOGY AND BIOLOGICAL SCIENCES RESEARCH COUNCIL (GRANT BB/H001085/1), THE NATIONAL HEALTH AND MEDICAL RESEARCH COUNCIL OF AUSTRALIA (NHMRC, GRANTS 1078987 AND 1008986) AND THE MATER FOUNDATION, BRISBANE, AUSTRALIA. OH AND KAM WERE SUPPORTED BY THE ASSISTANT SECRETARY OF DEFENSE FOR HEALTH AFFAIRS THROUGH THE PROST…	MG3NZ	DENDRITIC CELLS; T-CELLS; PEPTIDE VACCINATION; HEMATOLOGICAL MALIGNANCIES; CANCER-IMMUNOTHERAPY; CROSS-PRESENTATION; HIGH-AVIDITY; RECEPTOR; THERAPY; MICE	6	CLIN TRANSL IMMUNOL	CLIN. TRANSL. IMMUNOL.	ENGLISH	73	GREEN SUBMITTED, GOLD	HAIGH, OSCAR/0000-0001-5022-4692; MAN, KELLY-ANNE/0000-0002-7137-9404; LADELL, KRISTIN/0000-0002-9856-2938; PEARSON, FRANCES/0000-0001-7274-9211; WALPOLE, CARINA/0000-0002-9599-3396; MILES, JOHN/0000-0001-5506-6304; RADFORD, KRISTEN/0000-0001-6512-6323; LEAL ROJAS, INGRID MARCELA/0000-0003-0845-7729; PRICE, DAVID/0000-0001-9416-2737; MCLAREN, JAMES/0000-0002-7021-5934	111 RIVER ST, HOBOKEN 07030-5774, NJ USA		15	HOBOKEN	32547743		J	WILEY	2020	HAIGH, OSCAR/AAD-4324-2022; LAHOUD, MIREILLE/F-1299-2013; MAN, KELLY-ANNE/F-5705-2012; LADELL, KRISTIN/C-8301-2013; MASTERMAN, KELLY-ANNE/F-5705-2012; PEARSON, FRANCES/K-8928-2018; MILES, JOHN/ABC-1105-2020; RADFORD, KRISTEN/B-5550-2011; PRICE, DAVID/C-7876-2013	RADFORD, KJ (CORRESPONDING AUTHOR), UNIV QUEENSLAND, TRANSLAT RES INST, CANC IMMUNOTHERAPIES LAB, MATER RES INST, BRISBANE, QLD 4102, AUSTRALIA.	IMMUNOLOGY				CLINICAL & TRANSLATIONAL IMMUNOLOGY	32	HUMAN CLEC9A ANTIBODIES DELIVER WILMS' TUMOR 1 (WT1) ANTIGEN TO CD141+DENDRITIC CELLS TO ACTIVATE NAIVE AND MEMORY WT1-SPECIFIC CD8+T CELLS
XUE D;TABIB T;MORSE C;LAFYATIS R	XUE, DAN;TABIB, TRACY;MORSE, CHRISTINA;LAFYATIS, ROBERT	ALCÁNTARA-HERNÁNDEZ M, 2017, IMMUNITY, V47, P1037, DOI 10.1016/J.IMMUNI.2017.11.001;ALLAN RS, 2003, SCIENCE, V301, P1925, DOI 10.1126/SCIENCE.1087576;AURAY G, 2016, J IMMUNOL, V197, P4791, DOI 10.4049/JIMMUNOL.1600672;BJÖRKLUND AK, 2016, NAT IMMUNOL, V17, P451, DOI 10.1038/NI.3368;CHINETTI-GBAGUIDI G, 2011, CURR OPIN LIPIDOL, V22, P365, DOI 10.1097/MOL.0B013E32834A77B4;CHU CC, 2012, J EXP MED, V2…	BACKGROUND: THE HETEROGENEOUS FUNCTIONS OF DERMAL MYELOID CELLS IN ANTIGEN PRESENTATION, AND SCAVENGING PATHOGENS AND CELL DEBRIS PLACES THEM CENTRALLY IN CUTANEOUS INFLAMMATION. SINGLE CELL TRANSCRIPTOMICS CAN PROVIDE NEW UNDERSTANDING OF THE HETEROGENEITY AND FUNCTION OF YET INCOMPLETELY UNDERSTOOD HUMAN DERMAL MYELOID CELL SUBSETS. OBJECTIVE: INVESTIGATE THE TRANSCRIPTOME LANDSCAPE OF MYELOID …				41	UNIV PITTSBURGH, DEPT MED, DIV RHEUMATOL & CLIN RHEUMATOL, PITTSBURGH, PA USA.; CENT SOUTH UNIV, XIANGYA HOSP 3, CHANGSHA, HUNAN, PEOPLES R CHINA.;	PENNSYLVANIA COMMONWEALTH SYSTEM OF HIGHER EDUCATION (PCSHE); UNIVERSITY OF PITTSBURGH; CENTRAL SOUTH UNIVERSITY		2026-01-31	SINGLE CELL RNA-SEQUENCING; MYELOID CELL; MACROPHAGE; DENDRITIC CELL	10.1016/j.dermsci.2019.11.012	ARTICLE			1873-569X	LAFYATIS@PITT.EDU	49		NATIONAL INSTITUTE OF ARTHRITIS AND MUSCULOSKELETAL AND SKIN DISEASES [2P50 AR060780]; CHINA SCHOLARSHIP COUNCIL (CSC) [201706370258]	RESEARCH REPORTED IN THIS PUBLICATION WAS SUPPORTED BY THE NATIONAL INSTITUTE OF ARTHRITIS AND MUSCULOSKELETAL AND SKIN DISEASES UNDER AWARD NUMBER 2P50 AR060780. D.X. WAS FINANCIALLY SUPPORTED BY CHINA SCHOLARSHIP COUNCIL (CSC) NO 201706370258.	KT0PI	DENDRITIC CELLS; LANGERHANS CELLS; T-CELLS; EXPRESSION; MACROPHAGES; MATURATION; MONOCYTES; CYTOKINES; SUBSET	1	J DERMATOL SCI	J. DERMATOL. SCI.	ENGLISH	46		TABIB, TRACY/0000-0003-4053-988X; XUE, DAN/0000-0002-0162-980X	ELSEVIER HOUSE, BROOKVALE PLAZA, EAST PARK SHANNON, CO, CLARE, 00000, IRELAND	JAN	9	CLARE	31836271		J	ELSEVIER IRELAND LTD	2020	; XUE, DAN/JVZ-7058-2024	LAFYATIS, R (CORRESPONDING AUTHOR), 200 LOTHROP,BST 5720, PITTSBURGH, PA 15260 USA.	DERMATOLOGY			0923-1811	JOURNAL OF DERMATOLOGICAL SCIENCE	48	TRANSCRIPTOME LANDSCAPE OF MYELOID CELLS IN HUMAN SKIN REVEALS DIVERSITY, RARE POPULATIONS AND PUTATIVE DC PROGENITORS
MACGREGOR HL;SAYAD A;ELIA A;WANG B;KATZ SR;SHAW PA;CLARKE BA;CROME SQ;ROBERT-TISSOT C;BERNARDINI MQ;NGUYEN LT;OHASHI PS	MACGREGOR, HEATHER L.;SAYAD, AZIN;ELIA, ANDREW;WANG, BEN X.;KATZ, SARAH RACHEL;SHAW, PATRICIA A.;CLARKE, BLAISE A.;CROME, SARAH Q.;ROBERT-TISSOT, CELINE;BERNARDINI, MARCUS Q.;NGUYEN, LINH T.;OHASHI, PAMELA S.	AL-RASHED FATEMA, 2019, CELL PHYSIOL BIOCHEM, V52, P397, DOI 10.33594/000000028;ALTAN M, 2017, CLIN CANCER RES, V23, P5202, DOI 10.1158/1078-0432.CCR-16-3107;ANTONELLI LRV, 2014, PLOS PATHOG, V10, DOI 10.1371/JOURNAL.PPAT.1004393;BAUMEISTER SH, 2016, ANNU REV IMMUNOL, V34, P539, DOI 10.1146/ANNUREV-IMMUNOL-032414-112049;BELGE KU, 2002, J IMMUNOL, V168, P3536, DOI 10.4049/JIMMUNOL.168.7.3536;BOWTE…	BACKGROUND B7-H3 AND B7-H4 ARE HIGHLY EXPRESSED BY MANY HUMAN MALIGNANCIES MAKING THEM ATTRACTIVE IMMUNOTHERAPEUTIC TARGETS. HOWEVER, THEIR EXPRESSION PATTERNS AND IMMUNE CONTEXTS IN EPITHELIAL OVARIAN CANCER HAVE NOT BEEN WELL CHARACTERIZED. METHODS WE USED FLOW CYTOMETRY, IMMUNOHISTOCHEMISTRY, AND GENOMIC ANALYSES TO DETERMINE THE PATTERNS OF B7-H3, B7-H4, AND PD-L1 EXPRESSION BY TUMOR, STROMAL…	357				UNIV TORONTO, DEPT IMMUNOL, TORONTO, ON, CANADA.; UNIV HLTH NETWORK, PRINCESS MARGARET CANC CTR, TORONTO, ON, CANADA.; UNIV HLTH NETWORK, DIV GYNECOL ONCOL, TORONTO, ON, CANADA.; UNIV TORONTO, UNIV HLTH NETWORK, DEPT LAB MED & PATHOBIOL, TORONTO, ON, CANADA.; UNIV TORONTO, UNIV HLTH NETWORK, RES INST, TORONTO GEN HOSP, TORONTO, ON, CANADA.; UNIV TORONTO, DEPT MED BIOPHYS, TORONTO, ON, CANADA.;	UNIVERSITY OF TORONTO; UNIVERSITY OF TORONTO; UNIVERSITY HEALTH NETWORK TORONTO; PRINCESS MARGARET CANCER CENTRE; UNIVERSITY OF TORONTO; UNIVERSITY HEALTH NETWORK TORONTO; UNIVERSITY OF TORONTO; UNIVERSITY HEALTH NETWORK TORONTO; UNIVERSITY OF TORONTO; UNIVERSITY HEALTH NETWORK TORONTO; TORONTO GENERAL HOSPITAL; UNIVERSITY OF TORONTO		2026-01-31	B7-H4; B7-H3; B7 FAMILY; EPITHELIAL OVARIAN CANCER; TUMOR MICROENVIRONMENT; INTRAPATIENT VARIABILITY; IMMUNE HETEROGENEITY	10.1186/s40425-019-0816-5	ARTICLE				PAM.OHASHI@UHNRESEARCH.CA			CIHR FOUNDATION AWARD [CIHR-FDN 143220]; CIHR CHINA/CANADA TEAM GRANT [CCM-104887]	THIS WORK WAS SUPPORTED BY CIHR FOUNDATION AWARD (CIHR-FDN 143220) AND THE CIHR CHINA/CANADA TEAM GRANT (CCM-104887) AWARDED TO PSO.	JZ3XO	T-CELLS; COINHIBITORY PATHWAYS; ANTITUMOR-ACTIVITY; MONOCYTES; BLOCKADE; SURVIVAL; PD-L1; CD16; RESISTANCE; PHENOTYPE	1	J IMMUNOTHER CANCER	J. IMMUNOTHER. CANCER	ENGLISH	60	GREEN SUBMITTED, GOLD	CROME, SARAH/0000-0001-5117-7453; MACGREGOR, HEATHER/0009-0002-3725-9051	CAMPUS, 4 CRINAN ST, LONDON N1 9XW, ENGLAND	DEC 31	17	LONDON	31892360		J	BMC	2019	CROME, SARAH/GXV-8138-2022	OHASHI, PS (CORRESPONDING AUTHOR), UNIV TORONTO, DEPT IMMUNOL, TORONTO, ON, CANADA.; OHASHI, PS (CORRESPONDING AUTHOR), UNIV HLTH NETWORK, PRINCESS MARGARET CANC CTR, TORONTO, ON, CANADA.; OHASHI, PS (CORRESPONDING AUTHOR), UNIV TORONTO, DEPT MED BIOPHYS, TORONTO, ON, CANADA.	ONCOLOGY; IMMUNOLOGY			2051-1426	JOURNAL FOR IMMUNOTHERAPY OF CANCER	61	HIGH EXPRESSION OF B7-H3 ON STROMAL CELLS DEFINES TUMOR AND STROMAL COMPARTMENTS IN EPITHELIAL OVARIAN CANCER AND IS ASSOCIATED WITH LIMITED IMMUNE ACTIVATION
PIRES CF;ROSA FF;KUROCHKIN I;PEREIRA CF	PIRES, CRISTIANA F.;ROSA, FABIO F.;KUROCHKIN, ILIA;PEREIRA, CARLOS-FILIPE	ABUD EM, 2017, NEURON, V94, P278, DOI 10.1016/J.NEURON.2017.03.042;AMBASUDHAN R, 2011, CELL STEM CELL, V9, P113, DOI 10.1016/J.STEM.2011.07.002;ANDERSON DA, 2018, CSH PERSPECT BIOL, V10, DOI 10.1101/CSHPERSPECT.A028613;ANOKYE-DANSO F, 2011, CELL STEM CELL, V8, P376, DOI 10.1016/J.STEM.2011.03.001;ANONYMOUS, EMBRYONIC DEV INDUCT;ANTHONY-GONDA K, 2019, SCI TRANSL MED, V11, DOI 10.1126/SCITRANSLMED.…	CELL REPROGRAMMING CONCEPTS HAVE BEEN CLASSICALLY DEVELOPED IN THE FIELDS OF DEVELOPMENTAL AND STEM CELL BIOLOGY AND ARE CURRENTLY BEING EXPLORED FOR REGENERATIVE MEDICINE, GIVEN ITS POTENTIAL TO GENERATE DESIRED CELL TYPES FOR REPLACEMENT THERAPY. CELL FATE CAN BE EXPERIMENTALLY REVERSED OR MODIFIED BY ENFORCED EXPRESSION OF LINEAGE SPECIFIC TRANSCRIPTION FACTORS LEADING TO PLURIPOTENCY OR ATTAI…	2809				LUND UNIV, CELL REPROGRAMMING HEMATOPOLESIS & IMMUN LAB, LUND STEM CELL CTR MOL MED & GENE THERAPY, LUND, SWEDEN.; LUND UNIV, WALLENBERG CTR MOL MED, LUND, SWEDEN.; UNIV COIMBRA, CTR NEUROSCI & CELL BIOL, COIMBRA, PORTUGAL.; SKOLKOVO INST SCI & TECHNOL, CTR NEUROBIOL & BRAIN RESTORAT, MOSCOW, PORTUGAL.;	LUND UNIVERSITY; LUND UNIVERSITY; UNIVERSIDADE DE COIMBRA		2026-01-31	CELL FATE REPROGRAMMING; TRANSCRIPTION FACTOR; HEMATOPOIESIS; DENDRITIC CELL; CANCER IMMUNOTHERAPY; ANTIGEN PRESENTATION; TRANSDIFFERENTIATION; REGENERATIVE MEDICINE	10.3389/fimmu.2019.02809	REVIEW				FILIPE.PEREIRA@MED.LU.SE			CANCERFONDEN [CAN 2017/745]; SWEDISH RESEARCH COUNCIL [2018-02042]; CRAFOORD FOUNDATION [20180864]; NOVONORDISK FONDEN [0056527]; FCT [CANCEL_STEM/2016, CENTRO-01-0145-FEDER-030013, SFRH/BPD/121445/2016, SFRH/BD/130845/2017]; KNUT AND ALICE WALLENBERG FOUNDATION; MEDICAL FACULTY AT LUND UNIVERSITY; REGION SKANE; FUNDAÇÃO PARA A CIÊNCIA E A TECNOLOGIA [SFRH/BPD/121445/2016, SFRH/BD/130845/2017] FU…	THIS PROJECT WAS CO-FUNDED BY CANCERFONDEN (CAN 2017/745), THE SWEDISH RESEARCH COUNCIL (2018-02042), CRAFOORD FOUNDATION (20180864), NOVONORDISK FONDEN (0056527) AND FCT (CANCEL_STEM/2016, CENTRO-01-0145-FEDER-030013). THE KNUT AND ALICE WALLENBERG FOUNDATION, THE MEDICAL FACULTY AT LUND UNIVERSITY AND REGION SKANE ARE ACKNOWLEDGED FOR GENEROUS FINANCIAL SUPPORT. CP AND FR ARE SUPPORTED BY FCT P…	JY2AS	PLURIPOTENT STEM-CELLS; REGULATORY T-CELLS; NATURAL-KILLER-CELLS; CD8-ALPHA(+) DENDRITIC CELLS; TRANSCRIPTION FACTOR-BINDING; ADULT HUMAN FIBROBLASTS; HEMATOPOIETIC STEM; IN-VIVO; B-CELLS; LINEAGE CONVERSION		FRONT IMMUNOL	FRONT. IMMUNOL.	ENGLISH	239	GREEN SUBMITTED, GOLD	KUROCHKIN, ILIA/0000-0003-3100-0903; PEREIRA, CARLOS FILIPE/0000-0002-9724-1382; ROSA, FÁBIO/0000-0002-7714-5852	AVENUE DU TRIBUNAL FEDERAL 34, LAUSANNE, CH-1015, SWITZERLAND	DEC 11	24	LAUSANNE	31921109		J	FRONTIERS MEDIA SA	2019	PIRES, CRISTIANA/AAT-2926-2021; KUROCHKIN, ILIA/V-9923-2018; PEREIRA, CARLOS FILIPE/B-8438-2013	PEREIRA, CF (CORRESPONDING AUTHOR), LUND UNIV, CELL REPROGRAMMING HEMATOPOLESIS & IMMUN LAB, LUND STEM CELL CTR MOL MED & GENE THERAPY, LUND, SWEDEN.; PEREIRA, CF (CORRESPONDING AUTHOR), LUND UNIV, WALLENBERG CTR MOL MED, LUND, SWEDEN.; PEREIRA, CF (CORRESPONDING AUTHOR), UNIV COIMBRA, CTR NEUROSCI & CELL BIOL, COIMBRA, PORTUGAL.	IMMUNOLOGY			1664-3224	FRONTIERS IN IMMUNOLOGY	18	UNDERSTANDING AND MODULATING IMMUNITY WITH CELL REPROGRAMMING
TONE K;STAPPERS MHT;WILLMENT JA;BROWN GD	TONE, KAZUYA;STAPPERS, MARK H. T.;WILLMENT, JANET A.;BROWN, GORDON D.	BALZAN S, 2018, LIFE SCI, V198, P79, DOI 10.1016/J.LFS.2018.02.024;BROWN GD, 2018, NAT REV IMMUNOL, V18, P374, DOI 10.1038/S41577-018-0004-8;BROWN GD, 2016, MICROBIOL SPECTR, V4, DOI 10.1128/MICROBIOLSPEC.MCHD-0036-2016;CASTOLDI A, 2017, CELL REP, V19, P2272, DOI 10.1016/J.CELREP.2017.05.059;CHEN SQ, 2019, NAT COMMUN, V10, DOI 10.1038/S41467-018-08123-8;CHENG AC, 2017, PLOS ONE, V12, DOI 10.1371/…	C-TYPE LECTIN RECEPTORS (CLRS) ARE ESSENTIAL FOR MULTICELLULAR EXISTENCE, HAVING DIVERSE FUNCTIONS RANGING FROM EMBRYONIC DEVELOPMENT TO IMMUNE FUNCTION. ONE SUBGROUP OF CLRS IS THE DECTIN-1 CLUSTER, COMPRISING OF SEVEN RECEPTORS INCLUDING MICL, CLEC-2, CLEC-12B, CLEC-9A, MELLEC, DECTIN-1, AND LOX-1. REFLECTING THE LARGER CLR FAMILY, THE DECTIN-1 CLUSTER OF RECEPTORS HAS A BROAD RANGE OF LIGANDS …				2127	UNIV ABERDEEN, INST MED SCI, ABERDEEN FUNGAL GRP, ABERDEEN, SCOTLAND.; UNIV EXETER, MED RES COUNCIL CTR MED MYCOL, EXETER, DEVON, ENGLAND.;	UNIVERSITY OF ABERDEEN; UNIVERSITY OF EXETER		2026-01-31	AUTOIMMUNITY; C-TYPE LECTIN; DECTIN-1; IMMUNITY	10.1002/eji.201847536	REVIEW	NOV 2019		1521-4141	J.WILLMENT@EXETER.AC.UK; GORDON.BROWN@EXETER.AC.UK	2133		WELLCOME TRUST [102705, 097377]; MEDICAL RESEARCH COUNCIL CENTRE FOR MEDICAL MYCOLOGY; UNIVERSITY OF ABERDEEN [MR/N006364/1]; JIKEI UNIVERSITY SCHOOL OF MEDICINE; MRC [MR/N006364/1, MR/N006364/2] FUNDING SOURCE: UKRI; MEDICAL RESEARCH COUNCIL [MR/N006364/1] FUNDING SOURCE: RESEARCHFISH; WELLCOME TRUST [102705/Z/13/Z, 097377/Z/11/Z] FUNDING SOURCE: RESEARCHFISH	THE AUTHORS APOLOGISE TO THEIR MANY COLLEAGUES WHOSE VALUABLE WORK THEY COULD NOT CITE DUE TO SPACE CONSTRAINTS. FUNDING WAS PROVIDED BY THE WELLCOME TRUST (102705, 097377), THE MEDICAL RESEARCH COUNCIL CENTRE FOR MEDICAL MYCOLOGY AND THE UNIVERSITY OF ABERDEEN (MR/N006364/1). KT RECEIVED A RESEARCH FELLOWSHIP FROM JIKEI UNIVERSITY SCHOOL OF MEDICINE.	KW7PP	ACTIVATION; CLEC-2; INFLAMMATION; MACROPHAGES; RESISTANCE; DNGR-1; CELLS; MICE	12	EUR J IMMUNOL	EUR. J. IMMUNOL.	ENGLISH	53	GREEN SUBMITTED, HYBRID	BROWN, GORDON/0000-0002-0287-5383; STAPPERS, MARK/0000-0003-4154-7160; TONE, KAZUYA/0000-0001-9898-4172	111 RIVER ST, HOBOKEN 07030-5774, NJ USA	DEC	7	HOBOKEN	31580478		J	WILEY	2019	BROWN, GORDON/B-4249-2012	WILLMENT, JA; BROWN, GD (CORRESPONDING AUTHOR), UNIV ABERDEEN, INST MED SCI, ABERDEEN FUNGAL GRP, ABERDEEN, SCOTLAND.; WILLMENT, JA; BROWN, GD (CORRESPONDING AUTHOR), UNIV EXETER, MED RES COUNCIL CTR MED MYCOL, EXETER, DEVON, ENGLAND.	IMMUNOLOGY			0014-2980	EUROPEAN JOURNAL OF IMMUNOLOGY	72	C-TYPE LECTIN RECEPTORS OF THE DECTIN-1 CLUSTER: PHYSIOLOGICAL ROLES AND INVOLVEMENT IN DISEASE
LIU GH;ZENG XJ;WU BL;ZHAO J;PAN YB	LIU, GUOHONG;ZENG, XIAOJIAO;WU, BALU;ZHAO, JIN;PAN, YUNBAO	ARTS RJW, 2018, FRONT IMMUNOL, V9, DOI 10.3389/FIMMU.2018.00526;CHANG JTC, 2007, MOL CANCER THER, V6, P2271, DOI 10.1158/1535-7163.MCT-06-0801;CHEN XW, 2018, J CELL BIOCHEM, V119, P4945, DOI 10.1002/JCB.26739;DOLCINO M, 2018, FRONT IMMUNOL, V9, DOI 10.3389/FIMMU.2018.00449;FENG XP, 2010, CANCER RES, V70, P3450, DOI 10.1158/0008-5472.CAN-09-4099;HUANG WJ, 2018, CANCER LETT, V422, P70, DOI 10.1016/…	RADIOTHERAPY IS THE MAIN TREATMENT FOR NASOPHARYNGEAL CARCINOMA (NPC); HOWEVER, RADIORESISTANCE LIMITS THE THERAPEUTIC EFFICACY AND PROGNOSIS OF PATIENTS WITH NPC. HERE, WE PLAN TO IDENTIFY THE GENES INVOLVED IN RADIOTHERAPY RESPONSE. PERIPHERAL BLOOD MONONUCLEAR CELLS (PBMC) FROM THREE PAIRED NPC PATIENTS WITH PRE-RADIOTHERAPY AND POST-RADIOTHERAPY WERE EXTRACTED. NEXT-GENERATION DEEP SEQUENCING…				139	WUHAN UNIV, ZHONGNAN HOSP, DEPT RADIOL, WUHAN, HUBEI, PEOPLES R CHINA.; WUHAN UNIV, ZHONGNAN HOSP, DEPT LAB MED, 169 DONGHU RD, WUHAN 430071, HUBEI, PEOPLES R CHINA.; WUHAN UNIV, ZHONGNAN HOSP, DEPT HEMATOL, WUHAN, HUBEI, PEOPLES R CHINA.;	WUHAN UNIVERSITY; WUHAN UNIVERSITY; WUHAN UNIVERSITY		2026-01-31	NASOPHARYNGEAL CARCINOMA; HEAD AND NECK CANCER; CIRCULATING CELL; BIOMARKER; RNA-SEQ	10.1080/15384047.2019.1670521	ARTICLE	NOV 2019		1555-8576	PANYUNBAO@OUTLOOK.COM	146		NATIONAL NATURAL SCIENCE FOUNDATION OF CHINA [81872200, 31900558]; NATURAL SCIENCE FOUNDATION OF HUBEI PROVINCE [2018CFB510]; ZHONGNAN HOSPITAL OF WUHAN UNIVERSITY SCIENCE, TECHNOLOGY AND INNOVATION SEED FUND [ZNPY2018090, ZNPY2017029]; FUNDAMENTAL RESEARCH FUNDS FOR THE CENTRAL UNIVERSITIES [2042019KF0139, 2042018KF0091]	THIS WORK WAS SUPPORTED BY THE NATIONAL NATURAL SCIENCE FOUNDATION OF CHINA (81872200, 31900558), THE NATURAL SCIENCE FOUNDATION OF HUBEI PROVINCE (2018CFB510), THE ZHONGNAN HOSPITAL OF WUHAN UNIVERSITY SCIENCE, TECHNOLOGY AND INNOVATION SEED FUND (ZNPY2018090, ZNPY2017029), AND THE FUNDAMENTAL RESEARCH FUNDS FOR THE CENTRAL UNIVERSITIES (2042019KF0139, 2042018KF0091).	OL6PE	RADIORESISTANCE	2	CANCER BIOL THER	CANCER BIOL. THER.	ENGLISH	24	GREEN SUBMITTED, BRONZE	PAN, YUNBAO/0000-0002-6311-2945;	530 WALNUT STREET, STE 850, PHILADELPHIA, PA 19106 USA	FEB 1	8	PHILADELPHIA	31698994		J	TAYLOR & FRANCIS INC	2020	PAN, YUNBAO/J-9016-2013; LIU, GUOHONG/JRY-0398-2023	PAN, YB (CORRESPONDING AUTHOR), WUHAN UNIV, ZHONGNAN HOSP, DEPT LAB MED, 169 DONGHU RD, WUHAN 430071, HUBEI, PEOPLES R CHINA.	ONCOLOGY			1538-4047	CANCER BIOLOGY & THERAPY	46	RNA-SEQ ANALYSIS OF PERIPHERAL BLOOD MONONUCLEAR CELLS REVEALS UNIQUE TRANSCRIPTIONAL SIGNATURES ASSOCIATED WITH RADIOTHERAPY RESPONSE OF NASOPHARYNGEAL CARCINOMA AND PROGNOSIS OF HEAD AND NECK CANCER
KIM SJ;KIM G;KIM N;CHU H;PARK BC;YANG JS;HAN SH;YUN CH	KIM, SOO JI;KIM, GIRAK;KIM, NARAE;CHU, HYUK;PARK, BYUNG-CHUL;YANG, JAE SEUNG;HAN, SEUNG HYUN;YUN, CHEOL-HEUI	ANGUILLE S, 2014, LANCET ONCOL, V15, PE257, DOI 10.1016/S1470-2045(13)70585-0;BACHEM A, 2010, J EXP MED, V207, P1273, DOI 10.1084/JEM.20100348;BALAN S, 2014, J IMMUNOL, V193, P1622, DOI 10.4049/JIMMUNOL.1401243;BANCHEREAU J, 2000, ANNU REV IMMUNOL, V18, P767, DOI 10.1146/ANNUREV.IMMUNOL.18.1.767;BOCHNER BS, 2009, CLIN EXP ALLERGY, V39, P317, DOI 10.1111/J.1365-2222.2008.03173.X;BOLTJES A, 2014, F…	HUMAN CD141(+) DENDRITIC CELLS (DCS), SPECIALIZED FOR CROSS-PRESENTATION, HAVE BEEN EXTENSIVELY STUDIED IN THE DEVELOPMENT OF DC-BASED THERAPY AGAINST CANCER. A SERIES OF ATTEMPTS WAS MADE TO GENERATE CD141(+) DCS FROM CORD BLOOD CD34(+) HEMATOPOIETIC PROGENITORS TO OVERCOME THE PRACTICAL LIMITATION OF IN VIVO RARENESS. IN THE PRESENT STUDY, WE IDENTIFIED A CULTURE SYSTEM THAT GENERATES HIGH CD14…				1049	SEOUL NATL UNIV, DEPT AGR BIOTECHNOL, SEOUL, SOUTH KOREA.; SEOUL NATL UNIV, RES INST AGR & LIFE SCI, SEOUL, SOUTH KOREA.; NATL INST HLTH, CTR INFECT DIS RES, DIV BACTERIAL DIS RES, OSONGSAENGMYEONG 2 RO, CHEONGJU, CHUNGCHEONGBUK, SOUTH KOREA.; SEOUL NATL UNIV, INST GREEN BIO SCI TECHNOL, PYEONGCHANG, SOUTH KOREA.; INT VACCINE INST, SCI UNIT, CLIN RES LAB, SEOUL, SOUTH KOREA.; SEOUL NATL UNIV, SCH…	SEOUL NATIONAL UNIVERSITY (SNU); SEOUL NATIONAL UNIVERSITY (SNU); KOREA DISEASE CONTROL & PREVENTION AGENCY (KDCA); KOREA NATIONAL INSTITUTE OF HEALTH (KNIH); KOREA CDC CENTER FOR INFECTIOUS DISEASE; SEOUL NATIONAL UNIVERSITY (SNU); INTERNATIONAL VACCINE INSTITUTE; SEOUL NATIONAL UNIVERSITY (SNU)		2026-01-31	ADHESION; CD141(+); DEAD CELL UPTAKE; GRANULOCYTE MACROPHAGE COLONY-STIMULATING FACTOR/INTERLEUKIN-4-DRIVEN CULTURE SYSTEM; MONOCYTE-DERIVED DENDRITIC CELLS	10.1016/j.jcyt.2019.07.007	ARTICLE			1477-2566	CYUN@SNU.AC.KR	1063		COOPERATIVE RESEARCH PROGRAM FOR AGRICULTURE SCIENCE AND TECHNOLOGY DEVELOPMENT, RURAL DEVELOPMENT ADMINISTRATION, REPUBLIC OF KOREA [PJ01336401]; NATIONAL RESEARCH FOUNDATION BY THE MINISTRY OF EDUCATION, SCIENCE, AND TECHNOLOGY, REPUBLIC OF KOREA [NRF-2018R1A2B2006793]; MINISTRY OF SCIENCE AND INFORMATION AND COMMUNICATIONS TECHNOLOGIES, SEOUL NATIONAL UNIVERSITY-YONSEI RESEARCH COOPERATION PRO…	THIS WORK WAS PARTIALLY FUNDED BY A GRANT FROM THE COOPERATIVE RESEARCH PROGRAM FOR AGRICULTURE SCIENCE AND TECHNOLOGY DEVELOPMENT (PJ01336401), RURAL DEVELOPMENT ADMINISTRATION, REPUBLIC OF KOREA, AND THE NATIONAL RESEARCH FOUNDATION BY THE MINISTRY OF EDUCATION, SCIENCE, AND TECHNOLOGY (NRF-2018R1A2B2006793), REPUBLIC OF KOREA, AND THROUGH THE MINISTRY OF SCIENCE AND INFORMATION AND COMMUNICATI…	JD1JP	CROSS-PRESENTATION; GM-CSF; ANTIGEN; EXPRESSION; SUBSETS; MACROPHAGES; PROGENITORS; MURINE	10	CYTOTHERAPY	CYTOTHERAPY	ENGLISH	47		KIM, GIRAK/0000-0003-2613-1140	THE BOULEVARD, LANGFORD LANE, KIDLINGTON, OXFORD OX5 1GB, OXON, ENGLAND	OCT	15	OXFORD	31447319		J	ELSEVIER SCI LTD	2019	YUN, CHEOL-HEUI/AAR-2775-2020	YUN, CH (CORRESPONDING AUTHOR), SEOUL NATL UNIV, DEPT AGR BIOTECHNOL, ANIM IMMUNOL, 1 GWANAK RO, SEOUL 08826, SOUTH KOREA.	CELL BIOLOGY; BIOTECHNOLOGY & APPLIED MICROBIOLOGY; HEMATOLOGY; RESEARCH & EXPERIMENTAL MEDICINE			1465-3249	CYTOTHERAPY	12	HUMAN CD141+ DENDRITIC CELLS GENERATED FROM ADULT PERIPHERAL BLOOD MONOCYTES
DEL FRESNO C;CUETO FJ;SANCHO D	DEL FRESNO, CARLOS;CUETO, FRANCISCO J.;SANCHO, DAVID	ARIIZUMI K, 2000, J BIOL CHEM, V275, P20157, DOI 10.1074/JBC.M909512199;BARBER N, 2009, FEBS LETT, V583, P1785, DOI 10.1016/J.FEBSLET.2009.03.018;CLARK G, 2016, CLIN TRANSL IMMUNOL, V5, DOI 10.1038/CTI.2015.38;COLONNA M, 2000, EUR J IMMUNOL, V30, P697;CURTIS BM, 1992, P NATL ACAD SCI USA, V89, P8356, DOI 10.1073/PNAS.89.17.8356;DEL FRESNO C, 2018, SCIENCE, V362, P351, DOI 10.1126/SCIENCE.AAN8423;…	MYELOID C-TYPE LECTIN RECEPTORS (CLRS) COMPRISE A FAMILY OF RECEPTORS EXPRESSED BY IMMUNE MYELOID CELLS THAT SHARE HOMOLOGOUS C-TYPE LECTIN DOMAINS. THE IMPLICATION OF THESE CLRS IN THE REGULATION OF HOMEOSTASIS AND ACTIVATION OF MYELOID CELLS HAS GENERATED A BUOYANT GROWTH IN THE NUMBER OF STUDIES INVOLVING THESE RECEPTORS. SINCE THEIR FIRST DESCRIPTION, DIVERSE NOMENCLATURE HAS BEEN USED TO REF…	2098				CNIC, IMMUNOBIOL LAB, MADRID, SPAIN.;	CENTRO NACIONAL DE INVESTIGACIONES CARDIOVASCULARES (CNIC)		2026-01-31	LECTIN RECEPTORS; SIGNALING; MONOCYTES; MACROPHAGES; DENDRITIC CELLS; INNATE IMMUNITY; NOMENCLATURE	10.3389/fimmu.2019.02098	REVIEW				CARLOS.DELFRESNO@CNIC.ES; DSANCHO@CNIC.ES			AECC FOUNDATION [INVES192DELF]; CNIC; MINISTERIO DE CIENCIA, INNOVACION E UNIVERSIDADES (MCIU) [SAF2016-79040-R]; AGENCIA ESTATAL DE INVESTIGACION; FONDO EUROPEO DE DESARROLLO REGIONAL (FEDER); IMMUNOTHERCAN-CM FROM COMUNIDAD DE MADRID [B2017/BMD-3733]; FIS-INSTITUTO DE SALUD CARLOS III [RD16/0015/0018-REEM]; MICINN; FEDER; ACTERIA FOUNDATION; CONSTANTES Y VITALES PRIZE (ATRESMEDIA); LA MARATO DE…	CF WAS SUPPORTED BY AECC FOUNDATION (INVES192DELF). WORK IN THE DS LABORATORY WAS FUNDED BY THE CNIC AND GRANT SAF2016-79040-R FROM MINISTERIO DE CIENCIA, INNOVACION E UNIVERSIDADES (MCIU), AGENCIA ESTATAL DE INVESTIGACION AND FONDO EUROPEO DE DESARROLLO REGIONAL (FEDER); B2017/BMD-3733 IMMUNOTHERCAN-CM FROM COMUNIDAD DE MADRID; RD16/0015/0018-REEM FROM FIS-INSTITUTO DE SALUD CARLOS III, MICINN, …	IV8TJ	CLEC9A(+) DENDRITIC CELLS; BIRBECK GRANULES; ANTIGENS; DNGR-1		FRONT IMMUNOL	FRONT. IMMUNOL.	ENGLISH	25	GREEN SUBMITTED, GOLD	CUETO, FRANCISCO J/0000-0002-7457-9583; SANCHO-MAID, DAVID/0000-0003-2890-3984	AVENUE DU TRIBUNAL FEDERAL 34, LAUSANNE, CH-1015, SWITZERLAND	SEP 6	8	LAUSANNE	31555291		J	FRONTIERS MEDIA SA	2019	CUETO, FRANCISCO J/AGN-4489-2022; SANCHO, DAVID/D-3433-2009; DEL FRESNO SÁNCHEZ, CARLOS/AAY-1525-2021; SANCHO-MAID, DAVID/D-3433-2009	DEL FRESNO, C; SANCHO, D (CORRESPONDING AUTHOR), CNIC, IMMUNOBIOL LAB, MADRID, SPAIN.	IMMUNOLOGY			1664-3224	FRONTIERS IN IMMUNOLOGY	3	A PROPOSAL FOR NOMENCLATURE IN MYELOID C-TYPE LECTIN RECEPTORS
[truncated: 198 more rows]
[truncated: 18 more columns]
